# Supplementary material for: Regional gain and global loss of 5-hydroxymethylcytosine coexist in genitourinary cancers and regulate different oncogenic pathways
Source: Clin Epigenetics. 2022 Sep 20;14:117. doi: 10.1186/s13148-022-01333-4 (PMC9491006; doi:10.1186/s13148-022-01333-4)
Supplement: Supplementary file 9 — Additional file9: Table S1. The primers of hMeDIP-qPCR and RT-qPCR. [file 13148_2022_1333_MOESM9_ESM.xlsx]

## Sheet: RT-qPCR primers
Supplemental Table 1A. List of RT-qPCR primer
C-kit	F 5’-CGTTCTGCTCCTACTGCTTCG-3’
	R 5’-CCCACGCGGACTATTAAGTCT-3’
BMI1	F 5’-CCACCTGATGTGTGTGCTTTG-3’
	R 5’-TTCAGTAGTGGTCTGGTCTTGT-3’
CD133	F 5’-CATGCTCTCAGCTCTCCCG-3’
	R 5’-GGGGTCATTCACTCAAGGCA-3’
GAPDH	F 5’-GGTGAAGGTCGGAGTCAACG-3’
	F 5’-TGGGTGGAATCATATTGGAACA-3’
Nestin	R 5’-AGCGTTGGAACAGAGGTTGGA-3’
	F 5’-TGTTTCCTCCCACCCTGTGTC-3’
2022-10-04	R 5’-TGTACTCCTCGGTCCCTTTC-3’
	F 5’-TCCAGGTTTTCTTTCCCTAGC-3’
Sox2	R 5’-GCTAGTCTCCAAGCGACGAA-3’
	F 5’-GCAAGAAGCCTCTCCTTGAA-3’
Nanog	F 5’-CAGTCTGGACACTGGCTGAA-3’
	R 5’-CTCGCTGATTAGGCTCCAAC-3’
hTERT	F 5’-CGGAAGAGTGTCTGGAGCAA-3’
	R 5’-GGATGAAGCGGAGTCTGGA-3’
ALDH1A1	F 5’-CAACTGAGGAGGAGCTCTGC-3’
	R 5’-GCCTTCACTGCCTTGTCAAC-3’
NVL	F 5’-TTGACCTGCCAATTTTGAAAGTG-3’
	F 5’-TCGTTCCATATCTTTTGAAGCCA-3’
LUC7L3	R 5’-ACCTGATCGTGATGAGCGTCT-3’
	F 5’-GCTTGAGTGTCTACTTCGTGAA-3’
TTC13	R 5’-GCGAGTCATCCTTTTTGAACTTC-3’
	F 5’-TGGCAAACGGGAATCTCTTCT-3’
RHOU	R 5’-TCGTCGCTGGCATTCAATACT-3’
	F 5’-CCAGGACTTGGAGAGGTTTTTC-3’
CABLES2	F 5’-ACGGGAAGGTCGTGTCTTATG-3’
	R 5’-CCCACGTCACTCCCTAGTTCT-3’
ZFPM1	F 5’-CCTGCACACGACCTCCAG-3’
	R 5’-ACCAGATGCCACAGTCCTTG-3’
ZSWIM4	F 5’-ACAACCGCGACCTCTTCTACT-3’
	R 5’-TCACCAAGTTGATCTCGGAGC-3’
CARD14	F 5’-CCACCGCGTGAACTCTTACA-3’
	F 5’-GCTTTGTCCATACTGACGATGC-3’

## Sheet: hMeDIP-qPCR primers
Supplemental Table 1B. List of hMeDIP-qPCR primer
WNT7B	R 5’-CGCAGATCTTTCTCCTCCTG-3’
	F 5’-GGACTTCTCACTGCCGTAGC-3’
HOX8B	R 5’-ACCCTTGCTCCATGTGAAAC-3’
	F 5’-AGGCCATAACGAGCCCTATT-3’
NVL	R 5’-CTCTGCCTCCTGGGTTCATG-3’
	F 5’-GCTCACGCCTGTAATCTCAAC-3’
LUC7L3	R 5’-AGTGACATTGGAAGTGCTCC-3’
	F 5’-CTCCTGACCTCAAGTGACCG-3’
TTC13	R 5’-ATGGTGTTTTGCCACGATGC-3’
	F 5’-GGGATAGGGGAAGGAGGGAC-3’
RHOU	F 5’-GCGCCTGGCTTACCTATCTG-3’
	R 5’-TCACTGAGCACTTTCCACCC-3’
CABLES2	F 5’-ACTGAGCCAAGATTGTGCCA-3’
	R 5’-TCTCCTGACCTCGTGATCCA-3’
ZFPM1	F 5’-AGAAGGGCCTGGTTTGGAAG-3’
	R 5’-GATGGCATGATCTCGGCTCA-3’
ZSWIM4	F 5’-AGACCAGCAGTTCAAGACCG-3’
	F 5’-CCTCACCTCCAATCACCACC-3’
CARD14	R 5’-TCCCTCATGGAAAAGGTGAG-3’
	F 5’-CCCAAGCTGAGGAAACTGAG-3’
