# Supplementary material for: Regional gain and global loss of 5-hydroxymethylcytosine coexist in genitourinary cancers and regulate different oncogenic pathways
Source: Clin Epigenetics. 2022 Sep 20;14:117. doi: 10.1186/s13148-022-01333-4 (PMC9491006; doi:10.1186/s13148-022-01333-4)
Supplement: Supplementary file 10 — Additional file10: Table S2. DhMRs position of each genitourinary tissues. [file 13148_2022_1333_MOESM10_ESM.xlsx]

## Sheet: KIRC-deleted
Supplemental Table 2A. Positional information of KIRC's deleted DhMRs
Chromosome	Start	End
chr1	854745	855598
chr1	856799	857154
chr1	861459	861938
chr1	863614	863991
chr1	871392	871576
chr1	896813	897448
chr1	898349	898863
chr1	899229	899496
chr1	957367	957493
chr1	957759	957762
chr1	977262	977622
chr1	1007441	1007722
chr1	1018103	1018293
chr1	1018466	1019151
chr1	1052734	1053809
chr1	1058186	1058463
chr1	1059765	1060884
chr1	1062172	1063390
chr1	1070074	1070591
chr1	1078358	1078641
chr1	1078875	1079718
chr1	1080497	1080982
chr1	1083718	1084176
chr1	1094243	1094246
chr1	1094653	1095144
chr1	1096600	1097607
chr1	1101939	1102320
chr1	1102812	1103496
chr1	1103797	1104685
chr1	1104838	1105697
chr1	1106052	1108107
chr1	1108420	1108654
chr1	1114731	1115119
chr1	1168774	1169073
chr1	1171385	1171851
chr1	1190559	1190868
chr1	1210275	1210696
chr1	1215306	1215981
chr1	1216347	1216817
chr1	1220920	1221212
chr1	1221374	1221983
chr1	1222321	1223160
chr1	1226074	1227247
chr1	1227593	1228607
chr1	1238350	1238908
chr1	1247444	1247761
chr1	1248005	1249169
chr1	1253199	1253534
chr1	1254263	1254584
chr1	1261808	1262138
chr1	1262302	1263288
chr1	1263393	1263667
chr1	1264557	1265258
chr1	1267661	1269018
chr1	1269998	1270128
chr1	1270305	1270356
chr1	1270526	1270744
chr1	1270961	1272084
chr1	1272294	1272692
chr1	1273666	1274126
chr1	1281591	1282011
chr1	1313715	1314047
chr1	1315093	1315455
chr1	1316019	1316432
chr1	1411678	1412151
chr1	1426390	1426589
chr1	1433072	1433468
chr1	1457293	1457629
chr1	1460235	1460690
chr1	1469837	1470375
chr1	1470590	1471961
chr1	1473041	1473467
chr1	1473593	1474105
chr1	1474219	1474886
chr1	1477117	1478250
chr1	1483929	1484346
chr1	1485536	1485813
chr1	1492354	1492661
chr1	1533447	1534546
chr1	1536421	1536844
chr1	1552246	1552601
chr1	1554517	1554850
chr1	1555386	1555685
chr1	1558286	1558335
chr1	1559031	1559292
chr1	1562068	1562231
chr1	1563600	1563976
chr1	1565643	1566089
chr1	1572167	1572371
chr1	1597138	1597642
chr1	1608848	1609145
chr1	1611194	1611587
chr1	1611729	1612038
chr1	1612327	1612426
chr1	1650051	1650349
chr1	1657408	1657870
chr1	1662230	1662611
chr1	1694348	1694643
chr1	1824776	1825331
chr1	1830840	1831211
chr1	1831831	1832275
chr1	1833521	1834073
chr1	1836993	1837459
chr1	1841822	1842319
chr1	1844880	1845227
chr1	1847636	1847867
chr1	1849369	1850053
chr1	1852168	1852313
chr1	1871923	1872439
chr1	1873265	1873592
chr1	1873861	1874054
chr1	1874155	1874858
chr1	1879263	1879700
chr1	1916663	1917195
chr1	1980563	1980811
chr1	1985512	1986609
chr1	1987357	1987745
chr1	1988278	1988700
chr1	1989352	1989776
chr1	1991427	1991894
chr1	1992631	1993268
chr1	1993498	1993945
chr1	2000109	2000265
chr1	2000938	2001217
chr1	1999305	1999694
chr1	1998496	1998960
chr1	2002235	2003364
chr1	2003692	2005017
chr1	2005232	2005737
chr1	2006409	2008594
chr1	2011969	2012630
chr1	2013129	2013132
chr1	2013382	2016926
chr1	2017962	2018503
chr1	2020840	2022243
chr1	2022550	2023593
chr1	2024261	2025549
chr1	2026684	2027214
chr1	2027511	2028720
chr1	2028899	2029506
chr1	2029995	2031513
chr1	2031833	2032060
chr1	2033160	2033531
chr1	2033696	2035761
chr1	2036885	2037582
chr1	2039509	2041265
chr1	2042297	2042475
chr1	2042891	2043445
chr1	2047433	2047933
chr1	2052218	2052845
chr1	2056130	2056569
chr1	2057929	2059245
chr1	2059626	2060043
chr1	2062964	2064140
chr1	2068291	2068786
chr1	2065021	2067029
chr1	2067193	2067317
chr1	2071132	2071409
chr1	2096919	2097783
chr1	2099508	2100276
chr1	2107196	2107592
chr1	2114193	2114825
chr1	2116226	2116685
chr1	2119863	2120608
chr1	2135398	2135814
chr1	2141613	2141929
chr1	2245453	2245805
chr1	2249114	2249703
chr1	2254552	2256524
chr1	2258952	2259223
chr1	2261637	2262274
chr1	2270399	2270984
chr1	2273110	2273743
chr1	2274415	2274862
chr1	2276495	2276979
chr1	2279502	2280047
chr1	2286340	2286661
chr1	2291326	2291982
chr1	2293357	2293656
chr1	2307669	2308087
chr1	2308436	2308806
chr1	2309730	2310256
chr1	2326149	2326500
chr1	2329527	2330162
chr1	2334675	2335020
chr1	2335607	2335988
chr1	2337169	2337453
chr1	2369248	2369775
chr1	2411211	2411763
chr1	2411992	2412505
chr1	2412937	2413412
chr1	2436952	2437391
chr1	2439478	2440551
chr1	2441135	2441709
chr1	2444365	2444993
chr1	2446368	2447031
chr1	2449857	2450305
chr1	2522196	2522488
chr1	2575442	2576040
chr1	2974536	2975058
chr1	2975397	2975986
chr1	2976524	2976890
chr1	2992187	2992486
chr1	2995534	2996031
chr1	2996396	2996983
chr1	2999218	3000176
chr1	2997580	2998074
chr1	2998231	2998954
chr1	3000459	3001471
chr1	3002471	3003754
chr1	3003941	3004381
chr1	3004983	3005643
chr1	3005852	3006534
chr1	3006798	3007132
chr1	3007470	3008079
chr1	3008555	3008783
chr1	3010223	3010568
chr1	3011379	3011939
chr1	3012914	3014855
chr1	3016362	3017770
chr1	3019762	3020137
chr1	3020641	3020940
chr1	3027234	3027947
chr1	3028202	3029297
chr1	3031697	3034509
chr1	3030163	3030165
chr1	3030379	3031197
chr1	3035260	3036264
chr1	3036421	3036779
chr1	3037098	3038825
chr1	3038938	3038951
chr1	3039099	3039687
chr1	3040155	3040643
chr1	3041885	3042381
chr1	3042553	3043116
chr1	3047017	3047835
chr1	3048249	3048947
chr1	3049738	3050081
chr1	3050576	3051372
chr1	3052050	3052445
chr1	3053609	3053960
chr1	3055311	3056063
chr1	3056346	3056564
chr1	3056721	3057400
chr1	3057824	3058131
chr1	3058324	3058335
chr1	3058439	3058717
chr1	3059081	3059342
chr1	3061595	3061953
chr1	3062176	3062847
chr1	3069146	3069445
chr1	3069949	3070858
chr1	3070974	3071290
chr1	3071665	3072877
chr1	3074255	3074918
chr1	3076986	3077107
chr1	3078772	3078846
chr1	3081140	3081599
chr1	3082718	3083974
chr1	3088320	3088751
chr1	3098764	3098960
chr1	3100487	3101201
chr1	3124912	3125228
chr1	3127862	3129066
chr1	3131447	3132919
chr1	3134339	3134896
chr1	3135182	3135556
chr1	3136440	3137077
chr1	3137216	3137400
chr1	3137593	3138006
chr1	3140777	3141556
chr1	3141839	3142222
chr1	3143475	3144757
chr1	3147655	3148082
chr1	3148258	3148861
chr1	3151223	3152588
chr1	3154167	3154532
chr1	3158023	3158374
chr1	3159900	3160265
chr1	3161826	3162194
chr1	3163738	3164098
chr1	3164277	3164783
chr1	3165081	3165327
chr1	3165873	3166158
chr1	3166483	3166769
chr1	3167794	3168176
chr1	3168507	3168583
chr1	3172709	3173269
chr1	3173440	3173726
chr1	3181738	3181987
chr1	3182479	3183261
chr1	3184053	3185072
chr1	3188288	3189316
chr1	3192758	3193722
chr1	3193881	3194434
chr1	3197629	3197948
chr1	3198937	3199877
chr1	3201071	3201406
chr1	3202446	3202587
chr1	3207140	3207418
chr1	3208322	3208524
chr1	3208841	3209570
chr1	3209776	3210140
chr1	3214795	3215148
chr1	3229460	3229766
chr1	3237356	3237634
chr1	3243860	3244199
chr1	3245394	3245806
chr1	3248152	3248429
chr1	3248602	3249028
chr1	3249296	3249339
chr1	3249615	3249635
chr1	3250121	3250502
chr1	3251150	3251902
chr1	3254251	3254456
chr1	3255527	3255851
chr1	3256356	3256647
chr1	3257494	3257747
chr1	3258091	3258480
chr1	3259119	3259473
chr1	3264457	3265058
chr1	3265626	3265926
chr1	3270767	3270969
chr1	3271161	3272088
chr1	3272707	3273066
chr1	3276260	3276510
chr1	3280416	3280688
chr1	3280994	3281672
chr1	3282312	3283073
chr1	3283353	3283746
chr1	3284688	3285039
chr1	3289787	3289999
chr1	3294032	3295234
chr1	3297575	3298325
chr1	3302064	3302232
chr1	3307862	3308081
chr1	3308348	3309785
chr1	3311105	3311447
chr1	3315120	3315526
chr1	3321598	3321994
chr1	3345271	3345742
chr1	3346058	3346264
chr1	3350283	3350579
chr1	3395097	3395405
chr1	3430671	3431162
chr1	3442787	3443087
chr1	3446084	3446897
chr1	3449652	3450336
chr1	3545969	3546533
chr1	3559665	3560022
chr1	3660781	3661131
chr1	3695510	3696893
chr1	3697521	3697858
chr1	3699678	3700076
chr1	3700423	3700761
chr1	3729126	3729449
chr1	3731298	3732115
chr1	3733099	3733418
chr1	3749264	3749534
chr1	3751300	3751644
chr1	3768687	3769067
chr1	3772468	3772787
chr1	3783333	3783789
chr1	3793285	3793902
chr1	3796039	3796325
chr1	3796798	3797671
chr1	3798243	3798441
chr1	3801479	3801791
chr1	3803881	3804365
chr1	3811962	3812267
chr1	3818332	3818604
chr1	3828903	3829141
chr1	4559978	4560311
chr1	4645528	4645823
chr1	4683277	4683865
chr1	4684388	4684559
chr1	4687605	4687912
chr1	4718534	4718694
chr1	4722436	4722723
chr1	4736256	4736646
chr1	4785343	4785961
chr1	4834346	4835553
chr1	4837524	4837706
chr1	4837927	4838198
chr1	5937110	5937425
chr1	6027743	6028174
chr1	6029660	6030151
chr1	6031852	6032337
chr1	6032976	6033230
chr1	6035526	6035877
chr1	6036066	6036556
chr1	6036870	6037831
chr1	6038575	6038870
chr1	6111479	6111813
chr1	6140981	6141298
chr1	6142174	6142519
chr1	6145833	6146078
chr1	6157604	6157851
chr1	6160311	6160606
chr1	6186625	6186937
chr1	6242079	6242467
chr1	6270712	6271474
chr1	6291757	6292278
chr1	6292910	6293323
chr1	6316846	6317272
chr1	6325155	6325595
chr1	6334404	6335084
chr1	6335508	6336045
chr1	6353064	6353352
chr1	6366109	6366578
chr1	6405518	6405939
chr1	6457895	6458265
chr1	6464278	6464602
chr1	6477761	6478000
chr1	6490336	6490889
chr1	6492363	6493538
chr1	6502096	6502764
chr1	6513010	6513315
chr1	6514233	6514725
chr1	6515653	6515894
chr1	6518831	6519364
chr1	6527810	6528408
chr1	6530584	6530895
chr1	6531548	6532074
chr1	6534774	6535069
chr1	6572461	6572906
chr1	6647515	6647794
chr1	6648212	6648555
chr1	6648824	6649364
chr1	6651347	6651828
chr1	6652766	6653923
chr1	6654574	6654881
chr1	6666818	6667212
chr1	6668345	6668592
chr1	6668929	6669277
chr1	6671400	6671726
chr1	6681304	6681644
chr1	6684166	6684605
chr1	6686644	6686864
chr1	6688041	6688940
chr1	6689828	6690143
chr1	6695241	6695609
chr1	6695840	6696379
chr1	6703960	6704784
chr1	6704945	6705276
chr1	6705444	6706068
chr1	6707477	6707837
chr1	6708170	6708514
chr1	6708893	6709842
chr1	6711000	6711357
chr1	6714902	6715247
chr1	6724088	6725196
chr1	6728170	6728493
chr1	6731253	6731587
chr1	6754724	6755189
chr1	6862969	6863173
chr1	6949459	6949696
chr1	6953015	6953424
chr1	7324476	7324626
chr1	7647986	7648374
chr1	7689988	7690305
chr1	7846004	7846330
chr1	7854038	7854526
chr1	7906203	7906445
chr1	8036702	8037052
chr1	8245828	8246048
chr1	8251601	8251915
chr1	8257913	8258212
chr1	8295945	8296164
chr1	8307158	8307742
chr1	8308657	8308963
chr1	8311474	8312358
chr1	8320531	8320973
chr1	8330512	8330791
chr1	8357452	8357733
chr1	8372858	8373332
chr1	8413438	8413741
chr1	8418376	8418801
chr1	8506635	8507004
chr1	8512818	8513175
chr1	8602201	8602543
chr1	8616372	8616744
chr1	8629320	8629515
chr1	8670348	8670566
chr1	8733218	8733472
chr1	8836517	8837207
chr1	8858113	8858435
chr1	8889123	8889422
chr1	8902739	8902907
chr1	8905733	8906128
chr1	9062204	9062474
chr1	9062807	9063093
chr1	9063445	9063772
chr1	9182216	9182487
chr1	9311954	9312288
chr1	9329146	9329497
chr1	9498140	9498393
chr1	9510112	9510633
chr1	9513118	9513348
chr1	9513487	9513647
chr1	9540692	9540996
chr1	9562020	9562393
chr1	9564467	9565486
chr1	9566133	9566533
chr1	9566769	9567231
chr1	9568768	9569078
chr1	9576812	9577150
chr1	9589502	9589780
chr1	9589971	9590295
chr1	9590771	9591102
chr1	9591944	9592231
chr1	9592496	9592775
chr1	9593686	9594192
chr1	9598602	9599145
chr1	9601828	9602204
chr1	9605862	9606641
chr1	9608368	9608731
chr1	9613361	9613917
chr1	9623006	9623410
chr1	9625626	9625994
chr1	9628382	9629320
chr1	9632360	9632735
chr1	9638196	9638389
chr1	9643782	9644038
chr1	9659567	9659888
chr1	9664798	9665209
chr1	9667101	9667234
chr1	9671008	9671398
chr1	9775684	9777187
chr1	9781527	9781950
chr1	9807814	9808075
chr1	9825650	9825911
chr1	9838888	9839330
chr1	9910682	9910960
chr1	9935420	9935725
chr1	9957423	9957785
chr1	9962863	9963086
chr1	9973629	9974087
chr1	9984325	9984706
chr1	9984914	9984971
chr1	9985981	9986310
chr1	10013030	10013332
chr1	10033564	10033867
chr1	10150206	10150379
chr1	10183942	10184230
chr1	10304531	10305084
chr1	10370491	10370790
chr1	10394109	10394363
chr1	10410207	10410594
chr1	10416156	10416520
chr1	10426440	10426657
chr1	10436460	10436774
chr1	10446464	10446796
chr1	10480835	10481046
chr1	10498186	10498712
chr1	10501687	10501982
chr1	10503499	10503827
chr1	10508522	10508750
chr1	10509035	10509299
chr1	10512321	10513110
chr1	10525463	10525705
chr1	10529884	10530148
chr1	10536575	10536939
chr1	10538675	10539062
chr1	10560127	10560426
chr1	10595642	10595937
chr1	10598035	10598344
chr1	10606655	10606973
chr1	10650154	10650500
chr1	10676388	10676451
chr1	10676569	10677051
chr1	10678294	10678678
chr1	10680781	10681528
chr1	10684828	10685133
chr1	10685242	10685806
chr1	10689799	10690266
chr1	10690371	10690596
chr1	10695961	10696533
chr1	10699658	10700184
chr1	10701943	10702828
chr1	10704672	10705060
chr1	10706693	10706950
chr1	10707412	10708011
chr1	10708346	10709598
chr1	10709881	10710436
chr1	10710559	10711305
chr1	10711941	10713224
chr1	10713409	10714874
chr1	10715019	10715337
chr1	10718293	10718616
chr1	10715598	10716004
chr1	10716187	10716821
chr1	10719752	10720100
chr1	10720241	10721074
chr1	10725193	10725618
chr1	10738080	10738847
chr1	10743597	10743995
chr1	10744205	10744480
chr1	10757762	10758196
chr1	10761529	10762124
chr1	10763929	10764397
chr1	10764905	10766251
chr1	10772450	10773083
chr1	10777033	10777167
chr1	10777698	10777995
chr1	10781565	10781929
chr1	10782106	10782592
chr1	10782793	10783302
chr1	10789510	10790153
chr1	10790267	10790466
chr1	10794940	10795540
chr1	10799090	10799781
chr1	10800060	10800461
chr1	10801885	10802491
chr1	10802658	10803120
chr1	10807843	10808329
chr1	10809010	10809346
chr1	10810943	10811293
chr1	10811536	10811809
chr1	10814705	10815735
chr1	10819180	10819609
chr1	10823695	10824146
chr1	10827023	10828006
chr1	10846470	10846824
chr1	10850357	10850712
chr1	10875575	10875953
chr1	10879600	10880304
chr1	10882956	10883470
chr1	10896608	10896674
chr1	10897582	10897681
chr1	10917676	10918033
chr1	10928369	10928706
chr1	10948067	10948529
chr1	10949343	10949672
chr1	11004979	11005398
chr1	11008283	11008638
chr1	11011055	11011632
chr1	11036459	11036714
chr1	11039732	11039988
chr1	11070753	11071095
chr1	11118357	11118996
chr1	11123991	11124512
chr1	11126421	11126763
chr1	11127117	11127599
chr1	11199775	11200070
chr1	11201880	11202080
chr1	11235529	11236019
chr1	11332324	11332340
chr1	11348761	11348998
chr1	11739877	11740199
chr1	11767041	11767257
chr1	11808346	11808774
chr1	11811705	11811776
chr1	11812093	11812133
chr1	11835028	11835692
chr1	11836014	11836962
chr1	11897415	11897937
chr1	11898555	11898851
chr1	11981232	11981500
chr1	11996677	11996892
chr1	12019039	12019399
chr1	12068345	12068718
chr1	12068875	12069387
chr1	12090022	12090487
chr1	12307759	12308071
chr1	12382072	12382363
chr1	12391553	12391808
chr1	12427663	12427947
chr1	12431171	12431700
chr1	12437717	12438038
chr1	12555344	12555625
chr1	12555837	12556150
chr1	12557113	12557737
chr1	12580779	12581090
chr1	12618276	12618698
chr1	12629691	12630213
chr1	12684218	12684431
chr1	14101189	14101498
chr1	14125512	14125846
chr1	14365635	14365962
chr1	14701118	14701262
chr1	14737917	14738223
chr1	15095845	15096241
chr1	15220921	15221069
chr1	15309074	15309560
chr1	15309722	15309901
chr1	15361243	15361549
chr1	15370445	15370751
chr1	15377368	15377735
chr1	15417973	15418292
chr1	15420674	15421023
chr1	15529730	15530033
chr1	15610685	15611176
chr1	15628927	15629325
chr1	15690164	15690542
chr1	15813789	15814041
chr1	15815567	15815866
chr1	15859804	15860138
chr1	15882198	15882517
chr1	15882764	15883107
chr1	15887881	15888221
chr1	15889686	15890039
chr1	15891318	15891564
chr1	15895217	15895529
chr1	15931026	15931325
chr1	15963845	15964192
chr1	15977877	15978028
chr1	16038288	16038648
chr1	16049561	16049568
chr1	16050094	16050393
chr1	16059817	16060837
chr1	16058211	16059262
chr1	16053486	16054348
chr1	16054608	16054903
chr1	16055289	16055718
chr1	16056699	16057116
chr1	16117910	16118442
chr1	16130524	16130811
chr1	16135812	16136287
chr1	16166994	16167629
chr1	16244755	16245012
chr1	16260546	16261302
chr1	16269652	16270236
chr1	16270588	16271566
chr1	16301010	16301329
chr1	16338500	16338808
chr1	16352109	16352571
chr1	16351183	16351579
chr1	16367257	16367676
chr1	16376994	16377361
chr1	16378541	16378844
chr1	16389171	16389456
chr1	16392355	16392725
chr1	16554264	16555513
chr1	16558241	16558277
chr1	16558416	16558547
chr1	16641173	16641472
chr1	16658153	16658452
chr1	16660595	16660902
chr1	16688257	16688338
chr1	16692804	16693103
chr1	16809401	16809895
chr1	16945259	16945671
chr1	16949142	16949615
chr1	16952290	16952631
chr1	16955584	16956022
chr1	16960882	16961837
chr1	16963868	16964218
chr1	16966783	16967790
chr1	16972833	16973151
chr1	17000936	17001297
chr1	17017934	17018310
chr1	17018514	17018767
chr1	17019080	17019706
chr1	17021764	17022115
chr1	17026983	17027982
chr1	17031765	17032892
chr1	17033053	17033686
chr1	17040134	17042293
chr1	17043613	17043942
chr1	17044679	17044994
chr1	17047407	17048184
chr1	17266870	17267045
chr1	17299110	17299626
chr1	17344493	17344888
chr1	17356907	17357491
chr1	17780796	17781350
chr1	17787785	17787982
chr1	17788757	17789281
chr1	17795580	17795859
chr1	17796285	17796490
chr1	17799855	17800979
chr1	17801169	17801554
chr1	17801891	17802190
chr1	17802854	17803331
chr1	17804201	17804537
chr1	17808697	17808869
chr1	17816435	17816758
chr1	17823203	17823592
chr1	17830837	17831351
chr1	17832432	17832825
chr1	17832991	17833441
chr1	17835883	17836486
chr1	17841342	17841699
chr1	17844170	17844527
chr1	17845038	17845828
chr1	17846852	17847284
chr1	17848429	17848859
chr1	17853380	17853542
chr1	17860313	17860995
chr1	17868185	17868484
chr1	17882410	17882982
chr1	17905569	17905870
chr1	17916693	17917290
chr1	17922549	17923013
chr1	17923799	17924355
chr1	17925396	17925893
chr1	17927056	17927849
chr1	17928466	17928850
chr1	17930383	17930678
chr1	17934475	17935260
chr1	17935921	17936605
chr1	17949136	17949677
chr1	17953881	17954186
chr1	17958611	17958940
chr1	17963986	17964294
chr1	17967847	17968430
chr1	17970474	17970816
chr1	17971640	17973319
chr1	17974239	17974581
chr1	17983924	17984358
chr1	17986611	17987323
chr1	17987664	17988083
chr1	17988268	17989055
chr1	17990668	17991307
chr1	17994383	17995679
chr1	17996381	17997745
chr1	17998846	17999130
chr1	18000945	18001139
chr1	18003481	18004029
chr1	18004957	18005280
chr1	18005728	18005812
chr1	18006149	18006836
chr1	18010396	18010931
chr1	18012223	18012521
chr1	18013562	18014228
chr1	18015054	18015597
chr1	18016357	18017171
chr1	18017329	18017339
chr1	18018871	18019552
chr1	18020448	18020869
chr1	18021143	18021453
chr1	18023364	18024021
chr1	18025778	18026777
chr1	18032975	18033402
chr1	18472703	18473001
chr1	18474452	18474926
chr1	18610585	18610999
chr1	18612220	18612562
chr1	18617405	18617558
chr1	18648784	18649266
chr1	18649971	18650243
chr1	18793041	18793485
chr1	18797069	18797541
chr1	18799796	18800100
chr1	18804394	18804924
chr1	18805701	18806221
chr1	18810212	18810318
chr1	18808420	18810021
chr1	18813322	18814068
chr1	18926831	18927187
chr1	19191679	19192084
chr1	19194312	19194664
chr1	19195455	19196156
chr1	19198323	19198815
chr1	19199137	19199651
chr1	19200149	19200424
chr1	19202646	19202824
chr1	19203369	19204894
chr1	19205021	19205578
chr1	19209538	19210085
chr1	19213566	19214717
chr1	19215677	19216026
chr1	19285157	19285452
chr1	19312972	19313410
chr1	19314485	19314812
chr1	19317569	19317944
chr1	19336061	19336368
chr1	19343556	19343868
chr1	19358651	19358916
chr1	19371961	19372258
chr1	19439073	19439360
chr1	19521021	19521567
chr1	19591173	19591565
chr1	19594937	19595247
chr1	19595882	19596191
chr1	19597638	19598116
chr1	19599090	19600339
chr1	19602885	19603494
chr1	19606941	19607361
chr1	19610344	19610665
chr1	19612814	19613154
chr1	19625638	19625921
chr1	19646941	19647141
chr1	19664310	19664691
chr1	19942432	19942857
chr1	19950788	19951038
chr1	19963925	19964261
chr1	20108127	20108432
chr1	20659955	20660212
chr1	21036108	21036343
chr1	21042620	21043032
chr1	21054450	21054889
chr1	21060378	21060696
chr1	21094488	21094910
chr1	21454499	21455034
chr1	21544312	21544635
chr1	21577154	21577464
chr1	21580087	21580238
chr1	21684940	21685403
chr1	21700317	21700690
chr1	21704099	21704330
chr1	21713541	21713795
chr1	21762534	21762987
chr1	21888173	21888579
chr1	21889498	21889848
chr1	21920244	21921206
chr1	21921766	21922349
chr1	21924552	21925159
chr1	21928700	21929040
chr1	21934629	21935266
chr1	21939838	21940254
chr1	21952281	21953610
chr1	22068167	22068475
chr1	22068849	22069151
chr1	22308151	22308446
chr1	22742045	22742352
chr1	22780168	22780831
chr1	22798182	22798428
chr1	23242391	23242660
chr1	23271969	23272252
chr1	23746736	23747094
chr1	23763108	23763511
chr1	23783977	23784518
chr1	23786775	23787176
chr1	23788537	23789376
chr1	23801040	23801362
chr1	23804753	23805073
chr1	23807368	23807678
chr1	23811307	23812112
chr1	23974750	23975024
chr1	24097287	24097676
chr1	24102342	24102642
chr1	24124042	24124374
chr1	24141463	24141695
chr1	24226607	24226870
chr1	24228861	24229180
chr1	24245044	24245444
chr1	24264243	24264518
chr1	24382827	24383181
chr1	24402164	24402431
chr1	24403115	24404370
chr1	24404547	24404860
chr1	24481048	24481197
chr1	24866925	24867238
chr1	24869743	24870055
chr1	24878068	24878703
chr1	24881605	24881984
chr1	24889777	24890060
chr1	24895370	24895674
chr1	24897454	24897828
chr1	24898122	24898417
chr1	24949497	24949968
chr1	25001681	25002041
chr1	25455972	25456217
chr1	25493926	25494330
chr1	25505737	25506167
chr1	25562784	25563125
chr1	25832608	25832841
chr1	25867396	25867754
chr1	25883602	25883921
chr1	25900925	25901405
chr1	25952751	25953166
chr1	25970399	25970759
chr1	25974339	25974646
chr1	25981156	25981568
chr1	25986603	25986881
chr1	25988986	25989332
chr1	25993764	25994106
chr1	25994792	25995266
chr1	26007735	26007996
chr1	26011602	26012040
chr1	26012482	26012931
chr1	26028485	26028878
chr1	26036061	26036272
chr1	26040228	26040789
chr1	26046526	26046925
chr1	26050492	26051226
chr1	26051710	26053091
chr1	26055784	26056205
chr1	26059636	26060813
chr1	26061282	26061791
chr1	26064151	26064895
chr1	26066148	26067474
chr1	26067780	26068182
chr1	26072922	26073432
chr1	26083934	26084620
chr1	26084838	26085481
chr1	26090157	26090556
chr1	26091262	26091567
chr1	26096004	26096509
chr1	26107379	26108090
chr1	26117350	26117625
chr1	26118086	26118321
chr1	26119079	26119466
chr1	26120908	26121388
chr1	26129007	26129462
chr1	26142529	26143207
chr1	26149027	26149428
chr1	26160813	26161100
chr1	26189347	26190329
chr1	26195339	26195894
chr1	26206779	26207293
chr1	26208319	26208679
chr1	26322879	26323330
chr1	26338838	26339078
chr1	26365289	26365783
chr1	26369802	26370124
chr1	26374460	26374647
chr1	26376869	26377415
chr1	26378994	26379145
chr1	26393901	26394026
chr1	26426751	26427178
chr1	26546392	26546500
chr1	26814163	26814481
chr1	26826181	26826547
chr1	26834276	26835649
chr1	26837812	26838148
chr1	26855226	26855618
chr1	26949109	26949680
chr1	26951933	26952264
chr1	27197301	27197670
chr1	27227854	27228138
chr1	27235367	27235717
chr1	27259486	27259715
chr1	27263690	27264142
chr1	27270251	27270938
chr1	27271951	27272432
chr1	27273949	27274696
chr1	27287706	27288092
chr1	27322091	27322427
chr1	27332344	27333467
chr1	27386486	27387243
chr1	27390038	27390275
chr1	27558994	27559274
chr1	27599713	27600007
chr1	27616302	27616612
chr1	27640403	27640636
chr1	27679618	27679990
chr1	27829977	27830308
chr1	28175556	28175872
chr1	28277093	28277382
chr1	28428279	28428603
chr1	28626514	28627160
chr1	28628798	28628979
chr1	28632366	28632791
chr1	28639127	28639735
chr1	28666183	28666456
chr1	28671043	28671344
chr1	28684729	28685118
chr1	28692032	28692350
chr1	28727842	28728173
chr1	28805888	28806269
chr1	28809748	28810073
chr1	28814680	28815070
chr1	28822494	28822843
chr1	28857150	28857262
chr1	28870576	28870998
chr1	28878154	28878468
chr1	28878608	28878728
chr1	28935161	28935192
chr1	28973151	28973523
chr1	28979770	28980119
chr1	28993568	28993863
chr1	29017307	29017615
chr1	29100392	29100696
chr1	29266872	29267202
chr1	29408538	29408829
chr1	29424653	29424948
chr1	29455611	29455966
chr1	29473708	29474049
chr1	29516589	29516868
chr1	29775611	29775825
chr1	31445442	31446017
chr1	31558205	31558236
chr1	31558348	31558670
chr1	31596942	31597284
chr1	31613339	31613665
chr1	31619484	31619508
chr1	31619669	31620324
chr1	31631022	31631325
chr1	31645160	31645589
chr1	31667926	31668228
chr1	31669940	31670293
chr1	31672858	31673128
chr1	31726294	31726655
chr1	31777309	31777781
chr1	31827713	31828115
chr1	31830588	31830986
chr1	31833011	31833395
chr1	31834730	31834975
chr1	31835962	31836305
chr1	31911210	31911543
chr1	31941850	31942153
chr1	32035870	32036180
chr1	32050461	32051018
chr1	32054222	32055430
chr1	32192633	32193249
chr1	32193438	32193439
chr1	32193824	32194277
chr1	32195784	32196590
chr1	32202383	32202582
chr1	32208360	32208673
chr1	32295701	32296252
chr1	32337071	32337267
chr1	32347537	32347953
chr1	32580708	32581027
chr1	32590258	32590633
chr1	32802278	32802578
chr1	32824586	32824994
chr1	32825985	32826257
chr1	32835422	32835623
chr1	32988040	32988356
chr1	33009983	33010254
chr1	33107396	33107592
chr1	33166534	33166873
chr1	33167270	33167560
chr1	33180167	33180686
chr1	33203707	33204017
chr1	33213444	33213924
chr1	33215788	33216670
chr1	33222358	33222655
chr1	33237337	33237699
chr1	33289571	33289792
chr1	33368883	33369166
chr1	33441924	33442244
chr1	33481805	33482588
chr1	33503805	33504060
chr1	33770799	33771274
chr1	33774939	33775434
chr1	33775699	33776007
chr1	35445639	35445992
chr1	35470332	35470584
chr1	35472814	35473305
chr1	35609554	35609961
chr1	35613191	35613552
chr1	35621270	35621653
chr1	35632091	35632607
chr1	35659454	35659782
chr1	35664391	35664768
chr1	35762486	35762981
chr1	35845969	35846248
chr1	35888326	35888648
chr1	35895560	35895892
chr1	36486310	36486739
chr1	36493119	36493360
chr1	36503819	36504114
chr1	36563184	36563646
chr1	36734283	36734729
chr1	36860197	36860621
chr1	36881031	36881310
chr1	36887103	36887643
chr1	36907024	36907359
chr1	37949423	37949724
chr1	37957537	37957824
chr1	37981053	37981555
chr1	37985685	37986319
chr1	38295199	38295519
chr1	38340892	38341161
chr1	38342296	38342586
chr1	38346088	38346431
chr1	38407734	38408211
chr1	38421791	38422560
chr1	38942837	38943156
chr1	39301787	39302065
chr1	39450609	39450849
chr1	39479981	39480271
chr1	39812232	39812450
chr1	40314184	40314504
chr1	40326422	40326738
chr1	41203538	41203899
chr1	41213056	41213277
chr1	41250189	41251279
chr1	41304154	41304481
chr1	41482461	41482582
chr1	41483339	41483732
chr1	41491260	41491559
chr1	41515136	41515490
chr1	41830137	41830503
chr1	41912341	41912717
chr1	41979234	41979551
chr1	43072038	43072394
chr1	43136344	43136685
chr1	43209785	43210159
chr1	43406697	43407029
chr1	43626669	43627013
chr1	43781545	43781783
chr1	43907802	43908274
chr1	43911727	43911844
chr1	44053493	44053756
chr1	44056723	44057613
chr1	44058292	44059017
chr1	44086150	44086353
chr1	44094526	44094758
chr1	44133828	44134349
chr1	44411053	44411370
chr1	44415234	44415809
chr1	44453818	44454184
chr1	44473435	44473785
chr1	44492072	44492412
chr1	44544149	44544470
chr1	44551810	44552113
chr1	44687632	44687826
chr1	44693901	44694312
chr1	44707038	44707362
chr1	44717920	44718306
chr1	44726792	44727394
chr1	44733204	44733688
chr1	44764350	44764704
chr1	45101805	45102141
chr1	45103758	45104043
chr1	45115527	45116407
chr1	45120235	45120609
chr1	45126408	45126691
chr1	45179738	45180033
chr1	46033238	46033444
chr1	46043505	46043832
chr1	46090320	46091212
chr1	46231216	46231521
chr1	46381072	46381288
chr1	46677375	46677737
chr1	46678030	46678474
chr1	46698962	46699263
chr1	46798316	46798602
chr1	46829903	46830365
chr1	46865019	46865343
chr1	46870941	46871309
chr1	46885438	46885747
chr1	48231347	48231442
chr1	48240657	48241015
chr1	48249635	48250095
chr1	48371976	48372257
chr1	48372560	48372866
chr1	48464116	48464415
chr1	48467163	48467458
chr1	48522530	48522944
chr1	49119151	49119390
chr1	49139604	49139880
chr1	49159108	49159248
chr1	49175304	49175753
chr1	49205035	49205466
chr1	49207122	49207718
chr1	49208236	49208560
chr1	49220085	49220277
chr1	49220896	49221043
chr1	49224478	49224943
chr1	51094927	51095205
chr1	51126095	51126378
chr1	51144299	51144768
chr1	51183752	51184057
chr1	51188055	51188336
chr1	51191230	51191493
chr1	51191957	51192299
chr1	51194263	51194502
chr1	51874375	51874707
chr1	52267458	52267708
chr1	52311901	52312067
chr1	52470501	52470772
chr1	52622449	52622753
chr1	52707827	52708119
chr1	52766937	52767228
chr1	52807914	52808192
chr1	52816354	52816655
chr1	52848808	52849131
chr1	53129059	53129366
chr1	53169511	53169968
chr1	53186655	53187165
chr1	53189737	53190211
chr1	53200523	53201474
chr1	53210175	53210587
chr1	53220563	53221044
chr1	53223664	53223976
chr1	53234236	53234585
chr1	53236703	53237349
chr1	53252594	53252779
chr1	53256180	53256471
chr1	53270390	53270790
chr1	53273642	53273954
chr1	53279694	53280019
chr1	53281298	53281729
chr1	53285606	53285880
chr1	53305229	53305529
chr1	53306928	53307289
chr1	53314928	53315145
chr1	53315274	53315754
chr1	53316121	53316416
chr1	53317116	53317377
chr1	53325007	53325358
chr1	53331618	53331939
chr1	53335498	53335898
chr1	53336213	53336673
chr1	53379265	53379591
chr1	53381554	53381903
chr1	53383856	53384218
chr1	53456099	53456419
chr1	53582451	53582531
chr1	53583478	53583892
chr1	53812863	53813168
chr1	53969304	53970501
chr1	53970608	53970852
chr1	53975078	53975386
chr1	53991353	53991650
chr1	53996945	53997460
chr1	54059619	54060147
chr1	54067452	54067962
chr1	54127089	54127403
chr1	54139447	54139693
chr1	54153635	54153910
chr1	54223764	54224122
chr1	54369067	54369662
chr1	54435891	54436163
chr1	54539791	54540333
chr1	54725156	54725612
chr1	54747869	54747972
chr1	54891981	54892234
chr1	54894219	54894464
chr1	54969934	54970166
chr1	54985562	54985965
chr1	55022287	55022670
chr1	55023643	55023848
chr1	55028606	55028956
chr1	55031866	55032098
chr1	55039280	55040113
chr1	55040746	55040994
chr1	55041282	55041699
chr1	55046242	55046640
chr1	55050336	55050660
chr1	55052770	55053102
chr1	55060098	55061027
chr1	55068328	55068618
chr1	55068838	55069957
chr1	55072715	55073787
chr1	55074051	55074387
chr1	55074930	55075522
chr1	55075952	55076612
chr1	55076828	55077532
chr1	55092813	55093112
chr1	55113978	55114285
chr1	55247805	55248206
chr1	55333817	55334101
chr1	55336985	55337392
chr1	55451746	55452031
chr1	55462928	55463104
chr1	55729018	55729536
chr1	57056831	57057228
chr1	57155817	57156125
chr1	57432816	57433095
chr1	58903729	58903946
chr1	58914501	58915024
chr1	58915995	58916442
chr1	58919940	58920120
chr1	58920953	58921192
chr1	62189821	62190115
chr1	62211566	62211829
chr1	62226369	62226635
chr1	62233383	62233644
chr1	62237530	62237882
chr1	62242332	62242716
chr1	62276145	62276208
chr1	62285732	62286113
chr1	62325271	62325590
chr1	62327865	62328238
chr1	62399780	62400118
chr1	62415585	62416008
chr1	62445007	62445374
chr1	62450626	62450957
chr1	62479029	62479293
chr1	62479526	62479670
chr1	62491096	62491438
chr1	62505321	62506126
chr1	62507484	62507796
chr1	62513961	62514313
chr1	62515494	62515872
chr1	62527258	62527630
chr1	62541166	62541700
chr1	62548739	62549132
chr1	62554690	62554997
chr1	62557427	62557810
chr1	62570280	62570935
chr1	62572770	62573000
chr1	62577790	62578093
chr1	62594427	62594796
chr1	62598342	62598620
chr1	62601719	62602004
chr1	62637597	62637865
chr1	62638797	62639018
chr1	62946424	62946718
chr1	63128142	63128426
chr1	63172155	63172460
chr1	63211734	63212047
chr1	63411910	63412031
chr1	63478723	63479076
chr1	63484428	63484827
chr1	63498538	63498871
chr1	64237038	64237408
chr1	65126262	65126496
chr1	65167006	65167485
chr1	65484336	65484740
chr1	65513097	65513527
chr1	65609828	65610157
chr1	65611715	65612105
chr1	65741612	65741915
chr1	65757678	65758023
chr1	65768162	65768575
chr1	67613790	67614075
chr1	67976601	67976914
chr1	67991405	67991701
chr1	68001841	68002046
chr1	68025013	68025282
chr1	68028190	68028525
chr1	68163667	68163997
chr1	68628090	68628514
chr1	70878881	70879388
chr1	70879904	70880185
chr1	71325290	71325711
chr1	78043372	78043678
chr1	78129390	78129693
chr1	78131459	78131827
chr1	78150420	78150730
chr1	78204248	78204520
chr1	78381011	78381321
chr1	78396640	78396989
chr1	89188860	89189257
chr1	89442901	89443200
chr1	90291829	90292204
chr1	90393601	90393872
chr1	90400161	90400511
chr1	90413323	90413631
chr1	92383069	92383483
chr1	93180890	93181097
chr1	94029341	94029567
chr1	94965731	94966042
chr1	95584060	95584471
chr1	95638771	95639085
chr1	95649117	95649438
chr1	100278081	100278332
chr1	100675044	100675390
chr1	100709296	100709535
chr1	100787267	100787625
chr1	100789401	100789809
chr1	106925932	106926397
chr1	107920663	107920957
chr1	108112978	108113388
chr1	108121168	108121385
chr1	109346109	109346342
chr1	109520849	109521095
chr1	109585378	109585695
chr1	109591939	109592410
chr1	109595407	109595558
chr1	109595772	109596470
chr1	109606477	109606794
chr1	109628800	109629179
chr1	109690568	109690735
chr1	109722199	109722460
chr1	109727797	109728230
chr1	109793185	109793697
chr1	109812251	109812572
chr1	110015985	110016546
chr1	110137265	110137547
chr1	110589399	110589823
chr1	110610298	110610542
chr1	110937972	110938275
chr1	110938897	110939483
chr1	113271190	113271422
chr1	113563567	113563937
chr1	113595428	113595604
chr1	113606038	113606330
chr1	113617226	113617797
chr1	113622580	113623218
chr1	113626797	113627215
chr1	113627882	113628232
chr1	113710937	113711386
chr1	113738367	113738681
chr1	113750581	113751360
chr1	113753306	113753603
chr1	113762995	113763198
chr1	113766548	113767046
chr1	113825561	113825830
chr1	114975196	114975499
chr1	116793891	116794189
chr1	116839000	116839452
chr1	116840754	116841063
chr1	116913940	116914310
chr1	116932007	116932497
chr1	116936114	116936424
chr1	116937640	116938014
chr1	116938321	116938776
chr1	116946340	116946669
chr1	116948471	116948816
chr1	116976040	116976221
chr1	117016957	117017247
chr1	117135769	117135920
chr1	117204670	117204986
chr1	117210897	117211225
chr1	117806442	117806851
chr1	118135821	118136465
chr1	118137693	118138213
chr1	118152210	118152467
chr1	118153075	118153365
chr1	118165478	118165856
chr1	118189285	118189589
chr1	118189941	118190477
chr1	119772778	119773049
chr1	120318814	120319133
chr1	120321313	120321757
chr1	144923218	144923530
chr1	145036502	145036779
chr1	145381648	145381946
chr1	145574250	145574662
chr1	145712259	145712579
chr1	145718066	145718453
chr1	145725556	145725812
chr1	146680705	146681024
chr1	147009817	147010173
chr1	147038280	147038646
chr1	147050636	147050989
chr1	147090577	147090944
chr1	147124560	147124826
chr1	147139734	147140231
chr1	147422320	147422753
chr1	149238615	149239000
chr1	149950151	149950433
chr1	149953744	149954106
chr1	150148132	150148374
chr1	150281689	150282012
chr1	150328692	150328965
chr1	150331626	150332203
chr1	150370691	150371199
chr1	150396358	150396536
chr1	150416132	150416407
chr1	150418190	150418571
chr1	150427201	150427330
chr1	150427565	150427940
chr1	150434152	150434767
chr1	150438218	150438768
chr1	150486452	150486795
chr1	150487003	150487276
chr1	150566501	150566795
chr1	150580597	150580896
chr1	150649568	150649783
chr1	150797826	150798230
chr1	150922386	150922698
chr1	150928409	150928857
chr1	150953065	150953381
chr1	150955715	150956117
chr1	150963309	150963637
chr1	150963962	150964411
chr1	150965849	150966206
chr1	150969673	150970062
chr1	150987991	150988312
chr1	151019387	151019831
chr1	151046552	151046953
chr1	151056733	151057170
chr1	151073834	151074123
chr1	151085752	151086040
chr1	151097948	151098390
chr1	151113120	151113556
chr1	151115560	151115822
chr1	151136107	151136559
chr1	151146709	151146843
chr1	151181689	151181965
chr1	151195859	151196329
chr1	151202337	151202636
chr1	151242209	151242432
chr1	151252988	151253435
chr1	151257860	151258234
chr1	151330717	151331083
chr1	151332731	151333116
chr1	151339548	151339740
chr1	151339915	151340059
chr1	151341471	151342614
chr1	151371145	151371580
chr1	151405879	151406172
chr1	151489366	151489707
chr1	151491343	151491861
chr1	151494965	151495233
chr1	151504952	151505356
chr1	151505715	151506664
chr1	151511424	151511723
chr1	151522671	151523046
chr1	151524872	151525197
chr1	151526898	151527162
chr1	151533337	151533649
chr1	151553216	151553570
chr1	151555431	151555730
chr1	151557467	151558129
chr1	151570137	151570766
chr1	151574134	151574423
chr1	151577669	151577972
chr1	151598158	151598628
chr1	151604535	151604766
chr1	151657299	151657565
chr1	151695977	151696192
chr1	151699306	151699834
chr1	151807852	151808138
chr1	151884387	151884728
chr1	151898310	151898737
chr1	151923689	151924025
chr1	151944404	151944648
chr1	153553469	153553673
chr1	153555382	153555910
chr1	153598498	153598943
chr1	153646893	153647281
chr1	153718796	153719238
chr1	153818995	153819352
chr1	153852601	153852757
chr1	154342191	154342490
chr1	154430681	154430816
chr1	154910598	154911005
chr1	154958559	154958939
chr1	155159753	155160330
chr1	155255437	155256170
chr1	155330683	155331007
chr1	155331863	155332197
chr1	155341380	155341918
chr1	155343867	155344222
chr1	155345528	155345920
chr1	155394065	155394398
chr1	155423575	155423941
chr1	155536562	155536920
chr1	155557758	155557985
chr1	155640441	155640708
chr1	155682177	155682469
chr1	155749157	155749447
chr1	155758578	155758965
chr1	155995156	155995509
chr1	156009607	156009961
chr1	156022134	156022515
chr1	156032880	156033441
chr1	156086506	156086821
chr1	156146602	156146897
chr1	156174934	156175243
chr1	156192318	156192668
chr1	156239503	156239787
chr1	156263764	156264377
chr1	156276437	156276864
chr1	156297051	156297392
chr1	156303814	156304024
chr1	156425484	156425949
chr1	156692029	156692374
chr1	156704812	156705114
chr1	159899571	159900002
chr1	159909900	159910199
chr1	159931722	159931870
chr1	160054300	160054808
chr1	160952830	160953051
chr1	160970304	160970618
chr1	160976768	160977140
chr1	160978066	160978348
chr1	160989035	160989344
chr1	160999165	160999207
chr1	161004136	161004581
chr1	161006579	161006917
chr1	161007474	161007836
chr1	161292536	161293083
chr1	161293487	161293782
chr1	161296537	161296897
chr1	161301409	161301815
chr1	161303239	161303534
chr1	161308686	161309241
chr1	161313835	161314134
chr1	161322476	161322855
chr1	161338734	161339029
chr1	161339905	161340217
chr1	161343609	161343947
chr1	161345229	161345528
chr1	162068898	162069220
chr1	162094233	162094635
chr1	162124102	162124488
chr1	162140427	162140671
chr1	162184787	162185153
chr1	162188378	162188743
chr1	162190813	162191141
chr1	162336991	162337227
chr1	163349280	163349604
chr1	163442868	163443198
chr1	164525668	164526043
chr1	164543888	164544209
chr1	164563404	164563787
chr1	164569438	164569809
chr1	164570141	164570476
chr1	164579173	164579481
chr1	164612328	164612601
chr1	164617049	164617420
chr1	164637750	164638320
chr1	164646272	164646571
chr1	164657287	164657571
chr1	164668242	164668596
chr1	164700959	164701266
chr1	164761104	164761361
chr1	164765251	164765536
chr1	164768518	164769165
chr1	165513630	165513966
chr1	165853520	165853714
chr1	166998867	166999194
chr1	167277462	167277617
chr1	167436191	167436432
chr1	167498096	167498538
chr1	167950249	167950448
chr1	167958126	167958364
chr1	168706263	168706464
chr1	169449466	169449889
chr1	169463150	169463408
chr1	171308636	171308866
chr1	171322953	171323260
chr1	171342629	171342948
chr1	171365828	171366419
chr1	171570043	171570421
chr1	171593476	171593757
chr1	172935018	172935357
chr1	173893624	173894112
chr1	173895152	173895454
chr1	174680750	174681039
chr1	174839866	174840188
chr1	174842305	174842994
chr1	174863913	174864268
chr1	174882082	174882363
chr1	174890135	174890465
chr1	174912708	174913390
chr1	177915679	177915977
chr1	178449724	178450031
chr1	178463675	178463918
chr1	178498527	178498733
chr1	178717755	178718075
chr1	179032065	179032371
chr1	179257571	179257961
chr1	179262045	179262339
chr1	179397975	179398181
chr1	179863167	179863457
chr1	179877076	179877389
chr1	180144025	180144394
chr1	180217394	180217483
chr1	180222706	180223099
chr1	180223404	180223783
chr1	180224220	180224872
chr1	180225377	180225677
chr1	180229968	180230295
chr1	180234424	180234718
chr1	180318368	180318705
chr1	180333797	180334293
chr1	180338211	180338553
chr1	180380751	180380981
chr1	180482092	180482434
chr1	180736938	180737233
chr1	180889068	180889949
chr1	180890892	180891279
chr1	180896436	180896821
chr1	180914405	180914662
chr1	180992740	180992972
chr1	181745197	181745492
chr1	181971810	181972354
chr1	182765858	182766135
chr1	185541241	185541488
chr1	197496580	197496771
chr1	197704637	197704936
chr1	200870005	200870660
chr1	200881143	200881415
chr1	200885413	200885854
chr1	200940578	200940779
chr1	201348024	201348551
chr1	201348758	201349276
chr1	201349520	201349813
chr1	201351091	201351470
chr1	201352105	201352337
chr1	201354688	201354963
chr1	201357337	201358025
chr1	201359476	201360096
chr1	201367638	201367913
chr1	202009296	202009666
chr1	202034004	202034171
chr1	202049571	202049842
chr1	202051363	202052185
chr1	202053739	202054051
chr1	202059615	202059922
chr1	202073903	202074568
chr1	202396793	202397075
chr1	202408260	202408763
chr1	202829484	202829854
chr1	203097976	203098458
chr1	203801348	203801684
chr1	203802235	203802534
chr1	203836198	203836522
chr1	203870649	203870947
chr1	204102563	204102980
chr1	204122402	204122762
chr1	204126256	204126533
chr1	204190369	204190749
chr1	204198045	204198376
chr1	204212091	204212365
chr1	204212874	204213581
chr1	204217757	204217993
chr1	204222457	204222775
chr1	204225737	204226036
chr1	204226473	204226988
chr1	204230374	204230715
chr1	204231003	204231284
chr1	204233941	204234288
chr1	204287601	204288414
chr1	204288705	204289139
chr1	204295113	204295464
chr1	204296469	204296882
chr1	204298428	204298801
chr1	204321307	204321818
chr1	204330874	204331296
chr1	204563258	204563518
chr1	204586980	204587373
chr1	204587881	204588129
chr1	204588386	204589142
chr1	204601764	204602144
chr1	204604837	204605216
chr1	204621167	204621475
chr1	204644027	204644415
chr1	204649627	204649958
chr1	204665715	204666096
chr1	204683480	204683643
chr1	204685152	204685622
chr1	204694938	204695299
chr1	204699693	204700168
chr1	204725586	204725988
chr1	204761597	204761828
chr1	204775617	204775882
chr1	204915286	204915762
chr1	204916468	204916814
chr1	204969905	204970468
chr1	204971700	204972267
chr1	204980766	204981081
chr1	204985719	204986007
chr1	204989725	204990161
chr1	205029524	205030395
chr1	205041063	205041356
chr1	205050947	205051228
chr1	205065013	205065223
chr1	205065472	205065832
chr1	205167055	205167423
chr1	205175395	205175725
chr1	205271598	205272060
chr1	205272313	205273364
chr1	205277413	205277868
chr1	205278439	205278798
chr1	205291866	205292277
chr1	205298220	205298454
chr1	205546403	205546778
chr1	205568162	205568613
chr1	205576120	205576436
chr1	205630967	205631300
chr1	205651339	205651608
chr1	205748730	205748938
chr1	205815079	205815374
chr1	206844565	206844745
chr1	207102676	207102915
chr1	207112499	207112806
chr1	207130031	207130619
chr1	207163400	207163614
chr1	207165546	207165942
chr1	207239980	207240515
chr1	207935913	207936236
chr1	207936396	207936746
chr1	207999354	207999703
chr1	209899404	209899733
chr1	211444149	211444465
chr1	211466140	211466409
chr1	211797901	211798275
chr1	212016851	212017176
chr1	212527224	212527503
chr1	212535471	212535850
chr1	212552096	212552527
chr1	212585006	212585531
chr1	212605256	212605634
chr1	212983569	212983899
chr1	213030130	213030514
chr1	213554406	213554985
chr1	216683924	216684215
chr1	216691523	216691856
chr1	216705584	216705845
chr1	216884092	216884395
chr1	216922623	216922933
chr1	216970166	216970603
chr1	216978767	216979070
chr1	217003391	217003827
chr1	217031325	217031710
chr1	217041547	217041852
chr1	217120003	217120243
chr1	217155069	217155372
chr1	217218836	217219121
chr1	217258716	217259113
chr1	217306419	217306622
chr1	217742728	217743030
chr1	218501863	218502120
chr1	220166059	220166497
chr1	220874723	220875025
chr1	220931327	220931669
chr1	223056675	223056974
chr1	223257751	223258093
chr1	223899315	223899730
chr1	223945930	223946274
chr1	223999927	224000228
chr1	224336006	224336423
chr1	224342123	224342258
chr1	224350637	224350920
chr1	224452423	224452723
chr1	224537356	224537841
chr1	224537962	224538120
chr1	224552322	224552641
chr1	224608997	224609191
chr1	224627287	224627888
chr1	224628448	224628762
chr1	226065098	226065337
chr1	226074411	226074828
chr1	226076131	226076704
chr1	226083658	226084151
chr1	226109620	226109832
chr1	226156045	226156506
chr1	226160372	226160704
chr1	226164689	226165122
chr1	226329679	226329941
chr1	226331171	226331796
chr1	227062953	227063229
chr1	227157674	227157957
chr1	227164474	227164794
chr1	227920228	227920738
chr1	227961275	227961525
chr1	227973153	227973388
chr1	227977222	227977494
chr1	228295351	228295722
chr1	228402527	228402872
chr1	228403212	228403561
chr1	228404048	228404465
chr1	228404759	228405036
chr1	228408981	228409276
chr1	228582681	228583031
chr1	229000765	229001109
chr1	230397901	230398273
chr1	231038337	231038636
chr1	231177958	231178303
chr1	231331454	231331928
chr1	231347556	231347982
chr1	233124949	233125267
chr1	233510757	233511147
chr1	233866699	233867165
chr1	233865621	233865931
chr1	234868292	234868619
chr1	235306641	235306944
chr1	235336408	235336711
chr1	235393937	235394234
chr1	235537099	235537274
chr1	235557321	235557666
chr1	235559360	235559682
chr1	235561570	235561869
chr1	235576395	235576646
chr1	235597265	235597709
chr1	235615272	235615583
chr1	236275284	236275488
chr1	236291186	236291898
chr1	236333301	236334086
chr1	236413474	236413753
chr1	236592186	236592487
chr1	236645001	236645391
chr1	236925707	236925993
chr1	237005124	237005578
chr1	237053541	237054114
chr1	237056439	237056760
chr1	237160694	237160993
chr1	238078762	238079025
chr1	238079397	238079740
chr1	239008277	239008539
chr1	244318765	244318935
chr1	244903652	244903854
chr1	245047103	245047574
chr1	245138195	245138403
chr1	246538022	246538313
chr1	246714689	246714940
chr1	246853554	246853987
chr1	246939037	246939352
chr1	246950308	246950711
chr1	246951807	246952115
chr1	246952841	246953489
chr1	246958311	246959383
chr1	246959936	246960235
chr1	246962247	246962678
chr1	246963067	246963395
chr1	247057639	247057895
chr1	247273580	247274036
chr1	247284044	247284367
chr1	247449352	247449635
chr1	248903000	248903552
chr1	249098293	249098810
chr1	249142226	249142933
chr10	121725	122037
chr10	133619	133903
chr10	395128	395478
chr10	396458	396747
chr10	396875	397225
chr10	398387	398779
chr10	399679	399984
chr10	403064	403717
chr10	404039	404322
chr10	404965	405398
chr10	406112	406566
[truncated: 17,467 more rows]

## Sheet: PRAD-deleted
Supplemental Table 2B. Positional information of PRAD's deleted DhMRs
Chromosome	Start	End
chr1	848179	848606
chr1	854573	855918
chr1	863346	864027
chr1	1280752	1281259
chr1	1353149	1353905
chr1	1608696	1609967
chr1	1915086	1915429
chr1	1984518	1985131
chr1	1986068	1986597
chr1	2039812	2040152
chr1	2056461	2056688
chr1	2065221	2066935
chr1	2137057	2139619
chr1	2274603	2275437
chr1	2275881	2276189
chr1	2406473	2406950
chr1	2455111	2455636
chr1	2481088	2481567
chr1	3044231	3046083
chr1	3082728	3083599
chr1	3441026	3441706
chr1	3458496	3459433
chr1	3468444	3469448
chr1	3620556	3621220
chr1	3620556	3621220
chr1	3662125	3663183
chr1	3768699	3769019
chr1	3807933	3808414
chr1	4003490	4004019
chr1	4004405	4004963
chr1	4005319	4005420
chr1	5560466	5560942
chr1	5561329	5562396
chr1	6442129	6442503
chr1	6547485	6547863
chr1	6664628	6665168
chr1	6890753	6891250
chr1	7552205	7552731
chr1	7844736	7845830
chr1	8065593	8066167
chr1	8083773	8084078
chr1	8086749	8087734
chr1	8119391	8119926
chr1	8122462	8123008
chr1	8156210	8156638
chr1	8195066	8195537
chr1	8263245	8264531
chr1	8271789	8272460
chr1	8276349	8277231
chr1	8320525	8321111
chr1	8400274	8403326
chr1	8512736	8513274
chr1	8590437	8590985
chr1	8599438	8600139
chr1	8786070	8786687
chr1	8818094	8818562
chr1	8878778	8879271
chr1	9190329	9190915
chr1	9299838	9300486
chr1	9355493	9357103
chr1	9488057	9488606
chr1	9647598	9648340
chr1	9748617	9749000
chr1	10022700	10023027
chr1	10056049	10056550
chr1	10103455	10104002
chr1	10299634	10300356
chr1	10424784	10425139
chr1	10761042	10762166
chr1	10849562	10850621
chr1	11091134	11091917
chr1	11739819	11740379
chr1	11972414	11973070
chr1	11986674	11987172
chr1	11993625	11994137
chr1	11996264	11997335
chr1	12237253	12239590
chr1	12492176	12492714
chr1	12498868	12499537
chr1	12509836	12510246
chr1	12546890	12548097
chr1	12594171	12594755
chr1	12602096	12602589
chr1	12606358	12607162
chr1	12617608	12618670
chr1	12618999	12619679
chr1	12651543	12653377
chr1	12654479	12654924
chr1	12657779	12658637
chr1	12663380	12663818
chr1	12664528	12665211
chr1	12672714	12673356
chr1	12680884	12681808
chr1	13869511	13870276
chr1	14011111	14011408
chr1	15302250	15303847
chr1	15302250	15303847
chr1	15313449	15314301
chr1	15353397	15353976
chr1	15357979	15358563
chr1	15372308	15373119
chr1	15391929	15392978
chr1	15481669	15482356
chr1	15493486	15493842
chr1	15585904	15586607
chr1	15622616	15622928
chr1	15663863	15664866
chr1	15664990	15665120
chr1	15667267	15667724
chr1	15669638	15669963
chr1	15671608	15672832
chr1	15710264	15710873
chr1	15847222	15847894
chr1	15927678	15928128
chr1	16030700	16031502
chr1	16086213	16087025
chr1	16117811	16118378
chr1	16152545	16153194
chr1	16158487	16160106
chr1	16198766	16199716
chr1	16220943	16221777
chr1	16458125	16458510
chr1	16474950	16475637
chr1	16484982	16485783
chr1	16501360	16502081
chr1	16507085	16508185
chr1	16533852	16534829
chr1	16544492	16545096
chr1	16768115	16768482
chr1	16826389	16827174
chr1	17239595	17240229
chr1	17381116	17381867
chr1	17751148	17751943
chr1	17767025	17767507
chr1	17802934	17803263
chr1	17860401	17861054
chr1	18475562	18475793
chr1	19213664	19213941
chr1	19214019	19214503
chr1	19237688	19238041
chr1	19678923	19679971
chr1	19684304	19686390
chr1	19700416	19701214
chr1	19715153	19716291
chr1	19725108	19725838
chr1	19732754	19733495
chr1	19741981	19743109
chr1	19750795	19751379
chr1	19757704	19758573
chr1	19771154	19771732
chr1	19796159	19796979
chr1	19834242	19835008
chr1	19891104	19891699
chr1	19934404	19935490
chr1	19965427	19966530
chr1	20140682	20141481
chr1	20517633	20517755
chr1	20833168	20833403
chr1	20833493	20833812
chr1	21094552	21094981
chr1	21240214	21240591
chr1	21462371	21462879
chr1	21614706	21615717
chr1	21624563	21625288
chr1	21651633	21652698
chr1	21651633	21652698
chr1	21656788	21657108
chr1	21657411	21658133
chr1	22228768	22232149
chr1	22254873	22255562
chr1	22269104	22270712
chr1	22383767	22384883
chr1	22446076	22447385
chr1	23495498	23495963
chr1	23499169	23499568
chr1	23505105	23505478
chr1	23698385	23698913
chr1	23766908	23767391
chr1	23800574	23801382
chr1	23921573	23922234
chr1	24017472	24017943
chr1	24103861	24104259
chr1	24110606	24111126
chr1	24128117	24128639
chr1	24284728	24285207
chr1	24307699	24308079
chr1	24690454	24691035
chr1	24740455	24741723
chr1	25052257	25053474
chr1	25084888	25085394
chr1	25092300	25093037
chr1	25098946	25099308
chr1	25101226	25101669
chr1	25103689	25104136
chr1	25135021	25135523
chr1	25678770	25679081
chr1	25686355	25686986
chr1	26021829	26022316
chr1	26104577	26105342
chr1	26189331	26190422
chr1	26195240	26195657
chr1	26496962	26497331
chr1	26551440	26551730
chr1	26963292	26963774
chr1	27044428	27045215
chr1	27192210	27193658
chr1	27562834	27563157
chr1	27686968	27687782
chr1	27817288	27818272
chr1	27829852	27830382
chr1	27832586	27833337
chr1	27852613	27853164
chr1	27867847	27868573
chr1	27894463	27894793
chr1	27956691	27957053
chr1	27961245	27962034
chr1	27997714	27998310
chr1	28051400	28051910
chr1	28587291	28587639
chr1	28654885	28655211
chr1	28678453	28678771
chr1	29080761	29081341
chr1	29212807	29213164
chr1	29459230	29460134
chr1	31089586	31090027
chr1	31164651	31165081
chr1	31190172	31190848
chr1	31232686	31233254
chr1	31278957	31279523
chr1	31288526	31288852
chr1	31295271	31296159
chr1	31366933	31367707
chr1	31382718	31383354
chr1	32130135	32130536
chr1	32181652	32182091
chr1	32399037	32400009
chr1	32404601	32405504
chr1	32416385	32416790
chr1	32429362	32429673
chr1	32678623	32679499
chr1	32758359	32759541
chr1	32825654	32826165
chr1	32966689	32967468
chr1	33196136	33196690
chr1	33269790	33270353
chr1	33425271	33425781
chr1	33593594	33594064
chr1	33612595	33613102
chr1	33830713	33831013
chr1	33838721	33839037
chr1	33866572	33866981
chr1	33897891	33898249
chr1	34204494	34204810
chr1	35550548	35550985
chr1	35650139	35650515
chr1	35654151	35654669
chr1	35778715	35778880
chr1	36105739	36106072
chr1	36575344	36575821
chr1	36579539	36580567
chr1	36651719	36652639
chr1	36680521	36680770
chr1	36688333	36688674
chr1	36691768	36692299
chr1	36869273	36869652
chr1	36885537	36885942
chr1	37940871	37941988
chr1	38397960	38398346
chr1	38489998	38490399
chr1	39490879	39491413
chr1	39576926	39577546
chr1	39605837	39606534
chr1	39663733	39664114
chr1	39725032	39725717
chr1	39738627	39739663
chr1	39830109	39830635
chr1	39851817	39852541
chr1	39885305	39885709
chr1	39939874	39940449
chr1	40025244	40025823
chr1	40420103	40420494
chr1	40504077	40504532
chr1	40725053	40725488
chr1	40973364	40973830
chr1	41193133	41193642
chr1	41202233	41202663
chr1	41271431	41271982
chr1	41325380	41326583
chr1	41443965	41444826
chr1	41473010	41473334
chr1	41481627	41482191
chr1	41512086	41512398
chr1	41894867	41895703
chr1	41938005	41938316
chr1	41962397	41963433
chr1	43406475	43407087
chr1	43414463	43414932
chr1	43473741	43474048
chr1	43523276	43524194
chr1	43760577	43761025
chr1	43815198	43815594
chr1	43857967	43858308
chr1	44081111	44081641
chr1	44236942	44237337
chr1	44410965	44411469
chr1	45279809	45280639
chr1	45431801	45432491
chr1	46149338	46150010
chr1	46267044	46267426
chr1	46677854	46678404
chr1	46755145	46755545
chr1	47185944	47186259
chr1	48107287	48107785
chr1	48116912	48117218
chr1	48450254	48450914
chr1	48459711	48460360
chr1	51115305	51116188
chr1	51424022	51424453
chr1	52081844	52082271
chr1	52083529	52084185
chr1	52109868	52110336
chr1	52113098	52113342
chr1	52342579	52342910
chr1	52622422	52622896
chr1	52746710	52747082
chr1	52832436	52832987
chr1	53210144	53210617
chr1	53385802	53386366
chr1	53597712	53598205
chr1	53969749	53970440
chr1	53970522	53972461
chr1	54139368	54139832
chr1	54142048	54143294
chr1	54736394	54737619
chr1	54762788	54763298
chr1	54768502	54770072
chr1	54818246	54819091
chr1	55009378	55009856
chr1	55321953	55322305
chr1	55446778	55447443
chr1	55753104	55753819
chr1	55895910	55896521
chr1	56434071	56434756
chr1	56917194	56917528
chr1	56933777	56934294
chr1	56941813	56942636
chr1	56989936	56990474
chr1	57039520	57040415
chr1	57046539	57046965
chr1	57499479	57499947
chr1	57698809	57699148
chr1	59604822	59605136
chr1	60061043	60061391
chr1	60065657	60065995
chr1	61457414	61457821
chr1	61509364	61510017
chr1	61553703	61554602
chr1	61690948	61691451
chr1	61721725	61722314
chr1	61722940	61723400
chr1	61748873	61749201
chr1	62081612	62081981
chr1	62211509	62211958
chr1	62225103	62225491
chr1	62510568	62510825
chr1	62904745	62905277
chr1	63832504	63832913
chr1	64038488	64039017
chr1	64175127	64175657
chr1	64383703	64384008
chr1	64396750	64397037
chr1	64949650	64950299
chr1	65400902	65401698
chr1	65513043	65513625
chr1	65719047	65719133
chr1	68025472	68026321
chr1	68140950	68141289
chr1	68172193	68172740
chr1	70821358	70821762
chr1	78152429	78152979
chr1	78164025	78164554
chr1	78223765	78224307
chr1	78244405	78244748
chr1	78313632	78313947
chr1	78396561	78397307
chr1	78442146	78443326
chr1	78448969	78449274
chr1	78472865	78473475
chr1	78505821	78506126
chr1	80323090	80323455
chr1	82022362	82022936
chr1	85084593	85085060
chr1	85085649	85086440
chr1	85126654	85126832
chr1	85157195	85157466
chr1	85743825	85744267
chr1	86048383	86048961
chr1	86160042	86160429
chr1	86174474	86174834
chr1	87337894	87338645
chr1	87375271	87375750
chr1	88291505	88292144
chr1	88401161	88401589
chr1	89457099	89457685
chr1	89592541	89593330
chr1	90058660	90058981
chr1	92055540	92055900
chr1	92200500	92200833
chr1	92263697	92264290
chr1	92268521	92268926
chr1	92270046	92270649
chr1	92300157	92300500
chr1	92325179	92325617
chr1	92327380	92327793
chr1	92341283	92341800
chr1	92345772	92346349
chr1	92349558	92350088
chr1	93251293	93251830
chr1	94074457	94075613
chr1	94103452	94103888
chr1	94140086	94140532
chr1	94141664	94142399
chr1	94147893	94148420
chr1	94375911	94376247
chr1	94496574	94496879
chr1	94510143	94510818
chr1	94528134	94528874
chr1	94561336	94561641
chr1	94703597	94704002
chr1	95046075	95046402
chr1	95218396	95218940
chr1	95249495	95250017
chr1	95372996	95374141
chr1	95379760	95380066
chr1	95394116	95394524
chr1	95460848	95461223
chr1	95508553	95508876
chr1	96071585	96071902
chr1	97195171	97195618
chr1	100210342	100210642
chr1	100436696	100437238
chr1	100512883	100513338
chr1	100646940	100647394
chr1	100816214	100816777
chr1	100827289	100827605
chr1	108508863	108509469
chr1	109359927	109360539
chr1	109548742	109549092
chr1	109618934	109619446
chr1	109827210	109827774
chr1	110050993	110051740
chr1	110122597	110122977
chr1	110149660	110150161
chr1	110186455	110187101
chr1	110305377	110305682
chr1	110610138	110610337
chr1	111006400	111006781
chr1	111693735	111694055
chr1	111771902	111772449
chr1	112161520	112161949
chr1	112177165	112177654
chr1	112198040	112198717
chr1	112257605	112258106
chr1	112857005	112857371
chr1	113285248	113285715
chr1	114911487	114911920
chr1	115017994	115018646
chr1	115881183	115881566
chr1	116371588	116372518
chr1	116520231	116520282
chr1	116711774	116712079
chr1	117112344	117112853
chr1	117422012	117422547
chr1	117435203	117435500
chr1	117451526	117451942
chr1	117491722	117492249
chr1	117901056	117901528
chr1	118165533	118166064
chr1	120218815	120219442
chr1	143999412	143999887
chr1	144885460	144885820
chr1	144930350	144930731
chr1	145091831	145092295
chr1	145433546	145434514
chr1	145484286	145485221
chr1	145484286	145485221
chr1	145500114	145500826
chr1	145505314	145507099
chr1	145574210	145574731
chr1	147009661	147010124
chr1	147050696	147050978
chr1	147058222	147059099
chr1	149911398	149911989
chr1	150204283	150204820
chr1	150292812	150293651
chr1	150341735	150342613
chr1	150343619	150344317
chr1	150423825	150424483
chr1	150541591	150542936
chr1	150552729	150553225
chr1	150828489	150829110
chr1	150849510	150850772
chr1	150947740	150948817
chr1	151019314	151019863
chr1	151195447	151196093
chr1	151252797	151253494
chr1	151311649	151312060
chr1	151341158	151341675
chr1	151520666	151521133
chr1	152019129	152019437
chr1	153505105	153505445
chr1	153539978	153540789
chr1	153604769	153606142
chr1	153869426	153869910
chr1	153937028	153937942
chr1	153978906	153979244
chr1	154400821	154402152
chr1	154553897	154554370
chr1	154908285	154908781
chr1	154931241	154931592
chr1	154964431	154964965
chr1	155219430	155219878
chr1	155363335	155363838
chr1	155423481	155424073
chr1	155456584	155457097
chr1	155528670	155529363
chr1	155557474	155558032
chr1	155828366	155828875
chr1	155878911	155879779
chr1	155903008	155903457
chr1	155911712	155912453
chr1	156088736	156089374
chr1	156097341	156097660
chr1	156131652	156132089
chr1	156183655	156184117
chr1	156211107	156211571
chr1	156308819	156309288
chr1	156425474	156426199
chr1	156428578	156429008
chr1	156479326	156479875
chr1	156479984	156480198
chr1	156481107	156481700
chr1	156587899	156588241
chr1	156588314	156588736
chr1	156635983	156637139
chr1	156716133	156716482
chr1	157985761	157986148
chr1	157986839	157987415
chr1	157988113	157988850
chr1	158991687	158992360
chr1	159889934	159890429
chr1	161283374	161283749
chr1	161358872	161359425
chr1	161368204	161368821
chr1	161947898	161948281
chr1	162539670	162540066
chr1	162583907	162584320
chr1	162658825	162659063
chr1	164078718	164079160
chr1	164537839	164538179
chr1	164559015	164559617
chr1	164561920	164562650
chr1	164579155	164579573
chr1	164580300	164580986
chr1	164589907	164590760
chr1	164637461	164638448
chr1	164657981	164658552
chr1	164715631	164716022
chr1	164753394	164753834
chr1	164800532	164800918
chr1	164802445	164802749
chr1	164818935	164819423
chr1	165664529	165665372
chr1	165740449	165740778
chr1	167097425	167097618
chr1	167193929	167194628
chr1	167521745	167522362
chr1	167689582	167689983
chr1	167693631	167693987
chr1	167788774	167789270
chr1	167897128	167897694
chr1	168031996	168032469
chr1	168081441	168082104
chr1	168084981	168085380
chr1	168288893	168289328
chr1	168317559	168317972
chr1	168680103	168680490
chr1	169072316	169072978
chr1	169913039	169913882
chr1	170131002	170131346
chr1	170629289	170630428
chr1	170635258	170635565
chr1	171513179	171513601
chr1	171616295	171617080
chr1	171749658	171750003
chr1	172283266	172283676
chr1	172448679	172449181
chr1	172498367	172498664
chr1	173022382	173022827
chr1	174165339	174165644
chr1	174389786	174390131
chr1	175095098	175095644
chr1	178693335	178693723
chr1	178994112	178994516
chr1	179138329	179138746
chr1	179263503	179264234
chr1	179333764	179334749
chr1	179849843	179850372
chr1	179878006	179878429
chr1	180067134	180067616
chr1	180316634	180317252
chr1	180442302	180442679
chr1	180921549	180922598
chr1	181103210	181104745
chr1	182807436	182808052
chr1	183204587	183204984
chr1	183779528	183779833
chr1	183839349	183839852
chr1	184122049	184122715
chr1	184457771	184458110
chr1	184503685	184504151
chr1	184594669	184595173
chr1	186350406	186350774
chr1	186799313	186799771
chr1	187616286	187616571
chr1	192445918	192446208
chr1	192802291	192802759
chr1	193089784	193090432
chr1	197497663	197498095
chr1	198211485	198211849
chr1	200635391	200635881
chr1	200641679	200642247
chr1	201466864	201468221
chr1	201515248	201515553
chr1	201566678	201567819
chr1	201683041	201683551
chr1	201868766	201869351
chr1	201874918	201875308
chr1	201891857	201892323
chr1	202216983	202217189
chr1	202778841	202779170
chr1	202918411	202918842
chr1	203097867	203098612
chr1	203232589	203232893
chr1	203236954	203237410
chr1	203248515	203249352
chr1	203272967	203274060
chr1	203294862	203295492
chr1	203321099	203321563
chr1	203322520	203323173
chr1	203606193	203606705
chr1	203638497	203638802
chr1	203763918	203764375
chr1	204054648	204055811
chr1	204055952	204056551
chr1	204069630	204070146
chr1	204375497	204375869
chr1	204381612	204382204
chr1	204390042	204390451
chr1	204465163	204465775
chr1	204477179	204477668
chr1	204827699	204828314
chr1	205164622	205165094
chr1	205299758	205300212
chr1	205498412	205499101
chr1	205631576	205632192
chr1	205699383	205700037
chr1	206287995	206288453
chr1	206689773	206690130
chr1	206923010	206923262
chr1	207224805	207225128
chr1	207994045	207994811
chr1	207994990	207995830
chr1	208133525	208133885
chr1	208304429	208304783
chr1	208332893	208333217
chr1	208338805	208339215
chr1	208393637	208394039
chr1	210439324	210440095
chr1	211441677	211442001
chr1	211467757	211468327
chr1	211554531	211554978
chr1	211988838	211989294
chr1	212407230	212407567
chr1	212456743	212456982
chr1	212461252	212461701
chr1	212642793	212643168
chr1	212731111	212731611
chr1	212732836	212733237
chr1	213030169	213030851
chr1	213036677	213036969
chr1	213090335	213091174
chr1	213235894	213236325
chr1	214456068	214456346
chr1	215742322	215743124
chr1	215764542	215765225
chr1	215803023	215803333
chr1	218531790	218532278
chr1	218541065	218541805
chr1	218598395	218598859
chr1	218632352	218632868
chr1	218841937	218842212
chr1	219348399	219348764
chr1	219353122	219353646
chr1	219445781	219446167
chr1	219472597	219472987
chr1	220864420	220864862
chr1	220960759	220962674
chr1	222196927	222197302
chr1	222710773	222711077
chr1	223247320	223247771
chr1	223901444	223901754
chr1	224372095	224374558
chr1	224372095	224374558
chr1	224644137	224644875
chr1	225630536	225631591
chr1	225632128	225632691
chr1	225633091	225633404
chr1	225636785	225638627
chr1	225639548	225639875
chr1	225728707	225729201
chr1	225802518	225803045
chr1	225842221	225842868
chr1	225844871	225845336
chr1	225882956	225883334
chr1	225907869	225908668
chr1	225952384	225952838
chr1	225964177	225964503
chr1	225972754	225973626
chr1	225997150	225997545
chr1	226002819	226003903
chr1	226064103	226064909
chr1	226080435	226080819
chr1	226112493	226112984
chr1	226320074	226320322
chr1	226375073	226375496
chr1	226560470	226560912
chr1	226596111	226596610
chr1	226845186	226846916
chr1	226848332	226849026
chr1	226850740	226851243
chr1	226853084	226853591
chr1	226854323	226854715
chr1	226859427	226859754
chr1	226859827	226860186
chr1	226866468	226866773
chr1	226872828	226873742
chr1	226887773	226888285
chr1	226892888	226893346
chr1	226899130	226901117
chr1	226903332	226903800
chr1	227088626	227089137
chr1	227126036	227126716
chr1	227128764	227129428
chr1	227223988	227224412
chr1	227356118	227356431
chr1	227465301	227465818
chr1	227618322	227618953
chr1	227629086	227629480
chr1	227729072	227729584
chr1	228326986	228327319
chr1	228558660	228559509
chr1	228564517	228565429
chr1	228973671	228974006
chr1	229104126	229104565
chr1	229194949	229195373
chr1	229330114	229330607
chr1	229406020	229406708
chr1	229688776	229689415
chr1	229695160	229695667
chr1	230241259	230241724
chr1	230272195	230272891
chr1	233865478	233866189
chr1	234650903	234651314
chr1	234658213	234659066
chr1	234666136	234666441
chr1	234666542	234667203
chr1	234672423	234672870
chr1	234680716	234681233
chr1	234681699	234681848
chr1	234855948	234856948
chr1	234878089	234878787
chr1	234908949	234909327
chr1	235096632	235097099
chr1	235113380	235114565
chr1	235115728	235116277
chr1	235121936	235122439
chr1	235185528	235186739
chr1	235659842	235660155
chr1	235665411	235665868
chr1	236079885	236080341
chr1	236180559	236180981
chr1	236183791	236184511
chr1	236187245	236187584
chr1	236209346	236210084
chr1	237005018	237005574
chr1	237160626	237161010
chr1	237350430	237350850
chr1	241804033	241804556
chr1	242633330	242633841
chr1	243893870	243894539
chr1	244540112	244540744
chr1	245008754	245009914
chr1	245023338	245023704
chr1	245289343	245289703
chr1	246218132	246218466
chr1	246727700	246728326
chr1	246737426	246737751
chr1	246932164	246932484
chr1	246939436	246939654
chr1	249169131	249169688
chr10	233217	233727
chr10	482070	482508
chr10	557724	558145
chr10	613938	615006
chr10	616698	618391
chr10	652669	653773
chr10	680656	681903
chr10	835685	836519
chr10	954532	955447
chr10	1053555	1053873
chr10	1081742	1082112
chr10	1234762	1235351
chr10	1752780	1753117
chr10	3135405	3136178
chr10	3138246	3139725
chr10	3145800	3147814
chr10	3212801	3214048
chr10	3509418	3509956
chr10	3513961	3514476
chr10	3526983	3527844
chr10	3542585	3543097
chr10	3790934	3791780
chr10	3821192	3821772
chr10	4945105	4945730
chr10	5580340	5580645
chr10	5587638	5588687
chr10	5588795	5589050
chr10	5594395	5596300
chr10	5598964	5599715
chr10	5615714	5616016
chr10	5662171	5663361
chr10	5987210	5987954
chr10	6017460	6017917
chr10	6997609	6997889
chr10	7108398	7108781
chr10	7309939	7310780
chr10	7386758	7387104
chr10	7623018	7623333
chr10	8116937	8117247
chr10	10028178	10028458
chr10	10641490	10641926
chr10	11219872	11220618
chr10	11234375	11234649
chr10	11475642	11476057
chr10	11726150	11726475
chr10	11894365	11894756
chr10	11916028	11916558
chr10	11922474	11923038
chr10	11923351	11923883
chr10	12027364	12028200
chr10	12085565	12086093
chr10	12148956	12149473
chr10	12170359	12171184
chr10	12181663	12181995
chr10	12284118	12284581
chr10	12284663	12285063
chr10	12297676	12297992
chr10	12330821	12331428
chr10	12396405	12396790
chr10	12397948	12398262
chr10	12461864	12462321
chr10	12491201	12491622
chr10	12574167	12574715
chr10	12594567	12594872
chr10	12632140	12632596
chr10	12647976	12649167
chr10	13161587	13162410
chr10	13311256	13311681
chr10	13342360	13343694
chr10	13702375	13702797
chr10	13878369	13879224
chr10	14619227	14619656
chr10	14674490	14674790
chr10	14878657	14878995
chr10	15000496	15001067
chr10	15125744	15126154
chr10	15149494	15149945
chr10	15286671	15286983
chr10	15389412	15390157
chr10	15390281	15390543
chr10	16479418	16479822
chr10	16984292	16984601
chr10	17656695	17657097
chr10	17657714	17658523
chr10	17692593	17693208
chr10	17708312	17708779
chr10	18445697	18446160
chr10	18517213	18517543
chr10	20235693	20236005
chr10	20242026	20242362
chr10	20555793	20556117
chr10	21355864	21356282
chr10	21797569	21798695
chr10	21837162	21837620
chr10	21843315	21844060
chr10	22039049	22039838
chr10	22418619	22418890
chr10	23351475	23351951
chr10	24582638	24583513
chr10	25115449	25115789
chr10	27089113	27089591
chr10	27387313	27388124
chr10	27389998	27390356
chr10	27528543	27528865
chr10	27978822	27979474
chr10	28018338	28018652
chr10	28343582	28343918
chr10	29085888	29086316
chr10	29418929	29419170
chr10	29641737	29642118
chr10	29752131	29753185
chr10	29850588	29850970
chr10	29856514	29857143
chr10	29888313	29888803
chr10	29905686	29906145
chr10	29906285	29906652
chr10	29912283	29912927
chr10	29928078	29928449
chr10	29930131	29930491
chr10	29979928	29980619
chr10	30068370	30068921
chr10	31313277	31313600
chr10	31318358	31318904
chr10	31321636	31322363
chr10	31418546	31418925
chr10	31421948	31422331
chr10	31424033	31424447
chr10	31988321	31988840
chr10	31989368	31990020
chr10	32038125	32038592
chr10	32044319	32044788
chr10	32047110	32047795
chr10	32047110	32047795
chr10	32180440	32181179
chr10	32237737	32238069
chr10	32345918	32346266
chr10	32660376	32660863
chr10	32703857	32704210
chr10	33268616	33269177
chr10	33540922	33541642
chr10	34845226	34845653
chr10	34900627	34901031
chr10	34903646	34904118
chr10	34968023	34968715
chr10	35007412	35007844
chr10	35023161	35023537
chr10	35036893	35037898
chr10	35079975	35081675
chr10	35092008	35092547
chr10	35093883	35094864
chr10	35195465	35196632
chr10	35195465	35196632
chr10	35221338	35221916
chr10	35416803	35417859
chr10	35494902	35495263
chr10	35713004	35713658
chr10	35718909	35719514
chr10	38142223	38142760
chr10	38382297	38382723
chr10	43131068	43131618
chr10	43563234	43563857
chr10	44303169	44303546
chr10	44322111	44322560
chr10	45964943	45965438
chr10	46168813	46169127
chr10	47130920	47131348
chr10	50259325	50259701
chr10	50300619	50301471
chr10	52838019	52838656
chr10	53224428	53224734
chr10	55647200	55647742
chr10	61381942	61382393
chr10	61615046	61615417
chr10	62569498	62569859
chr10	62933923	62934267
chr10	63425256	63425907
chr10	63529302	63529628
chr10	63598817	63599230
chr10	63627986	63628937
chr10	63854391	63854696
chr10	63871581	63872128
chr10	64873331	64873845
chr10	64994120	64994461
chr10	65195276	65195716
chr10	65375258	65375680
chr10	65391224	65391576
chr10	65483521	65484067
chr10	69641411	69641773
chr10	70090032	70090897
chr10	70280514	70280933
chr10	70384463	70384821
chr10	71174644	71174996
chr10	71175767	71176094
chr10	71191076	71191391
chr10	71209996	71210838
chr10	71222054	71222511
chr10	71706743	71706876
chr10	71883057	71883380
chr10	71907372	71907989
chr10	71924629	71925280
chr10	72217468	72217890
chr10	72222755	72223231
chr10	73039078	73039919
chr10	73356447	73356950
chr10	73362614	73363011
chr10	73468602	73469018
chr10	73486936	73487549
chr10	73521272	73521931
chr10	73611441	73612113
chr10	73619430	73619904
chr10	73647828	73648257
chr10	73727423	73727918
chr10	73730924	73732335
chr10	73746181	73746589
chr10	73747222	73747544
chr10	73756676	73757342
chr10	73770873	73771334
chr10	73782897	73784389
chr10	73784949	73785179
chr10	73787791	73788392
chr10	73855167	73855778
chr10	73974622	73975290
chr10	73976776	73977402
chr10	74005048	74005667
chr10	74009929	74010291
chr10	74013474	74014194
chr10	74031424	74031993
chr10	74058193	74060415
chr10	74058193	74060415
chr10	74077708	74079113
chr10	74095511	74096058
chr10	74096225	74096638
chr10	74115309	74115834
chr10	75252729	75253134
chr10	75253951	75254431
chr10	75475192	75475515
chr10	75544072	75544422
chr10	75576190	75576608
chr10	75617532	75617863
chr10	75723114	75723592
chr10	75724955	75725423
chr10	75756421	75756870
chr10	76686139	76686702
chr10	76870423	76870916
chr10	76922576	76923185
chr10	76969012	76969525
chr10	76987325	76988049
chr10	76992342	76992830
chr10	77191608	77192238
chr10	77352207	77352622
chr10	77353381	77353848
chr10	77419838	77420362
chr10	77530438	77530798
chr10	77684450	77684789
chr10	77794006	77795661
chr10	77835828	77836282
chr10	77849418	77850017
chr10	77944411	77944772
chr10	78010895	78011570
chr10	79055356	79055680
chr10	79384730	79385324
chr10	79472759	79472991
chr10	79495515	79496040
chr10	79661930	79663338
chr10	79944633	79945391
chr10	79974057	79974362
chr10	80059667	80060169
chr10	80167786	80168276
chr10	80310991	80311584
chr10	80415982	80416601
chr10	80525470	80525965
chr10	80628477	80628870
chr10	80629392	80629781
chr10	80693799	80694463
chr10	80722595	80723209
chr10	80723374	80723927
chr10	80966440	80966920
chr10	81195942	81196575
chr10	81196973	81197507
chr10	81226887	81227280
chr10	81244366	81244828
chr10	81966186	81967136
chr10	81968151	81968611
chr10	82178227	82179352
chr10	82283035	82283514
chr10	85898349	85898725
chr10	86105730	86106011
chr10	88286329	88287428
chr10	88357302	88357568
chr10	88425250	88426543
chr10	88432911	88433375
chr10	88440873	88442207
chr10	88445251	88445561
chr10	88472317	88473316
chr10	88472317	88473316
chr10	88503190	88503694
chr10	88523287	88523893
chr10	88540103	88541004
chr10	88642928	88643594
chr10	88737878	88738327
chr10	89709698	89710235
chr10	91060575	91060880
chr10	91110033	91110420
chr10	91175571	91176220
chr10	93729318	93729658
chr10	93906823	93907089
chr10	94043527	94044335
chr10	94045033	94045359
chr10	94048792	94049249
chr10	94332391	94332717
chr10	94351864	94352348
chr10	95167079	95167582
chr10	95187860	95188255
chr10	95192750	95193422
chr10	95198012	95198860
chr10	95201123	95201953
chr10	95202610	95202922
chr10	95219891	95220902
chr10	95229405	95229947
chr10	95654558	95655157
chr10	95730531	95730881
chr10	95941094	95941394
chr10	95961149	95961543
chr10	96056656	96057228
chr10	96161076	96161759
chr10	97096032	97097458
chr10	97102632	97103407
chr10	97115895	97116700
chr10	97166161	97166718
chr10	97206615	97206964
chr10	97220190	97220462
chr10	97227757	97228246
chr10	97293837	97294267
chr10	97311726	97312307
chr10	97454420	97454938
chr10	97600908	97601213
chr10	99161299	99161877
chr10	99188725	99189253
chr10	99393677	99394090
chr10	99441150	99441867
chr10	99448550	99449398
chr10	99472398	99473072
chr10	100920367	100920652
chr10	101722120	101722577
chr10	101733495	101733938
chr10	101989659	101990113
chr10	103133188	103133682
chr10	103186613	103187323
chr10	103438176	103438501
chr10	103452220	103452614
chr10	103455147	103455591
chr10	103579284	103579971
chr10	103991572	103992441
chr10	104372846	104373430
chr10	104386915	104387220
chr10	104520258	104520646
chr10	104537299	104538304
chr10	104539374	104539718
chr10	104550179	104550778
chr10	104573834	104575306
chr10	104916178	104916820
chr10	104931747	104932285
chr10	104933263	104933936
chr10	104955007	104955531
chr10	105128799	105129343
chr10	105203326	105203892
chr10	105403388	105403997
chr10	105426502	105426815
chr10	105441924	105442919
chr10	105541679	105542241
chr10	105545190	105545835
chr10	105630724	105631137
chr10	106092479	106093460
chr10	111652639	111653015
chr10	111683963	111684499
chr10	111787963	111789046
chr10	111819047	111819523
chr10	112034541	112034842
chr10	112347166	112347486
chr10	114563087	114563399
chr10	114572625	114573016
chr10	114717088	114718127
chr10	114726781	114727816
chr10	114742834	114743374
chr10	114758981	114759480
chr10	114877098	114877871
chr10	114887310	114888287
chr10	114895891	114896299
chr10	115438116	115438451
chr10	115717055	115717540
chr10	116462250	116462625
chr10	116858098	116858477
chr10	118442114	118442628
chr10	118762948	118763863
chr10	119117125	119117583
chr10	119136146	119136483
chr10	119806919	119807335
chr10	120515170	120515845
chr10	120801485	120802384
chr10	120861358	120861952
chr10	120864527	120864990
chr10	120936717	120937631
chr10	121011054	121012287
chr10	121011054	121012287
chr10	121041884	121042359
chr10	121067926	121068448
chr10	121286461	121286766
chr10	121408773	121409128
chr10	121440690	121441089
chr10	121486355	121487030
chr10	121591125	121591587
chr10	121771166	121771401
chr10	122708832	122710019
chr10	123133580	123133928
chr10	123330236	123332016
chr10	123351383	123352514
chr10	123351383	123352514
chr10	123367517	123367848
chr10	123374005	123374015
chr10	123383862	123384313
chr10	123441791	123442456
chr10	123494305	123494698
chr10	123576867	123577136
chr10	123683751	123684268
chr10	123738256	123738521
chr10	123821356	123822130
chr10	123873707	123874610
chr10	123890526	123890831
chr10	123907437	123908245
chr10	123915243	123916060
chr10	123926774	123927472
chr10	124101654	124101999
chr10	124102620	124102998
chr10	124254294	124254910
chr10	125625703	125626293
chr10	125835803	125836608
chr10	125854992	125855866
chr10	126105738	126106198
chr10	126107976	126108392
chr10	126149735	126150128
chr10	126319743	126320771
chr10	126423246	126424700
chr10	126481140	126481880
chr10	126538192	126538349
chr10	126567293	126567685
chr10	126649473	126649866
chr10	126740266	126741941
chr10	126897447	126897853
chr10	127203438	127204246
chr10	127510549	127511161
chr10	129854924	129855313
chr10	130726170	130727208
chr10	131936060	131936714
chr10	132866654	132866946
chr10	132891824	132892686
chr10	132894885	132895331
chr10	132912991	132913646
chr10	133758612	133760163
chr10	133880069	133880965
chr10	134236414	134237249
chr10	134390103	134391553
chr10	134662645	134662678
chr10	134797237	134797713
chr10	134803243	134803722
chr10	134971536	134972449
chr10	134978788	134979408
chr10	135090857	135092055
chr10	135193380	135194532
chr10	135198986	135199553
chr10	135206645	135207165
chr11	229183	229657
chr11	286780	287353
chr11	316471	316925
chr11	322835	323361
chr11	323692	324426
chr11	334893	335427
chr11	457037	458618
chr11	476500	477028
chr11	520870	521293
chr11	536344	536987
chr11	607507	607664
chr11	607739	609611
chr11	663054	663540
chr11	938064	939182
chr11	1311290	1311934
chr11	1331547	1332195
chr11	1498223	1498653
chr11	1553686	1554542
chr11	1558150	1558725
chr11	1829458	1829800
chr11	1856631	1856744
chr11	1934839	1935126
chr11	1976310	1976976
chr11	2232532	2234082
chr11	2288709	2289973
chr11	2328711	2329074
chr11	2356513	2356909
chr11	2441456	2441814
chr11	2555637	2555877
chr11	2562393	2562716
chr11	2722368	2722716
chr11	2848436	2849390
chr11	2884359	2885126
chr11	3146432	3147262
chr11	3168763	3170127
chr11	3426390	3426703
chr11	3782589	3783206
chr11	3836275	3836831
chr11	3875354	3875993
chr11	3915864	3916408
chr11	3944010	3944556
chr11	3949365	3949866
chr11	4114744	4115304
chr11	6271880	6272255
chr11	7540622	7541738
chr11	8732814	8733434
chr11	8833709	8834056
chr11	9384946	9385641
chr11	9386703	9387200
chr11	9453707	9454110
chr11	9592177	9592482
chr11	9634015	9634433
chr11	9684411	9685123
chr11	9688965	9689481
chr11	9808516	9809079
chr11	9988627	9989051
chr11	10142180	10142763
chr11	10165197	10165538
chr11	10328129	10329232
chr11	10373737	10374185
chr11	10591935	10592454
chr11	10609967	10610383
chr11	10697621	10698166
chr11	10697621	10698166
chr11	10735764	10736134
chr11	10750689	10751373
chr11	11314625	11314892
chr11	11882662	11883009
chr11	12090170	12091505
chr11	12416981	12417286
chr11	12428067	12428505
chr11	12457306	12457649
chr11	12469613	12469995
chr11	12694404	12695175
chr11	12719317	12719987
chr11	12838462	12839114
chr11	12841047	12841473
chr11	12860967	12862162
chr11	12891909	12892495
chr11	13691590	13692233
chr11	13699646	13700102
chr11	13711396	13711741
chr11	14340703	14341219
chr11	14494543	14494981
chr11	15905610	15906206
chr11	15990239	15990694
chr11	17407940	17408664
chr11	19598602	19599081
chr11	19698029	19698492
chr11	19755132	19755320
chr11	20109788	20110176
chr11	26871224	26871720
chr11	26986518	26986842
chr11	27495183	27495703
chr11	32911809	32912170
chr11	33293558	33295204
chr11	33689415	33689739
chr11	33794134	33794439
chr11	34295482	34296099
chr11	34443362	34443763
chr11	35930069	35930521
chr11	35973724	35974109
chr11	36177631	36177937
chr11	43701438	43701967
chr11	43946785	43947315
chr11	44589300	44589648
chr11	44743803	44744303
chr11	44747007	44747590
chr11	44753737	44754030
chr11	44774761	44775131
chr11	44796851	44797306
chr11	44974797	44975623
chr11	45216014	45216466
chr11	45824626	45825575
chr11	46301610	46302423
chr11	46612989	46614354
chr11	46727667	46728317
chr11	46934580	46934896
chr11	47185222	47185883
chr11	47289905	47290177
chr11	47382140	47382803
chr11	47662410	47662877
chr11	47664590	47665080
chr11	47999535	47999940
chr11	48012170	48012753
chr11	48077928	48078796
chr11	48083737	48084300
chr11	57528428	57528769
chr11	57541148	57541553
chr11	59320800	59323103
chr11	60927003	60927682
chr11	61301580	61302551
chr11	61736040	61737108
chr11	61740747	61741499
chr11	62091715	62092499
chr11	62276666	62277775
chr11	62316646	62317175
chr11	62391497	62392137
chr11	62478165	62479044
chr11	62537663	62538114
chr11	62609982	62610755
chr11	63399185	63399843
chr11	63439356	63440055
chr11	63492787	63493242
chr11	63511260	63511790
chr11	63703615	63705034
chr11	63887332	63887647
chr11	63999918	64001007
chr11	64397592	64398032
chr11	64594570	64595037
chr11	64632441	64632982
chr11	64803981	64804555
chr11	64855894	64856220
chr11	64878531	64879168
chr11	64883923	64884374
chr11	64890189	64890547
chr11	64968862	64969562
chr11	65057417	65057883
chr11	65150784	65151377
chr11	65221251	65222046
chr11	65223165	65223666
chr11	65248365	65248983
chr11	65250392	65252150
chr11	65250392	65252150
chr11	65257931	65258794
chr11	65261620	65262046
chr11	65262450	65263809
chr11	65276151	65277135
chr11	65480784	65481071
chr11	66115917	66116645
chr11	66382875	66383341
chr11	66477996	66478285
chr11	66511279	66511748
chr11	66557527	66557874
chr11	66724124	66725266
chr11	66884701	66885023
chr11	66973961	66974340
chr11	67083714	67084309
chr11	67185666	67186913
chr11	67249445	67250111
chr11	67260217	67261131
chr11	67261273	67261610
chr11	67274104	67274650
chr11	67274724	67275101
chr11	67346641	67347065
chr11	67781081	67781587
chr11	67805177	67805745
chr11	67903970	67905297
chr11	67974245	67975502
chr11	68078355	68079734
chr11	68145842	68148536
chr11	68301254	68301725
chr11	68516931	68518176
chr11	68522757	68523109
chr11	68604580	68605653
chr11	68785538	68786427
chr11	68788145	68788468
chr11	68801364	68802089
chr11	69326402	69326737
chr11	69484280	69484618
chr11	69935427	69936529
chr11	69970898	69971459
chr11	70001488	70002461
chr11	70996138	70996565
chr11	71162774	71163196
chr11	72247404	72247748
chr11	72531917	72532708
chr11	72945975	72946462
chr11	73030090	73030471
chr11	73037482	73037790
chr11	73044294	73044749
chr11	73129811	73130136
chr11	73308183	73308590
chr11	73424403	73424698
chr11	73472729	73473695
chr11	73692123	73693590
chr11	73883349	73883755
chr11	73891976	73892375
chr11	74177166	74178004
chr11	74393860	74394292
chr11	74408844	74409149
chr11	74412409	74412808
chr11	74420821	74421387
chr11	75041939	75042477
chr11	75053610	75054055
chr11	75082098	75082736
chr11	75217679	75218205
chr11	75237683	75238213
chr11	75271207	75271586
chr11	75548169	75548513
chr11	75597877	75598718
chr11	75676303	75676828
chr11	75879143	75879704
chr11	75896069	75896968
chr11	76089202	76090287
chr11	76480149	76481173
chr11	76480149	76481173
chr11	76520701	76521459
chr11	76863603	76864057
chr11	77110642	77111018
chr11	77185917	77186263
chr11	77302540	77303171
chr11	77535990	77536309
chr11	77706475	77707028
chr11	77791402	77791885
chr11	77877423	77877925
chr11	78124912	78125255
chr11	82567733	82568208
chr11	82837158	82837939
chr11	82873694	82874248
chr11	82874809	82875248
chr11	82997801	82998207
chr11	85419791	85420244
chr11	85772857	85773692
chr11	86259796	86260159
chr11	86518737	86518816
chr11	86627895	86628407
chr11	86664541	86665138
chr11	86715808	86716446
chr11	91956500	91956706
chr11	92046700	92047110
chr11	92597685	92597998
chr11	93394217	93394543
chr11	94275698	94276530
chr11	95524996	95525482
chr11	95791379	95791905
chr11	95824094	95824581
chr11	95835094	95835557
chr11	95854820	95855384
chr11	95895455	95896002
chr11	95976764	95977366
chr11	95995601	95995906
chr11	95999348	95999853
chr11	96008379	96008830
chr11	96064711	96065067
chr11	100305679	100305994
chr11	100508770	100509081
chr11	100557074	100557520
chr11	100593103	100593395
chr11	100894788	100894997
chr11	100968502	100968778
chr11	101780753	101781164
chr11	101881227	101881589
chr11	102004288	102004944
chr11	102064291	102064940
chr11	102188807	102189252
chr11	102189675	102189980
chr11	102245539	102246697
chr11	102630516	102630780
chr11	106584169	106584581
chr11	107728175	107728592
chr11	107991518	107991880
chr11	110482831	110483286
chr11	110581101	110581391
chr11	110766454	110766763
chr11	111154435	111155403
chr11	111156164	111156760
chr11	111223261	111223752
chr11	111514792	111515137
chr11	111750565	111750902
chr11	111796788	111797144
chr11	111859943	111860757
chr11	111886720	111887052
chr11	112874920	112875330
chr11	113119318	113120059
chr11	113373607	113373949
chr11	113742887	113743356
chr11	113746824	113747385
chr11	113932624	113933313
chr11	113996209	113996636
chr11	113999582	114001425
chr11	114031593	114032643
chr11	114035228	114035791
chr11	114039748	114040712
chr11	114040878	114042542
chr11	114040878	114042542
chr11	114069287	114070095
chr11	116705345	116706315
chr11	116712423	116712879
chr11	116751577	116751944
chr11	116942805	116943351
chr11	117391702	117392188
chr11	117729427	117729963
chr11	117735134	117735597
chr11	118017280	118017655
chr11	118437115	118437461
chr11	118453131	118453634
chr11	118481933	118482594
chr11	118711547	118712503
chr11	118731143	118731513
chr11	118754387	118754761
chr11	118867652	118867754
chr11	118870270	118870770
chr11	118876962	118877446
chr11	118901836	118902316
chr11	119179491	119180872
chr11	119193688	119193993
chr11	119240352	119241213
chr11	119250531	119250921
chr11	119591028	119591723
chr11	119714555	119714839
chr11	120074777	120075254
chr11	121296956	121297638
chr11	121335707	121336711
chr11	121384662	121385002
chr11	121565870	121566492
chr11	121592577	121592936
chr11	122083724	122084276
chr11	122527909	122528307
chr11	122583499	122583841
chr11	122669810	122670233
chr11	123029912	123030295
chr11	123081431	123081891
chr11	125210509	125211572
chr11	125210509	125211572
chr11	125211846	125212691
chr11	125247281	125248215
chr11	125258982	125259526
chr11	125285897	125286495
chr11	125367444	125367961
chr11	125758245	125758873
chr11	125772057	125772252
chr11	125986225	125986565
chr11	126171412	126171792
chr11	126336649	126337486
chr11	126338787	126339188
chr11	128043093	128043327
chr11	128376306	128376991
chr11	129187218	129187466
chr11	129765978	129766626
chr11	129869541	129871139
chr11	129938231	129938739
chr11	129945995	129946553
chr11	130185177	130186138
chr11	130279125	130279452
chr11	130289517	130290261
chr11	130295726	130295940
chr11	130471490	130472018
chr11	130472959	130473395
chr11	130492742	130493380
chr11	130785261	130785789
chr11	133254776	133255031
chr11	133255153	133255505
chr11	133789218	133790005
chr11	133820057	133820737
chr11	133905512	133906556
chr11	133908048	133908753
chr11	133916140	133917244
chr11	133945986	133946333
chr12	750626	751751
chr12	752531	753384
chr12	864728	865517
chr12	953929	954468
chr12	1274434	1274795
chr12	1312051	1312653
chr12	1321687	1322005
chr12	1635846	1636719
chr12	1662373	1663711
chr12	1676077	1676577
chr12	1678519	1679293
chr12	1686611	1687304
chr12	1694089	1694751
chr12	1705243	1705541
chr12	1711286	1712035
chr12	1719943	1720632
chr12	1741694	1742376
chr12	1748131	1749320
chr12	1906598	1907201
chr12	2024307	2024669
chr12	2057963	2058741
chr12	2077279	2077734
chr12	2127554	2127778
chr12	2167803	2168185
chr12	2204587	2205024
chr12	2245122	2245660
chr12	2349799	2350813
chr12	2445837	2446276
chr12	2449832	2450504
chr12	2633758	2634461
chr12	2725570	2726616
chr12	3000957	3002034
chr12	3266151	3266643
chr12	3302614	3302922
chr12	3303015	3303320
chr12	3563038	3563379
chr12	3661101	3661844
chr12	4272259	4272577
chr12	4403216	4403962
chr12	4405132	4405793
chr12	4525599	4526180
chr12	6329276	6329870
chr12	6373654	6374197
chr12	6385687	6386281
chr12	6462659	6463012
chr12	6473198	6474422
chr12	6478216	6478662
chr12	6478809	6479118
chr12	6480856	6481300
chr12	6616950	6617458
chr12	6677848	6679373
chr12	6719511	6719811
chr12	6999217	6999786
chr12	7261952	7262373
chr12	7284340	7285054
chr12	8819181	8819551
chr12	8859942	8860246
chr12	10362828	10364862
chr12	10362828	10364862
chr12	10378062	10378393
chr12	10825746	10826004
chr12	10854465	10854822
chr12	11825179	11825668
chr12	11846036	11846586
chr12	11848635	11849141
chr12	11872687	11873107
chr12	12393186	12393539
chr12	12484113	12484800
chr12	12529945	12530275
chr12	12604435	12605007
chr12	12763796	12764290
chr12	14411944	14413146
chr12	14414171	14414696
chr12	14540904	14541193
chr12	14541269	14541959
chr12	15058854	15059144
chr12	15301700	15302133
chr12	15364841	15365368
chr12	15371518	15371936
chr12	15954396	15954689
chr12	15955821	15956173
chr12	16182090	16182437
chr12	18714928	18715376
chr12	19302184	19302699
chr12	19316155	19316578
chr12	19325877	19326285
chr12	19382067	19382456
chr12	19486064	19486367
chr12	19538574	19539021
chr12	19647808	19648267
chr12	19748222	19748671
chr12	20015346	20015805
chr12	20668567	20669040
chr12	21832970	21833519
chr12	21982023	21982516
chr12	22052506	22052805
chr12	22694388	22695509
chr12	22845806	22846402
chr12	24075734	24076120
chr12	24220779	24221182
chr12	24682559	24683092
chr12	25404778	25405515
chr12	26265534	26266144
chr12	26274344	26274701
chr12	27192357	27192912
chr12	27404928	27405432
chr12	28342796	28343168
chr12	30824311	30824663
chr12	30947830	30948094
chr12	30997698	30997997
chr12	31079921	31080572
chr12	31423527	31423974
chr12	31430784	31431194
chr12	31506081	31506485
chr12	31880514	31881190
chr12	32213108	32213511
chr12	32554205	32555276
chr12	32641591	32641945
chr12	32831547	32831940
chr12	42815237	42815582
chr12	43202651	43203006
chr12	44153376	44153816
chr12	44231098	44231544
chr12	45752537	45752870
chr12	46204705	46205110
chr12	46781457	46781764
chr12	48198676	48199162
chr12	48214885	48215516
chr12	48218648	48219201
chr12	48592572	48593086
chr12	48745716	48746941
chr12	49108455	49109598
chr12	49176330	49177091
chr12	49607926	49608362
chr12	50136765	50137358
chr12	50235759	50236230
chr12	50298249	50298740
chr12	50355872	50356317
chr12	50609050	50609583
chr12	50617404	50617916
chr12	50641513	50641871
chr12	50645977	50646501
chr12	51325147	51325555
chr12	51366260	51366625
chr12	51454315	51454798
chr12	51612594	51612966
chr12	52431799	52432337
chr12	52443637	52443942
chr12	52467304	52468009
chr12	52639088	52639346
chr12	52774053	52774452
chr12	53455689	53456344
chr12	53473879	53474430
chr12	53688245	53688847
chr12	53797599	53798312
chr12	53832040	53832273
chr12	53835981	53836775
chr12	54719500	54720250
chr12	54775759	54776131
chr12	54813964	54814323
chr12	56108694	56109089
chr12	56509247	56509462
chr12	56724085	56724396
chr12	56866498	56867093
chr12	56914949	56915288
chr12	56918337	56920096
chr12	57040373	57041440
chr12	57045269	57045649
chr12	57078971	57080439
chr12	57116122	57116593
chr12	57211110	57211498
chr12	57216926	57217278
chr12	57469269	57469422
chr12	57576047	57576725
chr12	57750486	57751180
chr12	57778459	57778964
chr12	57896498	57896722
chr12	58167258	58167596
chr12	58246758	58247230
chr12	58261558	58262038
chr12	58286091	58286509
chr12	58298437	58299035
chr12	59213291	59213596
chr12	62384023	62384515
chr12	64398109	64398513
chr12	64797301	64797736
chr12	65043041	65043510
chr12	65082499	65082905
chr12	65173458	65173755
chr12	65679090	65679582
chr12	65768589	65769021
chr12	66589053	66589675
chr12	68955006	68955950
chr12	69006683	69007713
chr12	69014031	69014719
chr12	69026945	69027782
chr12	69039940	69040363
chr12	69180319	69180698
chr12	69220516	69220788
chr12	69671140	69671622
chr12	72081922	72082306
chr12	72232693	72233241
chr12	76713309	76713728
chr12	76954734	76955190
chr12	77164353	77164850
chr12	78335876	78336183
chr12	79499297	79499724
chr12	79823091	79823559
chr12	79904807	79905381
chr12	79959379	79959847
chr12	80068992	80069174
chr12	80178370	80178767
chr12	80317330	80317855
chr12	80584146	80584660
chr12	86212393	86212838
chr12	86359006	86359366
chr12	89972992	89973348
chr12	90053182	90053790
chr12	91541712	91542170
chr12	91555458	91555766
chr12	92636977	92637329
chr12	93283279	93283483
chr12	93508982	93509287
chr12	93668676	93669095
chr12	93968491	93969026
chr12	94060712	94061087
chr12	94132224	94132702
chr12	94137004	94137488
chr12	94145222	94145879
chr12	94170735	94170952
chr12	94173461	94173910
chr12	94467659	94468391
chr12	94659896	94660204
chr12	94852108	94852602
chr12	94959033	94959614
chr12	95397737	95398095
chr12	96077201	96077644
chr12	96129681	96130039
chr12	96620619	96621592
chr12	96628644	96629616
chr12	96636200	96636728
chr12	98585268	98585630
chr12	99846829	99847317
chr12	100536989	100537312
chr12	100597310	100597699
chr12	101301928	101302180
chr12	101786389	101786723
chr12	101825959	101826401
chr12	102131757	102133472
chr12	102272638	102272998
chr12	102928836	102929283
chr12	104252142	104252538
chr12	104506590	104506992
chr12	104533273	104534030
chr12	104565625	104566303
chr12	104611805	104612303
chr12	104694997	104695682
chr12	104696102	104696769
chr12	104697713	104698391
chr12	104852982	104853341
chr12	105064985	105065508
chr12	105097256	105097563
chr12	105470910	105471322
chr12	105524782	105525097
chr12	105609486	105609899
chr12	105754387	105754754
chr12	105774900	105775257
chr12	106216003	106216306
chr12	106514755	106515611
chr12	106534182	106534562
chr12	106730243	106730620
chr12	109068074	109068524
chr12	109082487	109083198
chr12	109086557	109087170
chr12	109126783	109127696
chr12	109168527	109169133
chr12	109200049	109200369
chr12	109220966	109221812
chr12	109537546	109538141
chr12	109550326	109550922
chr12	109554335	109555184
chr12	109870858	109871029
chr12	109905384	109905823
chr12	109912778	109913245
chr12	110544105	110544379
chr12	110545383	110545744
chr12	110578573	110579154
chr12	110615007	110615485
chr12	110691578	110691979
chr12	110737449	110738581
chr12	110805343	110806246
chr12	110811754	110812161
chr12	110862888	110863714
chr12	110868380	110869193
chr12	110888443	110889019
chr12	110916637	110917216
chr12	110940222	110940718
chr12	110983572	110984004
chr12	111050942	111051494
chr12	111128846	111129207
chr12	111474908	111475434
chr12	111839345	111839603
chr12	111839817	111840823
chr12	111841569	111842596
chr12	111894543	111895130
chr12	111938479	111938800
chr12	112038480	112039258
chr12	112051323	112051771
chr12	112073290	112073604
chr12	112079514	112079828
chr12	112081794	112082425
chr12	112215201	112215726
chr12	112215878	112216663
chr12	112251836	112252145
chr12	112564448	112565200
chr12	112567236	112567832
chr12	112585426	112585958
chr12	112847527	112848035
chr12	113416474	113416809
chr12	113771058	113771917
chr12	113798056	113798338
chr12	113798444	113798786
chr12	114286854	114287350
chr12	115104854	115105570
chr12	115134201	115135694
chr12	115187703	115188214
chr12	115198626	115199576
chr12	115216374	115216886
[truncated: 6,349 more rows]

## Sheet: UC-deleted
Supplemental Table 2C. Positional information of UC's deleted DhMRs
Chromosome	Start	End
chr1	854437	855304
chr1	958261	958507
chr1	1238493	1239058
chr1	1245157	1245506
chr1	1289664	1290202
chr1	1296228	1296640
chr1	1558329	1558368
chr1	1617998	1618795
chr1	1625237	1625723
chr1	1771131	1771961
chr1	1851895	1852314
chr1	2065202	2066457
chr1	2129899	2130432
chr1	2137209	2138026
chr1	2138190	2138624
chr1	2143233	2143357
chr1	2187870	2188519
chr1	2205102	2205469
chr1	2206542	2207075
chr1	2217956	2218334
chr1	2223225	2223806
chr1	2224795	2226255
chr1	2246994	2247741
chr1	2436843	2437523
chr1	2436843	2437523
chr1	2491017	2491442
chr1	2515335	2515677
chr1	2792007	2792325
chr1	2987717	2988035
chr1	3044533	3045087
chr1	3086255	3086727
chr1	3103458	3103816
chr1	3228864	3229159
chr1	3445643	3445926
chr1	3446132	3447054
chr1	3459012	3459617
chr1	3662156	3662832
chr1	3690323	3690624
chr1	3774910	3775436
chr1	3811010	3811193
chr1	3839718	3840516
chr1	4719992	4720023
chr1	6268034	6268404
chr1	6296646	6296947
chr1	6391993	6392294
chr1	6653226	6653527
chr1	6658605	6658906
chr1	6659214	6659659
chr1	6672034	6672483
chr1	7528385	7528690
chr1	7528889	7529275
chr1	7531615	7531921
chr1	7537562	7537863
chr1	7549129	7551035
chr1	7842483	7843290
chr1	7844834	7845721
chr1	7854067	7854443
chr1	7892375	7892759
chr1	8083555	8084018
chr1	8401582	8402304
chr1	8413060	8413718
chr1	8423036	8423527
chr1	8424730	8425368
chr1	8425732	8426850
chr1	8428313	8428578
chr1	8429544	8430159
chr1	8439063	8439508
chr1	8439744	8440530
chr1	8448156	8448563
chr1	8455204	8455568
chr1	8462012	8462642
chr1	8465572	8465873
chr1	8474394	8474621
chr1	8476342	8476700
chr1	8698943	8699288
chr1	8786193	8786583
chr1	9190282	9190890
chr1	9365099	9365599
chr1	9367647	9367904
chr1	9405352	9405808
chr1	10094920	10095226
chr1	10689575	10689965
chr1	10696080	10696811
chr1	10697208	10697691
chr1	10709844	10710222
chr1	10711039	10711428
chr1	10796307	10796896
chr1	11217431	11217732
chr1	11848183	11848322
chr1	11861506	11861661
chr1	12291741	12292076
chr1	12625685	12626738
chr1	12661587	12662015
chr1	14025826	14026331
chr1	14040255	14040544
chr1	14464895	14465778
chr1	14923362	14923644
chr1	16202583	16202796
chr1	16278445	16279449
chr1	16278445	16279449
chr1	16291286	16291603
chr1	16358964	16359265
chr1	16509820	16510199
chr1	16577601	16577902
chr1	16826646	16827107
chr1	17239627	17240114
chr1	17335232	17335527
chr1	17381171	17381639
chr1	17853373	17853793
chr1	19249388	19250115
chr1	19284442	19284756
chr1	19283897	19284235
chr1	19667476	19668147
chr1	19696162	19696407
chr1	19715745	19716087
chr1	19720131	19720451
chr1	19722348	19723168
chr1	19733160	19733282
chr1	19750793	19751409
chr1	19765072	19765337
chr1	19767085	19767728
chr1	19795138	19795749
chr1	19812754	19813859
chr1	19841535	19841770
chr1	19840230	19840796
chr1	19934465	19935110
chr1	20988705	20989006
chr1	21504309	21504610
chr1	21586638	21587092
chr1	21628602	21629000
chr1	21635885	21636487
chr1	21659579	21660450
chr1	22212120	22212269
chr1	22229689	22230066
chr1	22230288	22230689
chr1	22234314	22234638
chr1	22242395	22243134
chr1	22383908	22384523
chr1	22433856	22434481
chr1	22777751	22778100
chr1	22797045	22797379
chr1	23751924	23752276
chr1	23880407	23880637
chr1	24152568	24152985
chr1	24284645	24285145
chr1	25070796	25071097
chr1	25082350	25082702
chr1	25084938	25085194
chr1	25092350	25092794
chr1	25103673	25104009
chr1	25111159	25111626
chr1	25124903	25125285
chr1	25142596	25142914
chr1	25165781	25166031
chr1	25871322	25871515
chr1	25871662	25871926
chr1	26797326	26797627
chr1	27562557	27563100
chr1	27728592	27728905
chr1	27755176	27755473
chr1	27776298	27776754
chr1	27812940	27813907
chr1	27817272	27817573
chr1	27868138	27868207
chr1	27941849	27942002
chr1	28285556	28285857
chr1	28415849	28416126
chr1	28760825	28761120
chr1	28905366	28905667
chr1	29212735	29212941
chr1	29503825	29504136
chr1	31137212	31137549
chr1	31187793	31188017
chr1	31190224	31190909
chr1	31351493	31351708
chr1	31365569	31365965
chr1	31382833	31383184
chr1	31460016	31460429
chr1	32055043	32055509
chr1	32153036	32153295
chr1	32390861	32391747
chr1	32514736	32515462
chr1	32533490	32533773
chr1	32705428	32705811
chr1	32826354	32827065
chr1	33720490	33721035
chr1	33771821	33772358
chr1	33798681	33799293
chr1	33802986	33803190
chr1	33830779	33831231
chr1	33866757	33867014
chr1	34098936	34099237
chr1	34438152	34438611
chr1	34450342	34450802
chr1	35330720	35331025
chr1	35586873	35587249
chr1	35736996	35737081
chr1	36044268	36044562
chr1	36561828	36562184
chr1	36585610	36586120
chr1	36634826	36635127
chr1	36644313	36644910
chr1	36806347	36806818
chr1	37920945	37921538
chr1	37940977	37941278
chr1	38392805	38393435
chr1	38464713	38465059
chr1	39326808	39327115
chr1	39574094	39574342
chr1	39723139	39723455
chr1	39955859	39956196
chr1	40725065	40725459
chr1	40916521	40916813
chr1	41279227	41279613
chr1	41444346	41444647
chr1	41779438	41779786
chr1	41825899	41826296
chr1	41897524	41898073
chr1	41947166	41947467
chr1	41949131	41949515
chr1	41960697	41961688
chr1	41962549	41963172
chr1	42921130	42921503
chr1	45138816	45139182
chr1	45286274	45286474
chr1	46087437	46087741
chr1	46502238	46502684
chr1	46859405	46859764
chr1	47999447	48000185
chr1	48218194	48218756
chr1	48294946	48295247
chr1	48444696	48444961
chr1	48450739	48450784
chr1	51248837	51249215
chr1	51441819	51442475
chr1	51727183	51727526
chr1	51762938	51763413
chr1	51958699	51958916
chr1	52083550	52084077
chr1	52109879	52110332
chr1	53162833	53163577
chr1	53232286	53232564
chr1	53387712	53387986
chr1	53479513	53479841
chr1	53529135	53529779
chr1	53576334	53576585
chr1	53580345	53580640
chr1	53641822	53641948
chr1	53791210	53791605
chr1	53936577	53936726
chr1	53991324	53992248
chr1	54203299	54203539
chr1	54205555	54205959
chr1	54693996	54694410
chr1	54693996	54694410
chr1	54723697	54723891
chr1	54725305	54725615
chr1	54725758	54726205
chr1	54733751	54734353
chr1	54736150	54736532
chr1	54736972	54737343
chr1	54742564	54743037
chr1	54747855	54748169
chr1	54754486	54754860
chr1	54756808	54756862
chr1	54768562	54768675
chr1	54769025	54769798
chr1	54787136	54787503
chr1	54791838	54792073
chr1	54796084	54797055
chr1	54798409	54798785
chr1	54802780	54802957
chr1	54811419	54811987
chr1	54818151	54818383
chr1	54818620	54819052
chr1	54852525	54853091
chr1	54853352	54854305
chr1	54853352	54854305
chr1	54950522	54950967
chr1	55237374	55237745
chr1	55416675	55416946
chr1	55446872	55447390
chr1	55529560	55529675
chr1	55613153	55613396
chr1	56792141	56792442
chr1	56917135	56917522
chr1	56955539	56956421
chr1	56955539	56956421
chr1	56990063	56990431
chr1	57002565	57003117
chr1	57011155	57011840
chr1	57016710	57017201
chr1	57031914	57032310
chr1	57033469	57033796
chr1	57039698	57040318
chr1	59165969	59166426
chr1	59279493	59280518
chr1	59365312	59366124
chr1	59478327	59478502
chr1	59610978	59611366
chr1	59613081	59613567
chr1	59618975	59619267
chr1	59755896	59756238
chr1	59763131	59763777
chr1	59982848	59983191
chr1	60061063	60061440
chr1	60139199	60139592
chr1	61456328	61456547
chr1	61517305	61517934
chr1	61518237	61519090
chr1	61519923	61520512
chr1	61541084	61541256
chr1	61553667	61553991
chr1	61554124	61554654
chr1	61556008	61556820
chr1	61558323	61558704
chr1	61566780	61567307
chr1	61616130	61616405
chr1	61616749	61617370
chr1	61639036	61639344
chr1	61642463	61642987
chr1	61652827	61653185
chr1	61655327	61655703
chr1	61662693	61662904
chr1	61663316	61663583
chr1	61663763	61663815
chr1	61664098	61665069
chr1	61691061	61691297
chr1	61692830	61693192
chr1	61722982	61723376
chr1	61725810	61726515
chr1	61729257	61729576
chr1	61782214	61782515
chr1	61828932	61829121
chr1	61834583	61834898
chr1	61861003	61861307
chr1	62054990	62055121
chr1	62106163	62106454
chr1	62900915	62901281
chr1	64060320	64060816
chr1	64076723	64077024
chr1	64199063	64199175
chr1	64312099	64312487
chr1	64844684	64844881
chr1	64971713	64972071
chr1	64972422	64972722
chr1	64992429	64992897
chr1	65055522	65056029
chr1	65089287	65089483
chr1	65213215	65213516
chr1	65214717	65215018
chr1	65287732	65288125
chr1	65329856	65330214
chr1	65362294	65363036
chr1	65467296	65468111
chr1	65528786	65529519
chr1	65616700	65616813
chr1	65635726	65636118
chr1	65994935	65995275
chr1	66834368	66834646
chr1	66839071	66839353
chr1	66998423	66998479
chr1	67400220	67400442
chr1	68048276	68048707
chr1	68054346	68054738
chr1	68172463	68172824
chr1	68174305	68174543
chr1	68232796	68233182
chr1	68245029	68245231
chr1	68281003	68281569
chr1	68281740	68282143
chr1	68284584	68285002
chr1	68295579	68295874
chr1	68628913	68629009
chr1	68688125	68688426
chr1	68759658	68760077
chr1	70691334	70691988
chr1	70796676	70797070
chr1	71511678	71511745
chr1	76191682	76192135
chr1	78117385	78117746
chr1	78223877	78224198
chr1	78306319	78306649
chr1	78442706	78443031
chr1	78457905	78458206
chr1	78468292	78468785
chr1	78511072	78511383
chr1	79117911	79118309
chr1	81845334	81845788
chr1	82274379	82274836
chr1	82347002	82347466
chr1	82391777	82391947
chr1	82465689	82466006
chr1	84547437	84547738
chr1	84818567	84818933
chr1	84944421	84944774
chr1	85040599	85040900
chr1	85142458	85142759
chr1	85225554	85225822
chr1	85708417	85708657
chr1	85773602	85773858
chr1	86620250	86620500
chr1	86860440	86861093
chr1	86967732	86968109
chr1	86968216	86969198
chr1	87175907	87176306
chr1	87524346	87524673
chr1	87598213	87598743
chr1	87599537	87599969
chr1	88148266	88148651
chr1	88291610	88291917
chr1	89358261	89358863
chr1	89449383	89449908
chr1	89593861	89594387
chr1	89739638	89740011
chr1	90307528	90307778
chr1	90459811	90460112
chr1	90468700	90469008
chr1	91387335	91388049
chr1	92039902	92040155
chr1	92055430	92055996
chr1	92116883	92117409
chr1	92157332	92157680
chr1	92177717	92177857
chr1	92215328	92215845
chr1	92239735	92240392
chr1	92248294	92248555
chr1	92253175	92253518
chr1	92254493	92255032
chr1	92268670	92269005
chr1	92270004	92270698
chr1	92291700	92292328
chr1	92301186	92301861
chr1	92302786	92303138
chr1	92321430	92322174
chr1	92331317	92331654
chr1	92347139	92347690
chr1	92347999	92348345
chr1	93249041	93249342
chr1	93251337	93251766
chr1	93425078	93425663
chr1	94080686	94081499
chr1	94197525	94197933
chr1	94510461	94510835
chr1	94528344	94528779
chr1	94559722	94560001
chr1	94561313	94561487
chr1	94567870	94567982
chr1	94701271	94701572
chr1	95046158	95046539
chr1	95249525	95250117
chr1	95251138	95251454
chr1	95383802	95384324
chr1	95439367	95439570
chr1	95667044	95667465
chr1	95700467	95701233
chr1	97190879	97191180
chr1	97191336	97192371
chr1	97228932	97229232
chr1	100789538	100789851
chr1	100816311	100816612
chr1	100825414	100826010
chr1	100997164	100997501
chr1	101831682	101831891
chr1	107598567	107598958
chr1	108023770	108024044
chr1	109101729	109102222
chr1	109370160	109370421
chr1	109643855	109644189
chr1	109795546	109795768
chr1	109826731	109827033
chr1	109937761	109938106
chr1	110008379	110008488
chr1	110051031	110051419
chr1	110172959	110173457
chr1	110172959	110173457
chr1	110423653	110424052
chr1	110755304	110755778
chr1	112051369	112051662
chr1	112161530	112161858
chr1	112165949	112166323
chr1	112197778	112198805
chr1	112206623	112207098
chr1	112257714	112258140
chr1	112807855	112807946
chr1	112934293	112934639
chr1	113242099	113242400
chr1	113243813	113244498
chr1	113537466	113537860
chr1	114340291	114340577
chr1	114355527	114356174
chr1	114483021	114483306
chr1	114887948	114888664
chr1	115045755	115046109
chr1	115046734	115047103
chr1	115677078	115677772
chr1	115952061	115952503
chr1	116371732	116372434
chr1	116518064	116518164
chr1	116709989	116710477
chr1	116961790	116962176
chr1	117112206	117112700
chr1	117158849	117159154
chr1	117413896	117414197
chr1	117422056	117422488
chr1	117459207	117459594
chr1	117527262	117527523
chr1	117529850	117530132
chr1	117660856	117661226
chr1	117665089	117665679
chr1	117821194	117821510
chr1	118152216	118152480
chr1	119683864	119684165
chr1	120218828	120219247
chr1	120321118	120321554
chr1	144017134	144017387
chr1	145040322	145040646
chr1	145100668	145100967
chr1	145264404	145264887
chr1	145442858	145443278
chr1	145443735	145443979
chr1	146696129	146696542
chr1	149585004	149585277
chr1	149911520	149911946
chr1	150119634	150120142
chr1	151131382	151131689
chr1	151371253	151371616
chr1	151429167	151429468
chr1	153539474	153539824
chr1	153582047	153582292
chr1	153756572	153756846
chr1	153769946	153770319
chr1	154407594	154407895
chr1	154578423	154578806
chr1	155476879	155477512
chr1	155958635	155958963
chr1	156432816	156433127
chr1	156475438	156475908
chr1	156635491	156636328
chr1	157993592	157993964
chr1	158003619	158004147
chr1	158012459	158013001
chr1	161368308	161368613
chr1	162664946	162665318
chr1	162674921	162675293
chr1	162729440	162729883
chr1	164549482	164550073
chr1	164570179	164570547
chr1	164590319	164590415
chr1	164590525	164590874
chr1	164599181	164599633
chr1	164604741	164605230
chr1	164612175	164612706
chr1	164616981	164617487
chr1	164642500	164643067
chr1	164667373	164667801
chr1	164751636	164752003
chr1	164757261	164757322
chr1	164758880	164759280
chr1	164768499	164769297
chr1	164806124	164806371
chr1	164819016	164819319
chr1	165664621	165665146
chr1	166459248	166459320
chr1	167193956	167194619
chr1	167521828	167522204
chr1	167598389	167598981
chr1	167656509	167656721
chr1	167681961	167682262
chr1	168050078	168050342
chr1	168196325	168196626
chr1	168312752	168313193
chr1	168659243	168659435
chr1	168743075	168743204
chr1	169072275	169072708
chr1	169330662	169331094
chr1	169453486	169454000
chr1	169855224	169855465
chr1	170383635	170383965
chr1	174970779	174971049
chr1	176530046	176530164
chr1	177912763	177913070
chr1	178006153	178006591
chr1	178455369	178455800
chr1	178910566	178910977
chr1	178922992	178924119
chr1	178994136	178994437
chr1	179263787	179264171
chr1	179786148	179786395
chr1	179928243	179928588
chr1	179930445	179931119
chr1	180040265	180040370
chr1	180512826	180513085
chr1	180532555	180532747
chr1	180894477	180894615
chr1	180921615	180922401
chr1	181075571	181075577
chr1	181096444	181096580
chr1	181096746	181096944
chr1	181110833	181111265
chr1	182114601	182114830
chr1	182247056	182247299
chr1	182343761	182343924
chr1	182353648	182353860
chr1	182357374	182357764
chr1	182361780	182362211
chr1	182669471	182669759
chr1	182759694	182759964
chr1	182807522	182807905
chr1	183000244	183000714
chr1	183047249	183048093
chr1	183050021	183050237
chr1	183074684	183074883
chr1	183076644	183077000
chr1	183203336	183203645
chr1	183872234	183872564
chr1	183891413	183891665
chr1	184004996	184005282
chr1	184007246	184007751
chr1	184266875	184267116
chr1	184366191	184366425
chr1	184380142	184380784
chr1	184399048	184399276
chr1	184405120	184405479
chr1	184473434	184474073
chr1	184503800	184504328
chr1	184552041	184552389
chr1	184579474	184580082
chr1	184930078	184930373
chr1	186350461	186350666
chr1	186799474	186799826
chr1	186884384	186885166
chr1	193157882	193158731
chr1	193160522	193160823
chr1	193191314	193191530
chr1	193377504	193377789
chr1	197163047	197163265
chr1	198157988	198158360
chr1	198173645	198173996
chr1	200637086	200637484
chr1	200941540	200941849
chr1	200993124	200993637
chr1	200996850	200997037
chr1	201432581	201433479
chr1	201459272	201459632
chr1	201467273	201467616
chr1	201467273	201467616
chr1	201511564	201511896
chr1	201540139	201540323
chr1	201550878	201551317
chr1	201567189	201567637
chr1	201573100	201573401
chr1	201604193	201604565
chr1	201641875	201642204
chr1	201664086	201664480
chr1	201664572	201664620
chr1	201665006	201665302
chr1	201677681	201677862
chr1	201683078	201683481
chr1	201687648	201688005
chr1	201688115	201688493
chr1	201708261	201708446
chr1	201726407	201727165
chr1	201730403	201731009
chr1	201864670	201864870
chr1	201873212	201873690
chr1	201897917	201898283
chr1	202191672	202192042
chr1	202554147	202554243
chr1	202556683	202557127
chr1	202778821	202779178
chr1	203097967	203098568
chr1	203242984	203243285
chr1	203243766	203244357
chr1	203273575	203274060
chr1	203443586	203443727
chr1	203763914	203764320
chr1	204981949	204982425
chr1	205144089	205144392
chr1	205474888	205475286
chr1	205674701	205675058
chr1	205710122	205710478
chr1	206679647	206680068
chr1	206684847	206685260
chr1	206862010	206862488
chr1	206868786	206869412
chr1	206889534	206890075
chr1	206891749	206892223
chr1	207198049	207198312
chr1	207225520	207225941
chr1	207224656	207225024
chr1	207226969	207227434
chr1	207926667	207927022
chr1	207974042	207974323
chr1	207981215	207981545
chr1	207981684	207982453
chr1	207981684	207982453
chr1	207984056	207984411
chr1	207986261	207987076
chr1	207988040	207988700
chr1	207991816	207993004
chr1	207993914	207994254
chr1	207994587	207996085
chr1	208004156	208004513
chr1	208005921	208006335
chr1	208021375	208021716
chr1	208131795	208132146
chr1	208134525	208134927
chr1	208135856	208136338
chr1	208137459	208137918
chr1	208138308	208138482
chr1	208202050	208203061
chr1	208228013	208228189
chr1	208278512	208278758
chr1	208332877	208333304
chr1	208376749	208377071
chr1	209800627	209800854
chr1	209893478	209893754
chr1	210407482	210408082
chr1	210425399	210425700
chr1	210432358	210432363
chr1	210503065	210503397
chr1	210535670	210535846
chr1	211454660	211454914
chr1	211499223	211499829
chr1	211501682	211502074
chr1	211506372	211506631
chr1	211506775	211507092
chr1	211513122	211513425
chr1	211689204	211689547
chr1	212004603	212004904
chr1	212461245	212461705
chr1	212484514	212484732
chr1	212496123	212496430
chr1	212605113	212605621
chr1	212731076	212731414
chr1	212877392	212877512
chr1	214637792	214638093
chr1	214679826	214680248
chr1	214723068	214723143
chr1	215742410	215743081
chr1	215744952	215745499
chr1	216773237	216773775
chr1	218523168	218523505
chr1	218544924	218545210
chr1	218841823	218842237
chr1	218859165	218859618
chr1	220906082	220906330
chr1	221054024	221054448
chr1	221508048	221508410
chr1	222213437	222213764
chr1	222627899	222628210
chr1	223247463	223247624
chr1	223249678	223250024
chr1	223250907	223251188
chr1	223302341	223302840
chr1	223315398	223316000
chr1	224023835	224024138
chr1	224034839	224035149
chr1	224369962	224370284
chr1	224372083	224372525
chr1	224614498	224614792
chr1	224644136	224644619
chr1	224693794	224694311
chr1	225583166	225583367
chr1	225608872	225609173
chr1	225632141	225632662
chr1	225709378	225709773
chr1	225742804	225743384
chr1	225776168	225776875
chr1	225796142	225796512
chr1	225798369	225798688
chr1	225799549	225799879
chr1	225803273	225803766
chr1	225807765	225808049
chr1	225829195	225829509
chr1	225885599	225885900
chr1	226003225	226003863
chr1	226007543	226007908
chr1	226011011	226011250
chr1	226013845	226014146
chr1	226021330	226022060
chr1	226034196	226034504
chr1	226038521	226038881
chr1	226065538	226066046
chr1	226098673	226099108
chr1	226163429	226163640
chr1	226270203	226270255
chr1	226271900	226272255
chr1	226370811	226371352
chr1	226596058	226596472
chr1	226714748	226715003
chr1	226791450	226792018
chr1	226845937	226846615
chr1	226848343	226848831
chr1	226850879	226851181
chr1	226887808	226888109
chr1	226889908	226890235
chr1	226899417	226899718
chr1	226899879	226900502
chr1	226900989	226901223
chr1	226908453	226908689
chr1	226910783	226911156
chr1	226912279	226912481
chr1	226915579	226915735
chr1	226923320	226924630
chr1	227015235	227015477
chr1	227083336	227083672
chr1	227126190	227126618
chr1	227138700	227138896
chr1	227162901	227163307
chr1	227173851	227174821
chr1	227175064	227175506
chr1	227175064	227175506
chr1	227463998	227464338
chr1	227465515	227465797
chr1	227498226	227498580
chr1	227618409	227618710
chr1	227730823	227731226
chr1	227750837	227751150
chr1	227760682	227760933
chr1	227921393	227921834
chr1	227935766	227935986
chr1	227937220	227937645
chr1	228107945	228108312
chr1	228279168	228279611
chr1	228285088	228285771
chr1	228289262	228289690
chr1	228329097	228329500
chr1	228354496	228354837
chr1	228462065	228462609
chr1	228464506	228465109
chr1	228546454	228546880
chr1	228558641	228559040
chr1	228559789	228560155
chr1	228560293	228560802
chr1	228562117	228562566
chr1	228563484	228563905
chr1	228878690	228879006
chr1	228947709	228948069
chr1	229124911	229125663
chr1	229126648	229126959
chr1	229194923	229195275
chr1	229406113	229406691
chr1	229688902	229689266
chr1	229695150	229695635
chr1	230299958	230300284
chr1	230347510	230347754
chr1	230354599	230354771
chr1	230403897	230404485
chr1	230417045	230417135
chr1	230417249	230417384
chr1	230849168	230849339
chr1	230974865	230975187
chr1	230982399	230982510
chr1	231012684	231013385
chr1	231155766	231156022
chr1	231382679	231383009
chr1	231522991	231523390
chr1	231666108	231666481
chr1	231739124	231739425
chr1	232003786	232004194
chr1	232077567	232077820
chr1	232148074	232148355
chr1	232428545	232428808
chr1	232454974	232455318
chr1	232684441	232684675
chr1	232705566	232705751
chr1	232733135	232733443
chr1	232755693	232756076
chr1	233116374	233116775
chr1	233461204	233461399
chr1	234658261	234658759
chr1	234658261	234658759
chr1	234666298	234667003
chr1	234668165	234668878
chr1	234680831	234681258
chr1	234882725	234883066
chr1	234887642	234887924
chr1	235053386	235053981
chr1	235054599	235054853
chr1	235113503	235113933
chr1	235115808	235116319
chr1	235134214	235134313
chr1	235288926	235289297
chr1	235433262	235433614
chr1	235443774	235444091
chr1	235487842	235488192
chr1	235493605	235493702
chr1	235503867	235504125
chr1	235665488	235665832
chr1	236079853	236080401
chr1	236081426	236081804
chr1	236148135	236148525
chr1	236219999	236220745
chr1	236507181	236507482
chr1	236847873	236848291
chr1	236848547	236848867
chr1	237052298	237052795
chr1	237322267	237322544
chr1	241803995	241804730
chr1	243646937	243647447
chr1	243653398	243653788
chr1	243658370	243659105
chr1	243659788	243659844
chr1	243660150	243660190
chr1	243881674	243881925
chr1	243894191	243894506
chr1	243913712	243914148
chr1	243947822	243948034
chr1	244003167	244003501
chr1	244006840	244007298
chr1	244216825	244217509
chr1	244374046	244374734
chr1	244377070	244377464
chr1	244437608	244437858
chr1	244625160	244625556
chr1	246339815	246339991
chr1	246727852	246728190
chr1	246772436	246772718
chr1	246795553	246795759
chr1	246802957	246803410
chr1	246888871	246889540
chr1	247083904	247085062
chr1	247268158	247268541
chr1	247536320	247536621
chr1	249121325	249121626
chr10	276105	276334
chr10	276668	277008
chr10	417541	417851
chr10	417957	418870
chr10	432762	433104
chr10	504394	504660
chr10	527550	528382
chr10	533180	533507
chr10	533737	534080
chr10	534899	535412
chr10	536204	536505
chr10	550625	550910
chr10	554962	555276
chr10	557410	557994
chr10	560023	560647
chr10	568436	568837
chr10	575443	576083
chr10	587717	588081
chr10	620406	621170
chr10	621866	622238
chr10	628051	628678
chr10	629180	629551
chr10	645255	645628
chr10	647453	647773
chr10	648393	648896
chr10	669030	669347
chr10	670456	671091
chr10	676477	676658
chr10	679113	679755
chr10	680512	681043
chr10	695440	695780
chr10	696966	697319
chr10	708622	709147
chr10	723767	724173
chr10	728951	729252
chr10	733803	733975
chr10	736563	737350
chr10	850995	851385
chr10	978934	979156
chr10	1015638	1015954
chr10	1145537	1145812
chr10	1334688	1335030
chr10	3094005	3094106
chr10	3138362	3138870
chr10	3145720	3146299
chr10	3215870	3216252
chr10	3238885	3239277
chr10	3415140	3415347
chr10	3506869	3507023
chr10	3570671	3571197
chr10	3823202	3824270
chr10	3828725	3829338
chr10	3851837	3852248
chr10	3868259	3868520
chr10	4055737	4056190
chr10	4088399	4088727
chr10	4091399	4091932
chr10	4091399	4091932
chr10	4094041	4094273
chr10	4104744	4105076
chr10	4867634	4868084
chr10	4892374	4892966
chr10	4893422	4893646
chr10	4945210	4945500
chr10	4983739	4984031
chr10	5605578	5606304
chr10	6163264	6163831
chr10	6187946	6188592
chr10	6213001	6213556
chr10	6221838	6222007
chr10	6237853	6238204
chr10	7605866	7606167
chr10	7630515	7630785
chr10	7641445	7641741
chr10	7699038	7699200
chr10	7998024	7998466
chr10	10887862	10888163
chr10	10913617	10913977
chr10	10952918	10953219
chr10	11056832	11057555
chr10	11058839	11059365
chr10	11061622	11062120
chr10	11061622	11062120
chr10	11068764	11069065
chr10	11069257	11069530
chr10	11085302	11085693
chr10	11088111	11088388
chr10	11167733	11168034
chr10	11203047	11203444
chr10	11221023	11221406
chr10	11282637	11282930
chr10	11284885	11285327
chr10	11311702	11312103
chr10	11370658	11371150
chr10	11372130	11372620
chr10	11918598	11918744
chr10	12170528	12170953
chr10	12262049	12262350
chr10	12313355	12313656
chr10	12417789	12418041
chr10	12526888	12527371
chr10	12762686	12763174
chr10	12881404	12881890
chr10	12890641	12891000
chr10	13342580	13343102
chr10	13387456	13387757
chr10	13561189	13561648
chr10	13878516	13879073
chr10	15336355	15336651
chr10	15356505	15356928
chr10	15359159	15359454
chr10	15365210	15365803
chr10	15367182	15367607
chr10	15482276	15482753
chr10	15526821	15527253
chr10	15568248	15568549
chr10	15662150	15662575
chr10	15685737	15685760
chr10	16975048	16975449
chr10	17275647	17275977
chr10	17658033	17658373
chr10	18348207	18348562
chr10	18428403	18428831
chr10	18469519	18469747
chr10	20109253	20110004
chr10	20116944	20117249
chr10	20171595	20171699
chr10	20199148	20199463
chr10	20213138	20213343
chr10	20219676	20219919
chr10	20290509	20290901
chr10	20293201	20293592
chr10	20294454	20294874
chr10	21824811	21825307
chr10	21968147	21968448
chr10	22283491	22283724
chr10	22542274	22543042
chr10	22724637	22725649
chr10	22844952	22845159
chr10	22912495	22912839
chr10	22948426	22948830
chr10	22974745	22975236
chr10	22986747	22986964
chr10	23004031	23004651
chr10	23356923	23357073
chr10	24974509	24974872
chr10	25115636	25115844
chr10	27445532	27445833
chr10	28893382	28893757
chr10	29002672	29003228
chr10	29272405	29272699
chr10	29732890	29733301
chr10	29747113	29747432
chr10	29759237	29759698
chr10	29768867	29769419
chr10	29794305	29794634
chr10	29856661	29856983
chr10	29906123	29906592
chr10	29911017	29911849
chr10	29978207	29978635
chr10	29983596	29983906
chr10	30000619	30001230
chr10	30315848	30316911
chr10	30317803	30318083
chr10	30477626	30477732
chr10	30720712	30721915
chr10	31026271	31026706
chr10	31321702	31322085
chr10	31422136	31422470
chr10	31606447	31606748
chr10	31649803	31650313
chr10	31699089	31699417
chr10	31742614	31742954
chr10	31872498	31872799
chr10	31872949	31873435
chr10	31907143	31907482
chr10	31909596	31910019
chr10	31967097	31967741
chr10	32044007	32044531
chr10	32045308	32045947
chr10	32046995	32047718
chr10	32588104	32588399
chr10	32593443	32593944
chr10	32594678	32594979
chr10	32596770	32597331
chr10	32612752	32613985
chr10	32621914	32622289
chr10	32631844	32632722
chr10	32637184	32637485
chr10	32654587	32654964
chr10	32661651	32661952
chr10	32736484	32736820
chr10	33268681	33269103
chr10	33499846	33500138
chr10	33579524	33580093
chr10	33594577	33595174
chr10	33608510	33608809
chr10	33613485	33613744
chr10	33670195	33670372
chr10	34062686	34063175
chr10	34089169	34089741
chr10	34394578	34394909
chr10	34484632	34485063
chr10	34601018	34601364
chr10	34992819	34993120
chr10	35032296	35032740
chr10	35072320	35072621
chr10	35195738	35196015
chr10	35417035	35417641
chr10	35637296	35637764
chr10	35659110	35659411
chr10	35687996	35688774
chr10	35852708	35853043
chr10	38384194	38384590
chr10	43131376	43131394
chr10	43654020	43654385
chr10	43698889	43699601
chr10	43915384	43915826
chr10	44144793	44145149
chr10	44362568	44362869
chr10	44457444	44457948
chr10	44690636	44690771
chr10	44756344	44757131
chr10	44805571	44806006
chr10	44806945	44807269
chr10	44882840	44883177
chr10	45322889	45323248
chr10	45458911	45459741
chr10	45468939	45469421
chr10	45473175	45473807
chr10	47008426	47009082
chr10	48572081	48572938
chr10	50299651	50300186
chr10	50310200	50310654
chr10	50324013	50324351
chr10	50325149	50325345
chr10	50507500	50507857
chr10	50747932	50748479
chr10	51564250	51564567
chr10	51572926	51573591
chr10	52159515	52159850
chr10	52352723	52353153
chr10	52754743	52754983
chr10	53955771	53956233
chr10	60030750	60031070
chr10	60519520	60519736
chr10	61558793	61559023
chr10	61615186	61615453
chr10	62241294	62241603
chr10	62569713	62570069
chr10	62670776	62671382
chr10	63598803	63599137
chr10	63659001	63659302
chr10	63721642	63721891
chr10	63754033	63754437
chr10	64198091	64198292
chr10	64903437	64903962
chr10	65167950	65168310
chr10	65264776	65265284
chr10	69310819	69311073
chr10	70232227	70232650
chr10	71135996	71136933
chr10	71169829	71170629
chr10	71253166	71253518
chr10	71671594	71672128
chr10	71702427	71702728
chr10	72032309	72032634
chr10	72142920	72143281
chr10	72219645	72220048
chr10	72271511	72271812
chr10	72442778	72443265
chr10	72576705	72577087
chr10	73234861	73235533
chr10	73237125	73237579
chr10	73472332	73472726
chr10	73474711	73474764
chr10	73488495	73489193
chr10	73525717	73526306
chr10	73527934	73528372
chr10	73594563	73595308
chr10	73597898	73598531
chr10	73767787	73768638
chr10	73976705	73977388
chr10	74371055	74371371
chr10	74870712	74871019
chr10	75172175	75172594
chr10	75254094	75254408
chr10	75632656	75632991
chr10	76609688	76610001
chr10	76686376	76686703
chr10	76706613	76707050
chr10	76788681	76789468
chr10	76797549	76797844
chr10	76870423	76870926
chr10	76993322	76993623
chr10	77055860	77056300
chr10	77155997	77156332
chr10	77165225	77165289
chr10	77165471	77166223
chr10	77166406	77167624
chr10	77416379	77416881
chr10	77420731	77421296
chr10	77547632	77548069
chr10	77794936	77795525
chr10	77830586	77830680
chr10	78010827	78011245
chr10	78014394	78014701
chr10	78040753	78041207
chr10	78197665	78197884
chr10	78313202	78313662
chr10	78425575	78425761
chr10	78843340	78843954
chr10	79072935	79073331
chr10	79644372	79644661
chr10	79682696	79683126
chr10	79944898	79945286
chr10	79974679	79974980
chr10	80020770	80020956
chr10	80063876	80063965
chr10	80064114	80064416
chr10	80131201	80131792
chr10	80167964	80168265
chr10	80215446	80215997
chr10	80230583	80230880
chr10	80231077	80231372
chr10	80417020	80417405
chr10	80516476	80517636
chr10	80525737	80526089
chr10	80529791	80530145
chr10	80533721	80534337
chr10	80588468	80588928
chr10	80606285	80606444
chr10	80619139	80619287
chr10	80740090	80740924
chr10	80848623	80849728
chr10	80855009	80856383
chr10	80855009	80856383
chr10	80866284	80866775
chr10	80908028	80908381
chr10	80909327	80909664
chr10	80953304	80954642
chr10	80953304	80954642
chr10	80999936	81000392
chr10	81001039	81001777
chr10	81003888	81005697
chr10	81024923	81025224
chr10	81027839	81028510
chr10	81069986	81070994
chr10	81143646	81144166
chr10	81160915	81161331
chr10	81161833	81163460
chr10	81161833	81163460
chr10	81172034	81172533
chr10	81197476	81198050
chr10	81663883	81664210
chr10	81954196	81955016
chr10	82259522	82260617
chr10	85898167	85898472
chr10	87679995	87680272
chr10	88199979	88200234
chr10	88207478	88207835
chr10	88296430	88296990
chr10	88296430	88296990
chr10	88425320	88426150
chr10	88503326	88503627
chr10	88526400	88526797
chr10	88531573	88532175
chr10	88561494	88561912
chr10	88573295	88573522
chr10	88574454	88574753
chr10	88731542	88732177
chr10	89418469	89418681
chr10	89418803	89418859
chr10	89802572	89802856
chr10	90004853	90005164
chr10	90145607	90145908
chr10	90694967	90695180
chr10	90699066	90699344
chr10	90755329	90755630
chr10	90758621	90759067
chr10	91091451	91091915
chr10	91596441	91596766
chr10	92225871	92226123
chr10	92691787	92691974
chr10	93250440	93250767
chr10	93860337	93860851
chr10	93901490	93901762
chr10	95197945	95198524
chr10	95225441	95225682
chr10	95231774	95231875
chr10	95891951	95892266
chr10	96161318	96161822
chr10	96164233	96164712
chr10	97077934	97078220
chr10	97144495	97144638
chr10	97202930	97203122
chr10	97225754	97226454
chr10	97266487	97266888
chr10	97311772	97312073
chr10	97588428	97588799
chr10	97600933	97601294
chr10	97804580	97804915
chr10	98594596	98595008
chr10	98784740	98785329
chr10	99188749	99189247
chr10	99472350	99473067
chr10	99496357	99496633
chr10	100022204	100022729
chr10	100175141	100175577
chr10	100205144	100205652
chr10	101493095	101493532
chr10	101989627	101989965
chr10	102763431	102763771
chr10	103310097	103310426
chr10	103575060	103575553
chr10	103579494	103579817
chr10	104048360	104048661
chr10	104348319	104348479
chr10	105209492	105210073
chr10	105361859	105362943
chr10	105367101	105367504
chr10	105379664	105380102
chr10	105387339	105387610
chr10	105398574	105398819
chr10	105422087	105422422
chr10	105441906	105442949
chr10	105565624	105565801
chr10	105667519	105667900
chr10	105678549	105678952
chr10	105730938	105731377
chr10	107712459	107712727
chr10	111843038	111843371
chr10	112032942	112033243
chr10	112065606	112066013
chr10	112259270	112259533
chr10	112593871	112594231
chr10	112595078	112595957
chr10	112641010	112641423
chr10	112643703	112644145
chr10	112648670	112649017
chr10	112657724	112658018
chr10	112665020	112665452
chr10	112720526	112720827
chr10	112750181	112750618
chr10	114570752	114571040
chr10	114596691	114596947
chr10	114740356	114740679
chr10	114765788	114766337
chr10	114766806	114767200
chr10	114767882	114768300
chr10	114778081	114778438
chr10	114779510	114779822
chr10	114811691	114811749
chr10	114811926	114812296
chr10	114812636	114813305
chr10	114867218	114867557
chr10	114936009	114936105
chr10	115032379	115032599
chr10	115141165	115141368
chr10	115252481	115253240
chr10	115405064	115405286
chr10	115466421	115467218
chr10	115659385	115659694
chr10	115859964	115860343
chr10	115861339	115862154
chr10	116164732	116165437
chr10	116407859	116408273
chr10	116411117	116411503
chr10	116443069	116443622
chr10	116515202	116515522
chr10	117830041	117830237
chr10	118029575	118029688
chr10	118447278	118447579
chr10	118471172	118471378
chr10	118503103	118503325
chr10	119217615	119218106
chr10	119222055	119222322
chr10	119806785	119807356
chr10	121137802	121138355
chr10	121172292	121172730
chr10	121263310	121263903
chr10	121265820	121266377
chr10	121299658	121299959
chr10	121354114	121354516
chr10	121626320	121627194
chr10	121707713	121708036
chr10	122785849	122786014
chr10	122838042	122838473
chr10	122862580	122862840
chr10	123268044	123268436
chr10	123285447	123285653
chr10	123314565	123314883
chr10	123353118	123353491
chr10	123421244	123421624
chr10	123805380	123805834
chr10	123902873	123903116
chr10	123906657	123907162
chr10	123907400	123907748
chr10	123915252	123915934
chr10	123924735	123925097
chr10	123948357	123948784
chr10	124189065	124189541
chr10	124219455	124219513
chr10	124222917	124223310
chr10	124223887	124224274
chr10	124233142	124233442
chr10	124233666	124233967
chr10	124253565	124254085
chr10	124254458	124254870
chr10	124263642	124264007
chr10	125823894	125824394
chr10	125849896	125850280
chr10	126076960	126077286
chr10	126357416	126357711
chr10	126365964	126366401
chr10	126391347	126392106
chr10	126392901	126393223
chr10	126393412	126394950
chr10	126395703	126396558
chr10	126398271	126399274
chr10	126607763	126608573
chr10	126607763	126608573
chr10	126615302	126615798
chr10	126630766	126631095
chr10	126686507	126687035
chr10	126690320	126690462
chr10	126694572	126694952
chr10	126703777	126705051
chr10	126706152	126706602
chr10	126709038	126709308
chr10	126710453	126710778
chr10	126712174	126712589
chr10	126715994	126716373
chr10	126727847	126728221
chr10	126730770	126731612
chr10	126731898	126732293
chr10	126732462	126732482
chr10	126732736	126732966
chr10	126733245	126733449
chr10	126739011	126739346
chr10	126741431	126741551
chr10	126745018	126745434
chr10	126754943	126755782
chr10	126767871	126768108
chr10	126771130	126771322
chr10	126780991	126781610
chr10	126782350	126782724
chr10	126782350	126782724
chr10	126783065	126783070
chr10	126783273	126784217
chr10	126803638	126803946
chr10	126804543	126805270
chr10	126812832	126813175
chr10	126813455	126813756
chr10	126822492	126823448
chr10	126825210	126825759
chr10	126826573	126827015
chr10	126832828	126833227
chr10	126833860	126834476
chr10	126837423	126838054
chr10	126838341	126838562
chr10	126839672	126840631
chr10	126850946	126851472
chr10	127406986	127407253
chr10	127907641	127907927
chr10	127913875	127914191
chr10	127932610	127932649
chr10	128077296	128077901
chr10	128595089	128595469
chr10	128605948	128606342
chr10	128606631	128606969
chr10	128949950	128950575
chr10	128992921	128993257
chr10	130009331	130009726
chr10	130667261	130667452
chr10	130724667	130724769
chr10	130726482	130726857
chr10	130893788	130893877
chr10	130903005	130903402
chr10	131293442	131293547
chr10	131367578	131367838
chr10	131424588	131425514
chr10	131492147	131492528
chr10	131493831	131494256
chr10	131505621	131506008
chr10	131989580	131990044
chr10	132945141	132945427
chr10	134211936	134212241
chr10	134263173	134263474
chr10	134265804	134266101
chr10	134276719	134277633
chr10	134331338	134331651
chr10	134333100	134333631
chr10	134331911	134332744
chr10	134359203	134360014
chr10	134370410	134371223
chr10	134372387	134373598
chr10	134372387	134373598
chr10	134383841	134384483
chr10	134400243	134400544
chr10	134419554	134420296
chr10	134420650	134421341
chr10	134437424	134438534
chr10	134440035	134441502
chr10	134447215	134448003
chr10	134511842	134512891
chr10	134511842	134512891
chr10	134514481	134514952
chr10	134536017	134536369
chr10	134536546	134536577
chr10	134543800	134544025
chr10	134550974	134551223
chr10	134807349	134807831
chr10	134971536	134971843
chr10	135091155	135091482
chr10	135122895	135123827
chr10	135185874	135186130
chr10	135193561	135193940
chr11	189639	190461
chr11	289853	290851
chr11	325569	325967
chr11	335187	335519
chr11	353903	354597
chr11	697646	698017
chr11	837398	837872
chr11	855070	856036
chr11	856804	857624
chr11	862039	862224
chr11	862425	862718
chr11	864396	864727
chr11	866608	866909
chr11	867074	867650
chr11	877693	878191
chr11	1297334	1297635
chr11	1297808	1298148
chr11	1331655	1332127
chr11	1358825	1359390
chr11	1359822	1360439
chr11	1361175	1361754
chr11	1470290	1470378
chr11	1475641	1476060
chr11	1477252	1477775
chr11	1478158	1478472
chr11	1480486	1480863
chr11	1483357	1484060
chr11	1483357	1484060
chr11	1484268	1484756
chr11	1489204	1489610
chr11	1490274	1490493
chr11	1491001	1491599
chr11	1501611	1502091
chr11	1503319	1503362
chr11	1503629	1504588
chr11	1503629	1504588
chr11	1519049	1519883
chr11	1522705	1523136
chr11	1535761	1536233
chr11	1542210	1542719
chr11	1575108	1575561
chr11	1578776	1579072
chr11	1580208	1580610
chr11	1853198	1853694
chr11	1901140	1901788
chr11	1939354	1940077
chr11	1985167	1985501
chr11	2401517	2403117
chr11	2401517	2403117
chr11	2405644	2406218
chr11	2406756	2407961
chr11	2417723	2418208
chr11	2744308	2744609
chr11	2800629	2801139
chr11	2812236	2812711
chr11	2813583	2814512
chr11	2826203	2827092
chr11	2827479	2828345
chr11	2846099	2846676
chr11	2857732	2858390
chr11	2884610	2885003
chr11	2902079	2902288
chr11	2903079	2903452
chr11	2904318	2904868
chr11	2908241	2908251
chr11	2908767	2909178
chr11	2986749	2987050
chr11	3131058	3131359
chr11	3131498	3131777
chr11	3143687	3145105
chr11	3165534	3165894
chr11	3173823	3174307
chr11	3175444	3175796
chr11	3177612	3178328
chr11	3178977	3179156
chr11	3179722	3180040
chr11	3180294	3180631
chr11	3182542	3182939
chr11	3187456	3187784
chr11	3808827	3809345
chr11	3819438	3819726
chr11	3875416	3875806
chr11	3890177	3890501
chr11	3980034	3980384
chr11	3992550	3992867
chr11	4002230	4002536
chr11	4049570	4049763
chr11	4064903	4065237
chr11	5616803	5617299
chr11	6412356	6412659
chr11	6412906	6413483
chr11	6412906	6413483
chr11	6608265	6608449
chr11	6650994	6651295
chr11	6657412	6657920
chr11	7040222	7040372
chr11	7557455	7557713
chr11	8084514	8084801
chr11	8101659	8102061
chr11	8103904	8104254
chr11	8113868	8114214
chr11	8339932	8340234
chr11	8382144	8382409
chr11	8703132	8703524
chr11	8737157	8737490
chr11	8824635	8824998
chr11	9384929	9385293
chr11	9424241	9424611
chr11	9684402	9684979
chr11	9722667	9723043
chr11	10130020	10130315
chr11	10328377	10328678
chr11	10608979	10609636
chr11	10647764	10647949
chr11	10664202	10664728
chr11	10666291	10666485
chr11	10670273	10670774
chr11	10697673	10698600
chr11	10750943	10751176
chr11	11302899	11303159
chr11	11369721	11370096
chr11	11374085	11374408
chr11	11429646	11430030
chr11	11430183	11430793
chr11	11464873	11465230
chr11	11485255	11485425
chr11	11540918	11541196
chr11	11605600	11606265
chr11	11641414	11641621
chr11	11808329	11808564
chr11	11879240	11879670
chr11	12028837	12029020
chr11	12031282	12031974
chr11	12137356	12137943
chr11	12183574	12184067
chr11	12290250	12290560
chr11	12405047	12405103
chr11	12416854	12417297
chr11	12428146	12428537
chr11	12437810	12438368
chr11	12442267	12442587
chr11	12450371	12450672
chr11	12464496	12464950
chr11	12470707	12471008
chr11	12487957	12488404
chr11	12494863	12495140
chr11	12528867	12529577
chr11	12528867	12529577
chr11	12554214	12554441
chr11	12573900	12574233
chr11	12620983	12621488
chr11	12694881	12695256
chr11	12745468	12745865
chr11	12765447	12765766
chr11	12789099	12789419
chr11	12809455	12809968
chr11	12838371	12839504
chr11	12838371	12839504
chr11	12841047	12841351
chr11	12906814	12907325
chr11	12915293	12915720
chr11	13282041	13282805
chr11	13300717	13301128
chr11	13334455	13334941
chr11	13360310	13360576
chr11	14065928	14066235
chr11	14164208	14164499
chr11	14199569	14200113
chr11	14333742	14334159
chr11	14478523	14478778
chr11	14560934	14561437
chr11	14664099	14664905
chr11	14927305	14928037
chr11	14928202	14928374
chr11	15616767	15617145
chr11	15661976	15662150
chr11	15672290	15672938
chr11	15905743	15906303
chr11	15922862	15922952
chr11	15923093	15923396
chr11	15959908	15960167
chr11	15962837	15963087
chr11	15990437	15990773
chr11	15993727	15994028
chr11	16010433	16010817
chr11	16378877	16379172
chr11	16625491	16625827
chr11	17452394	17452714
chr11	17453869	17454113
chr11	18032490	18033873
chr11	19586263	19586701
chr11	19698410	19698795
chr11	19935302	19935637
chr11	20408047	20408454
chr11	27224081	27224650
chr11	28235204	28235540
chr11	32111257	32111739
chr11	32968573	32968880
chr11	33036628	33037052
chr11	33284851	33285169
chr11	33294681	33295115
chr11	33314351	33314664
chr11	33328972	33329270
chr11	33344811	33345121
chr11	33748069	33748376
chr11	33794014	33794402
chr11	34176294	34176751
chr11	34443494	34443779
chr11	35108004	35108375
chr11	35120201	35120314
chr11	35120449	35120710
chr11	35137641	35137989
chr11	35167317	35168053
chr11	35188471	35188743
chr11	35197517	35198271
chr11	35213130	35213489
chr11	35234390	35234691
chr11	35274441	35274772
chr11	35440168	35440272
chr11	35543505	35543880
chr11	35697081	35697318
chr11	36154074	36154487
chr11	43701432	43701949
chr11	43945745	43946046
chr11	44152337	44152669
chr11	44611261	44611595
chr11	44643133	44643527
chr11	44747059	44747899
chr11	44765030	44765374
chr11	44827463	44827928
chr11	44833150	44833325
chr11	44840807	44841107
chr11	44882962	44883451
chr11	44908010	44908093
chr11	44947595	44947728
chr11	44959639	44960034
chr11	45070120	45070421
chr11	45194889	45195087
chr11	45229831	45230698
chr11	45232510	45232811
chr11	45929000	45929341
chr11	46139189	46139373
chr11	46268610	46268911
chr11	46401247	46401570
chr11	46493323	46493586
chr11	46509989	46511062
chr11	46720945	46721657
chr11	46844449	46844806
chr11	46848812	46849113
chr11	47524023	47524324
chr11	47562145	47562446
chr11	57074025	57074845
chr11	57116771	57117083
chr11	57266122	57266688
chr11	57268266	57268450
chr11	57445941	57446101
chr11	57792566	57793003
chr11	58340535	58340818
chr11	59322575	59322826
chr11	59326678	59326979
chr11	61198432	61198574
chr11	61581907	61582317
chr11	61641416	61641902
chr11	61659911	61660368
chr11	61661234	61661430
chr11	61685632	61686241
chr11	61728261	61728555
chr11	62191066	62191752
chr11	62207277	62207603
chr11	62218389	62218427
chr11	62284122	62284860
chr11	62284122	62284860
chr11	62328731	62329202
chr11	62421291	62421584
chr11	62479562	62479720
chr11	62790927	62791233
chr11	63257567	63258062
chr11	63341250	63341843
chr11	63439454	63439751
chr11	63451352	63451639
chr11	63490791	63491247
chr11	63538154	63538486
chr11	63579813	63580114
chr11	63609814	63610020
chr11	63704769	63704892
chr11	63765864	63766501
chr11	63861804	63862464
chr11	63908622	63909070
chr11	63955114	63955428
chr11	64020531	64021003
chr11	64034734	64035093
chr11	64208829	64209030
chr11	64397370	64397654
chr11	64509010	64509441
chr11	64532363	64533211
chr11	64533350	64533651
chr11	64611087	64611234
chr11	64611368	64611710
chr11	64621164	64622424
chr11	64622803	64623240
chr11	64627548	64627920
chr11	64654927	64655367
chr11	64811561	64811850
chr11	64950656	64951019
chr11	64951789	64952097
chr11	65079816	65080179
chr11	65088108	65088652
chr11	65208507	65208894
chr11	65209064	65210291
chr11	65277527	65278125
chr11	65305560	65306619
chr11	65313853	65314754
chr11	65318271	65318691
chr11	65360195	65360499
chr11	65375620	65376045
chr11	65478183	65478678
chr11	65635126	65635692
chr11	65634082	65634408
chr11	65641727	65642060
chr11	65684923	65685421
chr11	66033817	66034439
chr11	66115923	66116498
chr11	66391471	66391919
chr11	66400094	66400395
chr11	66625005	66625455
chr11	66625846	66627631
chr11	66627922	66628463
chr11	66724726	66725115
chr11	66889790	66890327
chr11	66958250	66958734
chr11	67072346	67073213
chr11	67167910	67168270
chr11	67231499	67232139
chr11	67237351	67237569
chr11	67249489	67250014
chr11	67260479	67260780
chr11	67274398	67274492
chr11	67396314	67396549
chr11	67770023	67770620
chr11	67808668	67809270
chr11	68075915	68076363
chr11	68083185	68083851
chr11	68255819	68256265
chr11	68301267	68301785
chr11	68302574	68302875
chr11	68310930	68311259
chr11	68385452	68386079
chr11	68516932	68517998
chr11	68519484	68519599
chr11	68592398	68592589
chr11	68723956	68724534
chr11	68768942	68769243
chr11	68801953	68802094
chr11	68811110	68811439
chr11	68821124	68821589
chr11	68822425	68822726
chr11	68833058	68833220
chr11	68833580	68833881
chr11	68853492	68853873
chr11	68855348	68855909
chr11	69065368	69065836
chr11	69451858	69452159
chr11	70148327	70148616
chr11	70228120	70228247
chr11	70413408	70413763
chr11	70747945	70748340
chr11	71757323	71757618
chr11	72326319	72326493
chr11	72415073	72415345
chr11	72463957	72464201
chr11	72546018	72546525
chr11	72614251	72614364
chr11	73054492	73055065
chr11	73073241	73073847
chr11	73213032	73213270
chr11	73463415	73463726
chr11	73499764	73499886
chr11	73694871	73695156
chr11	74037658	74037959
chr11	74172478	74172632
chr11	74203215	74203890
chr11	74385556	74385844
chr11	74393944	74394226
chr11	74532470	74532789
chr11	75054840	75055141
chr11	75220584	75220935
chr11	75277262	75278181
chr11	75287977	75288231
chr11	75295462	75295816
chr11	75535604	75536454
chr11	75536966	75537530
chr11	75852018	75852395
chr11	75871779	75872053
chr11	75916875	75917242
chr11	76077502	76077860
chr11	76312576	76312887
chr11	76326123	76326424
chr11	76333275	76333576
chr11	76366432	76366737
chr11	76383839	76384140
chr11	76480082	76480591
chr11	76570982	76571641
chr11	77096560	77096928
chr11	77460578	77460766
chr11	77791299	77791735
chr11	77921091	77921392
chr11	77924137	77924637
chr11	77942219	77942725
chr11	77977137	77977564
chr11	78021304	78021605
chr11	78063088	78063582
chr11	78081012	78081298
chr11	78126017	78126274
chr11	78126571	78126772
chr11	78130861	78131209
chr11	78511407	78511841
chr11	78513233	78513677
chr11	78788638	78788848
chr11	82567817	82568081
chr11	82703654	82703916
chr11	82746449	82746859
chr11	82873657	82874213
chr11	82878118	82878580
chr11	82903014	82903395
chr11	85564667	85565279
chr11	85749651	85750008
chr11	85760972	85761218
chr11	85776175	85776628
chr11	86259765	86260066
chr11	86447873	86448168
chr11	86641737	86642038
chr11	86644004	86644353
chr11	87686136	87686260
chr11	88090029	88090155
chr11	92929380	92929829
chr11	93232068	93232327
chr11	93270803	93271630
chr11	93869930	93870308
chr11	93916745	93917099
chr11	94276158	94276708
chr11	94278704	94279285
chr11	94514464	94514833
chr11	94520539	94521193
chr11	94532144	94532864
chr11	94840800	94841099
chr11	94882955	94883390
chr11	94895420	94895648
chr11	94939929	94940233
chr11	94948504	94948668
chr11	94960391	94960712
chr11	95433416	95434074
chr11	95435393	95435572
chr11	95824071	95824301
[truncated: 9,186 more rows]

## Sheet: KIRC-enriched
Supplemental Table 2D. Positional information of KIRC's enriched DhMRs
Chromosome	Start	End
chr1	797179	797546
chr1	1301374	1301760
chr1	2881078	2882049
chr1	2902420	2903022
chr1	2942381	2942992
chr1	2967954	2968839
chr1	3092600	3092991
chr1	3093164	3093751
chr1	3287785	3288077
chr1	3521724	3522128
chr1	4124937	4125354
chr1	4204534	4204859
chr1	4242580	4242825
chr1	4245856	4246234
chr1	4276054	4276147
chr1	4355985	4356223
chr1	4428938	4429685
chr1	4432718	4433373
chr1	4433784	4434077
chr1	4556423	4556826
chr1	4580466	4580754
chr1	4580945	4581176
chr1	4707152	4707473
chr1	4827396	4827711
chr1	5068395	5069053
chr1	5180707	5181182
chr1	5349688	5350021
chr1	5350809	5351103
chr1	5447380	5447807
chr1	5459178	5459482
chr1	5548134	5548477
chr1	5663306	5664190
chr1	5738636	5739365
chr1	5797068	5797461
chr1	5864026	5864708
chr1	5889476	5889818
chr1	6168494	6168847
chr1	6209594	6210659
chr1	6234417	6234850
chr1	7043733	7044071
chr1	7422398	7422759
chr1	7489399	7489682
chr1	7628794	7629895
chr1	7667105	7667484
chr1	7715199	7715775
chr1	7944912	7945227
chr1	9240006	9240621
chr1	10913559	10913987
chr1	11099414	11100139
chr1	11100546	11101586
chr1	11101975	11102592
chr1	12235981	12236300
chr1	14801299	14801733
chr1	15171259	15171926
chr1	15199238	15199576
chr1	16547999	16548419
chr1	16933558	16933997
chr1	17561508	17561719
chr1	18187181	18187713
chr1	18373262	18373562
chr1	18375684	18375998
chr1	18631747	18632108
chr1	18642050	18642403
chr1	18683160	18683910
chr1	18698908	18699329
chr1	19070855	19071165
chr1	19128658	19129282
chr1	19152230	19152543
chr1	19184604	19185182
chr1	20490810	20490997
chr1	20600136	20600712
chr1	20780405	20780743
chr1	20905058	20905506
chr1	21029560	21029937
chr1	22557608	22558029
chr1	22660060	22660463
chr1	22662879	22663317
chr1	22663500	22664014
chr1	22985140	22985771
chr1	23096385	23096783
chr1	25297498	25297740
chr1	25298592	25298901
chr1	25299059	25299339
chr1	25338357	25338780
chr1	25347556	25347895
chr1	25355278	25355835
chr1	25362401	25363023
chr1	25921376	25921830
chr1	30032024	30032305
chr1	30094849	30094935
chr1	30144453	30144728
chr1	30183955	30184338
chr1	30298597	30299058
chr1	30659159	30659441
chr1	30679475	30679639
chr1	30680726	30680984
chr1	30811440	30812012
chr1	30937011	30937440
chr1	30961249	30961894
chr1	30991995	30992425
chr1	31172710	31173016
chr1	31175728	31176037
chr1	31221974	31222520
chr1	31312662	31313093
chr1	32011363	32011557
chr1	32738376	32738729
chr1	34602389	34602850
chr1	34623049	34623346
chr1	37227798	37228237
chr1	37259162	37259437
chr1	37274628	37275189
chr1	37497224	37497578
chr1	37500775	37501049
chr1	37505024	37505321
chr1	37721752	37722099
chr1	37784611	37785074
chr1	38733353	38733671
chr1	41890150	41890477
chr1	42010877	42011149
chr1	42115136	42115390
chr1	42139962	42140263
chr1	43523276	43523998
chr1	44286790	44287089
chr1	44299406	44299737
chr1	44922632	44922863
chr1	46717953	46718249
chr1	47690151	47690459
chr1	49015339	49015625
chr1	49051956	49052249
chr1	51299630	51299990
chr1	54098357	54098672
chr1	54440759	54441035
chr1	55364067	55364293
chr1	55679609	55679791
chr1	56759888	56760229
chr1	58120853	58121188
chr1	58603029	58603357
chr1	58712321	58712578
chr1	59602526	59602907
chr1	59608408	59608704
chr1	59755836	59756157
chr1	60511708	60512049
chr1	63064830	63065160
chr1	64152369	64152720
chr1	64271994	64272301
chr1	64814775	64815371
chr1	64971657	64971935
chr1	65379344	65379658
chr1	65384774	65385062
chr1	65834063	65834389
chr1	65984433	65984682
chr1	68345162	68345437
chr1	71316946	71317194
chr1	74963101	74963379
chr1	75076356	75076684
chr1	77032112	77032392
chr1	79089688	79090051
chr1	79341662	79342058
chr1	79344432	79344770
chr1	79445174	79445362
chr1	79511043	79511499
chr1	81711975	81712350
chr1	83032802	83033041
chr1	83422022	83422337
chr1	84013605	84013855
chr1	84901213	84901505
chr1	85234383	85234654
chr1	86022224	86022376
chr1	86173490	86173804
chr1	86950435	86950754
chr1	87204913	87205442
chr1	88922975	88923274
chr1	88983264	88983596
chr1	89570479	89570736
chr1	89662659	89662941
chr1	90102350	90102790
chr1	90108155	90108401
chr1	90122972	90123344
chr1	90131429	90131794
chr1	90136951	90137287
chr1	90145691	90146002
chr1	90187393	90187964
chr1	90281172	90281523
chr1	90492989	90493246
chr1	94228236	94228534
chr1	94550227	94550555
chr1	94553601	94553899
chr1	96836681	96837068
chr1	96881273	96881634
chr1	99976191	99976513
chr1	100998188	100998521
chr1	101204963	101205313
chr1	101721413	101721685
chr1	102064709	102065005
chr1	106932023	106932269
chr1	108387700	108388456
chr1	108416168	108416412
chr1	108446421	108447112
chr1	108453370	108453670
chr1	108477418	108477774
chr1	108497393	108497678
chr1	108498596	108498928
chr1	109047690	109047970
chr1	109134231	109134626
chr1	109137890	109138283
chr1	109422073	109422425
chr1	111119131	111119495
chr1	111174971	111175227
chr1	111183856	111184365
chr1	111215917	111216224
chr1	111264721	111265143
chr1	111420371	111420548
chr1	111427857	111428132
chr1	112014785	112015099
chr1	112321183	112321520
chr1	112618281	112618736
chr1	114596727	114597116
chr1	114761431	114761773
chr1	115755604	115755745
chr1	115845977	115846345
chr1	115972938	115973066
chr1	116055802	116056098
chr1	116350997	116351331
chr1	116549301	116549607
chr1	116891423	116891720
chr1	116920032	116920340
chr1	117407738	117408220
chr1	118648129	118648133
chr1	118787630	118787965
chr1	119542587	119542866
chr1	121142316	121142752
chr1	121160660	121160796
chr1	121299807	121300176
chr1	142535990	142536423
chr1	142536945	142537222
chr1	142537384	142539589
chr1	144005498	144005833
chr1	144009958	144010250
chr1	144017070	144017347
chr1	147245341	147245637
chr1	148849496	148849834
chr1	148850159	148850965
chr1	152117974	152118163
chr1	152744101	152744338
chr1	153216724	153217171
chr1	153217352	153217655
chr1	154701721	154702057
chr1	156716176	156716570
chr1	157105156	157105392
chr1	157245253	157245486
chr1	157246610	157246967
chr1	158152611	158152975
chr1	158975764	158976065
chr1	158983568	158983987
chr1	158984533	158984745
chr1	158990815	158992238
chr1	158994626	158995168
chr1	158995950	158996556
chr1	158996920	158997278
chr1	160164126	160164582
chr1	160595902	160596271
chr1	161101633	161101956
chr1	161947839	161948176
chr1	163563607	163564073
chr1	163680372	163680671
chr1	164245800	164245925
chr1	166260683	166261041
chr1	169150525	169150770
chr1	172082711	172082940
chr1	172397006	172397276
chr1	172485523	172485888
chr1	172513818	172514324
chr1	172671544	172671563
chr1	173022430	173022773
chr1	175283904	175284231
chr1	175428038	175428498
chr1	175734583	175734824
chr1	177320846	177321248
chr1	178036214	178036713
chr1	181396039	181396869
chr1	182042417	182042717
chr1	182759770	182760075
chr1	182810229	182810806
chr1	183553656	183553994
chr1	183779553	183780041
chr1	183787623	183787925
chr1	184830656	184830841
chr1	184914788	184915125
chr1	185862140	185862413
chr1	188784814	188785113
chr1	189394140	189394281
chr1	192498672	192499045
chr1	196380020	196380298
chr1	198004753	198005113
chr1	198460108	198460647
chr1	198533169	198533485
chr1	198744903	198745153
chr1	198745385	198745516
chr1	199056231	199056548
chr1	200005234	200006000
chr1	200315621	200315875
chr1	200509390	200509806
chr1	200976689	200976809
chr1	201177878	201178754
chr1	201224904	201225223
chr1	201512892	201513243
chr1	201520424	201520723
chr1	201521599	201522178
chr1	201523329	201523650
chr1	201523957	201524256
chr1	201550951	201551263
chr1	201567384	201567753
chr1	201568681	201569022
chr1	201639601	201639995
chr1	201649254	201649513
chr1	201659681	201660036
chr1	202174700	202175107
chr1	202593675	202594116
chr1	203496161	203496693
chr1	205289430	205289724
chr1	205856777	205857098
chr1	208334882	208335100
chr1	209943490	209943949
chr1	209944372	209944843
chr1	210363660	210363786
chr1	212105472	212105759
chr1	212255818	212256205
chr1	212262168	212262368
chr1	214600058	214600505
chr1	215587766	215588047
chr1	219223777	219224083
chr1	219348429	219348733
chr1	220714705	220714929
chr1	221060184	221060589
chr1	221069419	221069669
chr1	221143902	221144234
chr1	221196787	221197083
chr1	221199946	221200386
chr1	221221409	221221700
chr1	221272143	221272386
chr1	221340795	221341217
chr1	221388492	221388823
chr1	221888053	221888297
chr1	221890368	221890784
chr1	221897999	221898382
chr1	221927718	221928158
chr1	222150952	222151236
chr1	225696671	225697102
chr1	227827878	227828092
chr1	228228933	228229320
chr1	228230079	228230678
chr1	228258813	228259314
chr1	228259584	228260038
chr1	228498035	228498526
chr1	228508127	228508640
chr1	228507163	228507826
chr1	228917616	228918683
chr1	229063935	229064241
chr1	229113412	229113825
chr1	229356022	229356568
chr1	230710191	230710583
chr1	230724033	230724508
chr1	230742473	230742583
chr1	230742696	230742921
chr1	231759182	231759320
chr1	231777025	231777403
chr1	231787542	231787937
chr1	231814446	231814885
chr1	231868483	231868986
chr1	231919695	231919705
chr1	231952529	231952783
chr1	231996835	231997149
chr1	232033020	232033301
chr1	232041651	232041964
chr1	232049472	232049698
chr1	232049775	232050074
chr1	232053321	232053596
chr1	232058885	232059065
chr1	232064465	232064475
chr1	232078295	232078594
chr1	232112023	232112285
chr1	232167052	232167320
chr1	232198629	232198864
chr1	232361702	232362012
chr1	232625714	232625989
chr1	232636624	232637027
chr1	232640676	232640802
chr1	232641231	232641692
chr1	232644624	232644837
chr1	232654214	232654505
chr1	232699477	232699799
chr1	232700543	232700897
chr1	232716823	232717188
chr1	232717358	232717403
chr1	232719887	232720231
chr1	232722160	232722394
chr1	232723532	232724104
chr1	232734637	232734883
chr1	232743344	232743830
chr1	232748591	232748962
chr1	232755548	232755983
chr1	232761042	232761527
chr1	232771162	232771402
chr1	232838484	232838825
chr1	233249832	233250280
chr1	234233555	234233908
chr1	234234335	234234675
chr1	234816251	234816641
chr1	236248857	236249120
chr1	239265567	239265881
chr1	240311465	240311765
chr1	241469414	241469987
chr1	243809714	243809972
chr1	244161963	244162298
chr1	246058238	246058577
chr1	249184899	249185261
chr10	110219	110520
chr10	1140895	1141233
chr10	1265592	1266280
chr10	1295851	1296305
chr10	1377358	1377735
chr10	1457097	1457697
chr10	1486204	1487761
chr10	1541101	1542056
chr10	1644956	1645250
chr10	1913905	1914326
chr10	1974520	1974844
chr10	2079390	2079717
chr10	2139464	2139991
chr10	2198601	2199001
chr10	2532368	2532645
chr10	2555412	2555708
chr10	2731043	2731547
chr10	3082922	3083253
chr10	3104634	3105118
chr10	3251592	3251907
chr10	3261098	3261671
chr10	3270478	3270882
chr10	3338040	3338356
chr10	4111258	4111618
chr10	4145743	4146058
chr10	4174317	4174791
chr10	4289551	4289878
chr10	4375972	4376673
chr10	4375172	4375236
chr10	4690224	4690516
chr10	6017616	6017879
chr10	6237621	6237909
chr10	6301086	6301706
chr10	6363886	6364199
chr10	6502661	6503295
chr10	7140193	7140666
chr10	7466295	7466628
chr10	7499187	7499327
chr10	7499735	7500171
chr10	7528019	7528216
chr10	7559514	7559726
chr10	9922268	9922651
chr10	10189794	10190084
chr10	10833745	10834215
chr10	11220017	11220127
chr10	11221008	11221524
chr10	11257252	11257542
chr10	11286483	11286718
chr10	11325406	11325684
chr10	11326617	11327048
chr10	11445082	11445408
chr10	12461180	12461474
chr10	12743993	12744302
chr10	12950073	12950328
chr10	13016183	13016434
chr10	13828442	13828706
chr10	14057246	14057548
chr10	14176179	14176752
chr10	14760342	14760538
chr10	16302554	16302939
chr10	16798775	16799143
chr10	16984514	16984800
chr10	17032589	17032908
chr10	17166416	17166830
chr10	17248482	17248788
chr10	17258773	17259157
chr10	17708354	17708715
chr10	18843894	18844836
chr10	18848038	18848309
chr10	18859101	18859437
chr10	18859740	18860304
chr10	18861850	18862437
chr10	18857978	18858589
chr10	19402186	19402659
chr10	20838792	20839663
chr10	22719040	22719370
chr10	25183313	25183356
chr10	25183421	25184005
chr10	25256643	25256912
chr10	25511082	25511433
chr10	26544511	26544640
chr10	26625675	26626113
chr10	26626887	26627236
chr10	26690406	26690678
chr10	26745504	26745715
chr10	26747040	26747401
chr10	27757606	27757855
chr10	28059095	28059394
chr10	28673544	28673904
chr10	29329404	29329739
chr10	30159310	30159987
chr10	30537349	30537598
chr10	31062531	31062818
chr10	31067683	31068123
chr10	31619708	31620425
chr10	31629932	31630297
chr10	31631229	31631549
chr10	31638062	31638384
chr10	31698957	31699228
chr10	31731677	31731886
chr10	31815670	31816124
chr10	31891399	31891746
chr10	31893013	31893361
chr10	32039396	32039886
chr10	32425242	32425458
chr10	32738353	32738600
chr10	33307009	33307396
chr10	33613609	33613883
chr10	33746252	33746587
chr10	34280056	34280394
chr10	34302178	34302573
chr10	34569933	34570361
chr10	35645295	35645555
chr10	35800698	35801024
chr10	35956408	35956777
chr10	35992809	35993165
chr10	38014903	38015349
chr10	38816159	38816615
chr10	38817646	38818436
chr10	38873982	38874256
chr10	39037728	39038278
chr10	39076872	39077189
chr10	39100439	39100694
chr10	39115320	39115716
chr10	39122565	39122889
chr10	42722341	42722820
chr10	42791400	42791695
chr10	42792662	42793037
chr10	42802735	42802905
chr10	42808000	42808099
chr10	42812103	42812344
chr10	42815748	42816404
chr10	42816500	42816773
chr10	43227676	43228078
chr10	43474074	43474353
chr10	43583324	43583809
chr10	44071482	44071814
chr10	44790724	44791266
chr10	45423699	45424298
chr10	45872683	45873188
chr10	45912028	45912458
chr10	46528075	46528572
chr10	47035781	47036041
chr10	47058836	47059439
chr10	47669421	47669996
chr10	49429765	49430154
chr10	49735166	49735553
chr10	49845391	49845702
chr10	50008236	50008575
chr10	50017205	50017760
chr10	50183714	50183997
chr10	50241984	50242326
chr10	50461842	50462280
chr10	50832786	50833032
chr10	52175596	52175853
chr10	52432847	52433213
chr10	55582001	55582284
chr10	57737345	57737726
chr10	62675613	62675975
chr10	63147951	63148317
chr10	64148142	64148385
chr10	64374287	64374481
chr10	64514828	64515147
chr10	71225330	71225699
chr10	71551617	71552078
chr10	72261189	72261449
chr10	72719990	72720912
chr10	72990899	72991285
chr10	77240522	77241004
chr10	77415517	77415789
chr10	78926255	78926540
chr10	79230747	79231968
chr10	79956893	79957142
chr10	79989887	79990435
chr10	80661048	80661853
chr10	81137341	81137487
chr10	82415417	82416030
chr10	82417885	82418220
chr10	83691869	83692161
chr10	84220793	84221160
chr10	85946261	85946756
chr10	87387951	87388173
chr10	87462505	87462802
chr10	87495572	87495799
chr10	87876825	87877468
chr10	88006866	88007278
chr10	88009695	88009961
chr10	88075459	88075856
chr10	89565402	89565579
chr10	90653180	90653464
chr10	90840224	90840505
chr10	92057598	92057827
chr10	93065716	93066024
chr10	94455448	94455939
chr10	94514685	94514901
chr10	94630933	94631248
chr10	95096385	95096630
chr10	95142440	95142863
chr10	95238743	95239063
chr10	95307339	95307638
chr10	97520882	97521209
chr10	97529834	97530228
chr10	97554517	97554729
chr10	97565197	97565759
chr10	97566979	97567134
chr10	97600898	97601218
chr10	98911034	98911363
chr10	99685152	99685507
chr10	103264206	103264529
chr10	104406790	104407078
chr10	104408665	104408963
chr10	104969128	104969474
chr10	105461235	105461986
chr10	105596196	105596483
chr10	107490014	107490486
chr10	107778518	107778832
chr10	111327128	111327427
chr10	116556655	116556997
chr10	118393607	118394134
chr10	121072492	121072818
chr10	121186275	121186668
chr10	124229487	124229704
chr10	124321254	124321550
chr10	124485007	124485445
chr10	124845646	124846192
chr10	124919953	124920343
chr10	125013962	125014308
chr10	125152610	125152975
chr10	125695340	125695565
chr10	125730628	125731429
chr10	125770287	125770748
chr10	125772685	125772993
chr10	125773944	125774681
chr10	125785942	125786280
chr10	125793432	125793623
chr10	125805728	125806125
chr10	125808262	125808605
chr10	125809356	125809451
chr10	125814178	125814439
chr10	125823782	125824099
chr10	125827224	125827439
chr10	125829819	125830057
chr10	125842650	125842976
chr10	125922211	125922543
chr10	125994483	125994949
chr10	126068759	126069274
chr10	126941492	126941923
chr10	127580562	127580901
chr10	127939968	127940886
chr10	128006794	128007199
chr10	129343006	129343354
chr10	129595837	129596136
chr10	129716765	129717102
chr10	129733386	129733696
chr10	129742564	129743344
chr10	129767965	129768340
chr10	129769455	129769924
chr10	129770262	129770686
chr10	129773337	129773704
chr10	129782811	129783326
chr10	129794457	129794684
chr10	129796679	129797068
chr10	129797712	129798240
chr10	129800059	129800461
chr10	129801817	129802193
chr10	129803051	129803586
chr10	129826889	129827336
chr10	129848457	129848835
chr10	129865094	129865464
chr10	130269870	130270407
chr10	130614164	130614802
chr10	130793022	130793310
chr10	130846621	130847056
chr10	130874865	130875402
chr10	130903002	130903380
chr10	131021635	131021898
chr10	131051378	131051680
chr10	131051757	131052169
chr10	131749481	131749834
chr10	132005607	132006082
chr10	132182534	132182923
chr10	132589287	132589978
chr10	132723279	132723910
chr10	132724062	132724968
chr10	132870819	132871156
chr10	133237046	133237325
chr10	133281374	133281919
chr10	133281999	133282548
chr10	133964174	133964873
chr10	134205663	134206081
chr10	134241021	134241629
chr10	134841647	134842116
chr10	134988031	134988617
chr10	135379926	135380214
chr10	135380477	135380865
chr10	135502733	135503033
chr11	1069719	1070429
chr11	1118316	1118838
chr11	1148611	1148992
chr11	1149518	1150117
chr11	1222659	1223195
chr11	1757600	1758034
chr11	1763838	1764466
chr11	1842530	1843282
chr11	1881492	1881746
chr11	1882691	1883116
chr11	1906003	1906734
chr11	1907257	1907556
chr11	1914521	1915148
chr11	1953978	1954435
chr11	2063081	2064999
chr11	2066173	2066731
chr11	2067696	2069141
chr11	2069365	2069918
chr11	2070407	2071294
chr11	2071738	2072859
chr11	2073026	2073288
chr11	2073607	2073771
chr11	2073892	2074929
chr11	2075974	2078170
chr11	2079433	2080030
chr11	2083971	2084386
chr11	2083304	2083686
chr11	2080650	2083140
chr11	2085395	2086813
chr11	2087083	2087531
chr11	2091323	2091875
chr11	2123290	2123716
chr11	2127653	2128097
chr11	2147426	2148134
chr11	2208581	2209001
chr11	2449673	2450873
chr11	2451675	2451967
chr11	2456756	2457018
chr11	2834990	2835799
chr11	3195113	3196069
chr11	3227942	3228431
chr11	3375360	3375562
chr11	5997379	5997591
chr11	6233466	6233724
chr11	7283355	7283572
chr11	8738193	8738423
chr11	8850427	8850804
chr11	10436517	10436819
chr11	10640112	10640411
chr11	11044089	11044366
chr11	11581032	11581645
chr11	12203827	12204200
chr11	12438012	12438302
chr11	13230049	13230234
chr11	13285150	13285494
chr11	15882127	15882396
chr11	15928789	15929361
chr11	17661259	17661602
chr11	17785250	17785832
chr11	18244385	18244709
chr11	18731288	18731678
chr11	18736452	18736858
chr11	19639743	19640103
chr11	19691615	19691945
chr11	26984637	26984899
chr11	27492572	27492836
chr11	30114040	30114411
chr11	32139288	32139568
chr11	32170736	32171010
chr11	32659041	32659300
chr11	32797528	32798187
chr11	33615194	33615342
chr11	35159514	35159898
chr11	35455178	35455544
chr11	35877736	35878279
chr11	35976606	35976881
chr11	35980469	35980768
chr11	35985101	35985372
chr11	35993669	35993864
chr11	36042504	36042778
chr11	36076180	36076578
chr11	41553998	41554317
chr11	44295774	44296138
chr11	44525871	44526344
chr11	44563934	44564336
chr11	44680538	44680820
chr11	44703823	44704187
chr11	44963750	44964031
chr11	44999811	45000255
chr11	45065626	45065985
chr11	45066457	45067141
chr11	45070769	45070938
chr11	45102097	45102506
chr11	45630918	45631197
chr11	45682474	45682736
chr11	56860477	56860720
chr11	56954677	56954957
chr11	56981338	56981779
chr11	56998460	56998809
chr11	56999027	56999856
chr11	57155194	57155507
chr11	57173200	57173702
chr11	57177197	57177780
chr11	57191536	57191852
chr11	57196435	57196826
chr11	57200190	57200536
chr11	58444031	58444297
chr11	59537265	59537755
chr11	60795700	60795999
chr11	60861681	60862179
chr11	60889723	60890013
chr11	61441270	61441906
chr11	63341386	63341717
chr11	64344733	64345102
chr11	64363151	64363541
chr11	64408583	64408621
chr11	64408748	64408978
chr11	66091167	66091574
chr11	68397946	68398265
chr11	68877953	68878284
chr11	68961980	68962291
chr11	68962376	68962654
chr11	68966281	68966847
chr11	69039456	69039762
chr11	69042725	69043024
chr11	69046432	69047112
chr11	69058980	69059356
chr11	69062565	69063133
chr11	69081438	69081847
chr11	69170911	69171318
chr11	69176145	69176549
chr11	69196356	69196817
chr11	69207576	69207913
chr11	69215498	69216430
chr11	69218346	69218657
chr11	69242607	69243046
chr11	69355534	69355833
chr11	69618330	69618950
chr11	69658715	69659599
chr11	69791336	69791667
chr11	69857983	69858962
chr11	69871540	69871861
chr11	69964585	69964924
chr11	70040790	70041378
chr11	70548113	70548645
chr11	70610405	70610899
chr11	70622909	70623639
chr11	70657645	70657978
chr11	70701997	70702538
chr11	70705236	70705546
chr11	71069967	71070534
chr11	71072899	71073791
chr11	71089973	71090273
chr11	71125532	71126211
chr11	71151332	71151666
chr11	72351005	72351354
chr11	74171583	74171804
chr11	74551710	74552051
chr11	74927377	74927643
chr11	75183960	75184251
chr11	75488574	75489012
chr11	76171586	76171906
chr11	76424450	76424768
chr11	76620566	76620832
chr11	76904324	76904589
chr11	78099108	78099407
chr11	78899481	78899784
chr11	78970475	78970796
chr11	82602235	82602520
chr11	86430070	86430402
chr11	86510644	86511012
chr11	86627867	86628385
chr11	87059461	87059663
chr11	90500743	90501000
chr11	91606152	91606437
chr11	91665280	91665656
chr11	92439001	92439299
chr11	93256336	93256555
chr11	93600198	93600557
chr11	93601790	93602107
chr11	93869793	93870300
chr11	94033230	94033516
chr11	94531477	94531873
chr11	94609376	94609693
chr11	94753005	94753277
chr11	95435306	95435563
chr11	95492185	95492497
chr11	95735585	95736447
chr11	95751704	95752006
chr11	96459785	96460177
chr11	96834021	96834402
chr11	100621073	100621569
chr11	101826699	101827424
chr11	102345726	102346003
chr11	103964160	103964414
chr11	104917462	104917758
chr11	104971247	104971441
chr11	112853246	112853512
chr11	113510470	113511008
chr11	114164829	114165116
chr11	114650469	114650797
chr11	115657413	115657880
chr11	115812098	115812405
chr11	115936325	115936617
chr11	115989663	115990011
chr11	116052134	116052463
chr11	117304987	117305598
chr11	117729244	117729515
chr11	118644044	118644323
chr11	118791641	118792078
chr11	119346709	119347106
chr11	120010933	120011231
chr11	120211749	120212034
chr11	120664335	120664728
chr11	120862645	120863150
chr11	120979006	120979569
chr11	121901837	121902329
chr11	122418276	122418521
chr11	122708157	122708689
chr11	124756389	124756662
chr11	125009377	125009656
chr11	126327130	126327621
chr11	126637923	126638254
chr11	127907626	127907880
chr11	127973507	127973853
chr11	128189196	128189572
chr11	128336153	128336227
chr11	128345558	128345776
chr11	128356457	128356814
chr11	128358539	128358867
chr11	128365657	128366074
chr11	128394103	128394402
chr11	128421165	128421645
chr11	128428113	128428413
chr11	128571241	128571585
chr11	128573640	128573965
chr11	128584622	128585083
chr11	128591876	128592175
chr11	128592580	128592855
chr11	128594454	128594773
chr11	128597929	128598216
chr11	128603819	128604388
chr11	128615518	128615852
chr11	128785636	128786045
chr11	129298605	129298933
chr11	129306470	129307110
chr11	130489367	130489745
chr11	130963987	130964323
chr11	131698284	131698620
chr11	131722639	131722989
chr11	131995138	131995438
chr11	132032039	132032715
chr11	132339168	132339835
chr11	132409461	132409947
chr11	132502242	132502326
chr11	132503149	132503538
chr11	132873674	132874019
chr11	132897323	132897586
chr11	132901031	132901486
chr11	133196109	133197042
chr11	133388022	133388366
chr11	133456861	133457423
chr11	133497637	133497936
chr11	133528248	133528502
chr11	133992316	133992670
chr11	134795234	134795542
chr11	134870840	134871297
chr11	134905156	134905497
chr12	1923268	1923830
chr12	2174795	2175171
chr12	2263906	2264379
chr12	2542086	2542307
chr12	2546736	2547605
chr12	2555183	2555977
chr12	2628377	2628836
chr12	2749049	2749362
chr12	3628448	3628748
chr12	4023255	4023522
chr12	4244572	4244713
chr12	4436826	4437091
chr12	5543432	5544105
chr12	5726095	5726397
chr12	5852092	5852552
chr12	5947602	5947957
chr12	5974456	5974988
chr12	5989876	5990161
chr12	6085125	6085657
chr12	6103664	6103928
chr12	6107897	6108344
chr12	6210480	6210931
chr12	6277451	6277707
chr12	6278322	6278644
chr12	7592286	7592361
chr12	7708731	7709221
chr12	7998185	7998660
chr12	8119082	8119397
chr12	8121052	8121616
chr12	8215257	8215433
chr12	9078392	9078572
chr12	9253525	9253848
chr12	9260493	9261059
chr12	9265118	9265454
chr12	9390626	9390965
chr12	9394452	9394772
chr12	9799822	9800030
chr12	10003890	10004056
chr12	10120060	10120214
chr12	10180100	10180454
chr12	10184767	10185066
chr12	11619598	11619900
chr12	11693649	11693858
chr12	11878662	11878940
chr12	11925868	11926216
chr12	12160682	12161199
chr12	12165132	12165321
chr12	12645534	12645812
chr12	13292497	13294025
chr12	13533347	13533597
chr12	13678485	13678822
chr12	15116498	15116850
chr12	15720184	15720482
chr12	20243955	20244252
chr12	24324967	24325434
chr12	24601780	24602016
chr12	24893307	24893606
chr12	24977015	24977337
chr12	25612681	25612950
chr12	26372573	26372756
chr12	26450393	26450538
chr12	26719230	26719544
chr12	26753159	26753845
chr12	27413354	27413588
chr12	28696264	28696544
chr12	29320323	29320625
chr12	29555345	29555685
chr12	30389182	30389496
chr12	31400093	31400506
chr12	31886315	31886863
chr12	32266022	32266311
chr12	34389011	34389415
chr12	34424860	34425120
chr12	38512329	38512887
chr12	40923445	40923805
chr12	42307917	42308204
chr12	44846505	44846849
chr12	45929412	45929957
chr12	46583368	46583694
chr12	46613571	46613913
chr12	46639752	46640153
chr12	46824867	46825198
chr12	46943556	46943861
chr12	47630665	47631020
chr12	47767482	47767772
chr12	50054352	50054682
chr12	51718432	51718721
chr12	52106407	52106700
chr12	54817347	54817659
chr12	54820130	54820429
chr12	54824794	54825169
chr12	57289978	57290350
chr12	57915421	57915724
chr12	58273090	58273707
chr12	60436105	60436532
chr12	61348370	61348539
chr12	61423000	61423299
chr12	63674092	63674513
chr12	65013401	65013882
chr12	65018465	65018857
chr12	67656912	67657222
chr12	68706531	68706808
chr12	68762776	68763044
chr12	68777787	68778132
chr12	68927322	68927686
chr12	69024426	69024777
chr12	70943898	70944071
chr12	70994834	70995164
chr12	71052601	71052896
chr12	71055351	71055667
chr12	75955461	75955737
chr12	75983082	75983425
chr12	76220758	76221099
chr12	76401125	76401369
chr12	76505226	76505446
chr12	77096563	77096842
chr12	77626517	77626917
chr12	79742865	79743118
chr12	80434208	80434568
chr12	83229406	83229727
chr12	83269699	83270017
chr12	85712973	85713291
chr12	88301499	88301822
chr12	88622254	88622624
chr12	88623997	88624279
chr12	89748347	89748650
chr12	90257251	90257738
chr12	91523763	91524074
chr12	92387123	92387425
chr12	92609183	92609448
chr12	92681858	92682285
chr12	92808255	92808516
chr12	92949184	92949414
chr12	92950906	92951190
chr12	93215133	93215390
chr12	93563093	93563393
chr12	93777360	93777701
chr12	94062382	94062636
chr12	96230894	96231050
chr12	96477047	96477392
chr12	96625826	96626199
chr12	96888925	96889231
chr12	98029165	98029504
chr12	98754800	98755146
chr12	99534685	99534995
chr12	100986475	100986865
chr12	101138553	101138935
chr12	101383339	101383743
chr12	101479779	101480091
chr12	103169917	103170195
chr12	103620989	103621304
chr12	104836803	104837110
chr12	104862870	104863142
chr12	104873153	104873298
chr12	104875193	104875612
chr12	104875876	104876170
chr12	104887220	104887479
chr12	104921497	104921666
chr12	104951312	104951604
chr12	104971502	104972000
chr12	104972188	104972451
chr12	104994623	104994943
chr12	105001188	105001492
chr12	105064428	105064610
chr12	105121675	105121806
chr12	105131950	105132254
chr12	105864073	105864401
chr12	105890609	105891056
chr12	105969164	105969465
chr12	106152129	106152485
chr12	106316635	106316974
chr12	107856369	107857099
chr12	107890937	107891326
chr12	107922552	107923205
chr12	108329119	108329519
chr12	108415694	108416368
chr12	108680974	108681385
chr12	108756953	108757376
chr12	108783320	108783727
chr12	108972467	108973098
chr12	108989088	108989394
chr12	110099224	110100417
chr12	110121174	110121473
chr12	110246841	110247522
chr12	110251361	110252052
chr12	110265572	110265820
chr12	110571826	110572091
chr12	111262099	111262560
chr12	111368174	111368407
chr12	113251658	113251954
chr12	113876679	113877093
chr12	114027281	114027958
chr12	114671479	114671882
chr12	114798113	114798588
chr12	115267054	115267355
chr12	115268583	115268930
chr12	115341567	115342731
chr12	115384429	115384906
chr12	115615731	115616113
chr12	115860662	115861002
chr12	116042375	116042802
chr12	116058403	116058724
chr12	116175695	116175998
chr12	116325770	116326167
chr12	116561591	116561948
chr12	116989011	116989286
chr12	117226572	117226932
chr12	117277124	117277466
chr12	117681363	117681802
chr12	117790812	117791133
chr12	117801735	117802026
chr12	117833540	117833914
chr12	117869152	117869670
chr12	117871322	117871770
chr12	117872309	117872791
chr12	117907776	117908244
chr12	117946329	117946758
chr12	117996408	117996851
chr12	118020873	118021325
chr12	118110962	118111273
chr12	118320321	118320987
chr12	118932398	118932689
chr12	119013333	119014132
chr12	119480399	119480640
chr12	119513141	119513781
chr12	119567499	119568187
chr12	119703816	119704099
chr12	119918450	119918944
chr12	121099275	121099638
chr12	121582694	121583256
chr12	124250195	124250484
chr12	124577069	124577483
chr12	124577937	124578298
chr12	124751834	124752174
chr12	125420547	125420851
chr12	125574185	125574600
chr12	125999787	126000737
chr12	126162495	126163474
chr12	127639768	127639948
chr12	128052767	128053093
chr12	128181180	128181829
chr12	128365083	128365440
chr12	128648786	128649868
chr12	128689860	128690400
chr12	128746323	128746646
chr12	129088654	129088988
chr12	129089125	129089590
chr12	129123249	129123993
chr12	129280325	129280554
chr12	129281302	129281389
chr12	129287100	129287348
chr12	129509647	129510132
chr12	129621200	129621885
chr12	129640419	129641508
chr12	129750896	129751236
chr12	129855863	129856165
chr12	129871282	129871743
chr12	129871896	129872205
chr12	129873856	129874145
chr12	129988454	129988737
chr12	130113362	130113680
chr12	130231915	130232344
chr12	130302218	130302534
chr12	130383698	130384045
chr12	130681764	130682057
chr12	130726445	130726802
chr12	130732136	130732588
chr12	130784730	130785182
chr12	130923895	130924314
chr12	131068016	131068504
chr12	131069097	131069346
chr12	131111195	131111680
chr12	131212814	131213220
chr12	131242909	131243449
chr12	131683573	131684228
chr12	131756218	131756670
chr12	131802528	131802996
chr12	131811347	131811758
chr12	131815665	131815895
chr12	131857210	131857668
chr12	131880041	131880194
chr12	131880557	131880922
chr12	131883601	131883908
chr12	131889175	131889570
chr12	131889701	131890220
chr12	131894166	131894664
chr12	132023832	132024577
chr12	132024704	132024972
chr12	132052871	132053299
chr12	132115807	132116117
chr12	132119391	132119998
chr12	132172724	132173113
chr12	132608658	132608957
chr12	132651357	132651785
chr12	132701773	132702671
chr12	132889950	132890326
chr12	132926141	132926656
chr12	132978721	132978973
chr12	133817732	133818041
chr13	19477848	19478527
chr13	19530097	19531273
chr13	19554874	19555206
chr13	19642533	19642856
chr13	19648752	19649054
chr13	19692904	19693997
chr13	20704031	20704327
chr13	21387141	21387481
chr13	21803301	21803578
chr13	22317364	22317684
chr13	22544876	22545945
chr13	23253611	23254042
chr13	23325955	23326452
chr13	23507819	23508423
chr13	24131176	24131533
chr13	24132009	24133056
chr13	24287900	24288815
chr13	24512931	24513309
chr13	25256078	25256386
chr13	26177674	26178147
chr13	26311757	26312099
chr13	26416788	26417050
chr13	26681321	26681609
chr13	26823718	26824189
chr13	28929783	28930101
chr13	28976976	28977465
chr13	28992574	28992907
chr13	28996758	28997321
chr13	29008734	29009031
chr13	29024078	29024360
chr13	29062111	29062303
chr13	29070421	29070819
chr13	29101205	29101603
chr13	29105827	29106058
chr13	29185215	29185920
chr13	29186165	29186321
chr13	29192889	29193064
chr13	30065085	30066179
chr13	31293777	31294426
chr13	31417002	31417799
chr13	31418616	31418887
chr13	32669946	32670260
chr13	32745924	32746443
chr13	33551461	33551796
chr13	34360824	34361200
chr13	34507985	34508257
chr13	34652797	34653322
chr13	34925236	34925635
chr13	35416840	35416991
chr13	35517954	35518076
chr13	36335542	36337918
chr13	36532051	36532759
chr13	37490965	37491245
chr13	38545860	38545952
chr13	39998449	39998842
chr13	40018253	40018604
chr13	40097561	40097732
chr13	40169072	40169754
chr13	41042297	41042793
chr13	42038088	42038327
chr13	42040189	42040510
chr13	43319464	43319868
chr13	43866917	43867649
chr13	46170550	46170800
chr13	46736950	46737438
chr13	48813394	48813704
chr13	48821936	48822284
chr13	48968134	48968412
chr13	49067288	49067789
chr13	49151811	49152287
chr13	49227335	49227553
chr13	50630723	50631117
chr13	50641433	50641841
chr13	50665784	50666100
chr13	50677484	50677783
chr13	50682549	50683000
chr13	50689812	50690141
chr13	50695429	50695746
chr13	50715002	50715215
chr13	51013070	51013285
chr13	51251973	51252212
chr13	52954853	52955387
chr13	55513839	55514359
chr13	56691000	56691342
chr13	58295708	58296007
chr13	58309521	58309825
chr13	59267146	59267402
chr13	59375768	59376105
chr13	59582398	59582703
chr13	59820454	59820665
chr13	59820886	59821233
chr13	59839274	59839527
chr13	60016195	60016408
chr13	71864990	71865302
chr13	74706258	74706635
chr13	77710899	77711226
chr13	78094209	78094521
chr13	78112227	78112641
chr13	78160379	78160669
chr13	78597504	78597836
chr13	80758814	80759043
chr13	80769842	80770150
chr13	80819053	80819532
chr13	81855087	81855392
chr13	82441154	82441486
chr13	84051366	84051612
chr13	87011572	87011891
chr13	87414836	87415416
chr13	87839155	87839462
chr13	89000014	89000614
chr13	92401003	92401177
chr13	93190508	93190746
chr13	94572212	94572476
chr13	94965080	94965336
chr13	98092003	98092159
chr13	98504717	98505313
chr13	100065188	100065496
chr13	100066857	100067587
chr13	104864800	104865228
chr13	105275301	105275563
chr13	105309585	105310030
chr13	105433264	105433532
chr13	107066201	107066502
chr13	107091118	107091429
chr13	107138682	107139224
chr13	107162739	107163016
chr13	107335508	107335837
chr13	107338823	107339316
chr13	107364697	107365002
chr13	107639849	107640265
chr13	107854032	107854052
chr13	109187001	109187356
chr13	109200533	109201117
chr13	109244384	109245113
chr13	109945625	109947274
chr13	110775879	110776178
chr13	110852551	110852892
chr13	111602095	111602400
chr13	112034492	112035037
chr13	112086927	112087306
chr13	112177423	112178519
chr13	112202361	112202844
chr13	112242329	112242851
chr13	112273255	112273816
chr13	112342757	112342977
chr13	112594380	112594748
chr13	112614126	112615184
chr13	112650454	112650766
chr13	112653667	112654039
chr13	113012242	113013119
chr13	113180471	113181233
chr13	113626611	113626930
chr13	114219743	114220039
chr13	114242951	114243254
chr13	114477559	114478058
chr13	114500969	114501785
chr13	114546238	114546553
chr13	114553854	114554505
chr13	114841794	114842156
chr13	114907078	114907177
chr13	114907388	114907717
chr13	114918948	114919451
chr13	114926610	114926931
chr13	115046021	115046359
chr14	20748150	20748285
chr14	20963230	20963487
chr14	20963621	20963997
chr14	25142827	25143074
chr14	32357159	32357561
chr14	34675087	34675395
chr14	34720868	34721235
chr14	35122114	35122258
chr14	39649736	39650059
chr14	43491462	43491762
chr14	45405576	45405873
chr14	45717962	45718325
chr14	45719846	45720252
chr14	48736088	48736494
chr14	52312498	52312653
chr14	52314868	52315253
chr14	52315456	52315675
chr14	52355815	52356209
chr14	52406000	52406333
chr14	52406783	52407049
chr14	52489424	52489695
chr14	52805987	52806358
chr14	55178404	55178672
chr14	55435928	55436208
chr14	59423173	59423492
chr14	61794574	61795060
chr14	61796410	61796717
chr14	61806001	61806241
chr14	61818042	61818432
chr14	61824176	61824487
chr14	61826908	61827377
chr14	61831460	61831658
chr14	61856823	61857278
chr14	62173893	62174120
chr14	63428347	63428735
chr14	63675619	63676120
chr14	63676769	63677091
chr14	63686272	63686641
chr14	63736597	63736938
chr14	66284652	66285603
chr14	66285704	66285961
chr14	67944696	67944806
chr14	68869166	68869503
chr14	69735931	69736376
chr14	70767305	70767500
chr14	70806360	70806662
chr14	71172095	71172299
chr14	72423773	72424179
chr14	72439300	72439575
chr14	77231656	77231902
chr14	77323202	77323537
chr14	78686283	78686598
chr14	80960163	80960380
chr14	84991744	84992334
chr14	85422997	85423335
chr14	87350900	87351246
chr14	87909720	87909871
chr14	92922224	92922801
chr14	92959222	92959673
chr14	92985794	92986260
chr14	93144357	93144986
chr14	94027686	94028009
chr14	94214019	94214550
chr14	94431060	94431539
chr14	94934082	94934659
chr14	94968590	94968891
chr14	94985260	94986289
chr14	95057405	95057933
chr14	95234590	95234889
chr14	95532681	95533344
chr14	95860607	95860938
chr14	97395053	97395631
chr14	97468774	97469164
chr14	97602073	97602513
chr14	97602644	97602988
chr14	97754336	97754713
chr14	98312464	98312986
chr14	98361676	98362264
chr14	99225298	99225735
chr14	99301667	99302484
chr14	100166099	100166449
chr14	100418398	100418838
chr14	101486518	101487061
chr14	101656176	101656683
chr14	103387155	103387585
chr14	103548362	103548665
chr14	104663751	104664431
chr14	104698384	104698898
chr14	104790750	104791201
chr14	104800293	104800462
chr14	104938090	104938878
chr14	104993610	104994094
chr14	105080453	105081134
chr14	105550198	105550558
chr14	106051655	106051961
chr14	106157011	106157485
chr14	106171772	106172147
chr15	20513826	20514337
chr15	20514523	20515367
chr15	20515642	20516222
chr15	20586082	20586472
chr15	21941348	21941780
chr15	23685645	23686686
chr15	23864195	23864239
chr15	23864507	23864570
chr15	23864735	23864942
chr15	26116814	26117162
chr15	26202044	26202667
chr15	26977106	26977423
chr15	27137949	27138383
chr15	27332897	27333187
chr15	27509433	27510519
chr15	27596218	27597342
chr15	27720668	27721040
chr15	27834892	27835295
chr15	27941216	27941518
chr15	29591968	29592630
chr15	30075093	30075396
chr15	30242478	30242737
chr15	30464971	30465246
chr15	31807842	31808128
chr15	33791284	33791619
chr15	34005450	34005799
chr15	34663121	34663421
chr15	35130446	35130834
chr15	36890885	36891135
chr15	36978983	36979304
chr15	38328540	38328872
chr15	38350755	38350855
chr15	38351038	38351399
chr15	38351642	38351850
chr15	38358129	38358424
chr15	38369721	38369979
chr15	38370099	38370353
chr15	38371429	38371692
chr15	38482133	38482485
chr15	38555936	38556265
chr15	38580503	38580859
chr15	38595043	38595410
chr15	38603472	38603985
chr15	38604727	38604947
chr15	38613682	38614072
chr15	38643216	38643868
chr15	39800850	39801145
chr15	42902750	42903029
chr15	45013510	45013703
chr15	48229921	48230167
chr15	48894106	48894509
chr15	49217770	49218117
chr15	49911369	49911643
chr15	49992141	49992711
chr15	50559294	50559525
chr15	51622983	51623282
chr15	51623365	51623763
chr15	55304136	55304510
chr15	56244221	56244613
chr15	57058327	57058693
chr15	58446594	58446892
chr15	59431764	59431967
chr15	60679885	60680252
chr15	61690479	61690880
chr15	64189371	64189986
chr15	64232587	64232906
chr15	66951212	66951555
chr15	68327071	68327384
chr15	68654828	68655432
chr15	70334957	70335287
chr15	70538734	70539082
chr15	70594635	70596057
chr15	70741791	70742642
chr15	70822471	70822859
chr15	71015958	71016129
chr15	73924379	73924826
chr15	75398298	75398400
chr15	75422777	75423046
chr15	77662987	77663383
chr15	78317813	78318078
chr15	79316391	79316640
chr15	79631963	79632271
chr15	79729590	79729871
chr15	79731596	79731898
chr15	80323143	80323484
chr15	80736765	80737608
chr15	81584868	81585183
chr15	82561884	82562207
chr15	83780008	83780315
chr15	83857756	83858052
chr15	84364984	84365300
chr15	84365432	84365809
chr15	84518797	84519099
chr15	86423161	86423535
chr15	87244925	87245325
chr15	87351688	87351993
chr15	88424630	88424958
chr15	88828941	88829454
chr15	89173103	89173495
chr15	89293969	89294319
chr15	90520106	90520420
chr15	91673872	91674328
chr15	91806422	91806962
chr15	91973339	91973608
chr15	92237838	92238141
chr15	92292092	92292493
chr15	92293325	92293678
chr15	92452005	92452320
chr15	92478078	92478226
chr15	92482384	92482656
chr15	92550481	92550925
chr15	93055543	93056088
chr15	93453612	93454010
chr15	94594651	94595027
chr15	95210418	95210852
chr15	96104808	96105062
chr15	97926566	97926857
chr15	98543990	98544343
chr15	98544792	98546035
chr15	98887913	98888215
chr15	98890525	98890889
chr15	98980811	98981325
chr15	99648066	99648378
chr15	100049696	100049973
chr15	100078247	100078549
chr15	100328383	100328676
chr15	101481361	101481851
chr15	101494167	101494554
chr15	101538838	101539091
chr15	101682136	101682743
chr15	101709853	101709919
chr15	101719573	101719875
chr15	101777490	101777865
chr16	1083181	1084615
chr16	3601014	3601407
chr16	3601515	3602109
chr16	4276346	4277584
chr16	4718553	4718857
chr16	5523530	5524062
chr16	5537792	5538196
chr16	5662030	5662422
chr16	5666552	5666864
chr16	6050664	6050975
chr16	6108484	6108880
chr16	6168579	6168889
chr16	6265134	6265455
chr16	6365261	6365623
chr16	6415211	6415499
chr16	6422008	6422400
chr16	6422594	6423688
chr16	6703526	6704168
chr16	6742845	6743869
chr16	6823105	6823410
chr16	7367937	7368342
chr16	7412122	7412531
chr16	7520299	7520691
chr16	7538555	7538799
chr16	8611669	8612878
chr16	8613034	8614149
chr16	9285301	9285795
chr16	9364835	9365162
chr16	9495026	9495484
chr16	9953349	9953688
chr16	10043110	10043734
chr16	10822811	10823268
chr16	11579754	11580191
chr16	11732885	11733203
chr16	13220298	13220714
chr16	13297607	13297968
chr16	13358737	13359164
chr16	13510591	13510827
chr16	15273817	15274075
chr16	15617976	15618185
chr16	15858969	15859314
chr16	15893799	15894480
chr16	16860782	16861286
chr16	17297295	17297636
chr16	17326362	17326658
chr16	17333356	17333789
chr16	17433695	17433997
chr16	17453266	17453524
chr16	17464058	17464388
chr16	18152712	18153220
chr16	19005811	19006239
chr16	20072444	20072787
chr16	20090300	20090719
chr16	20309802	20310075
chr16	22133412	22133830
chr16	22172643	22173036
chr16	23236464	23236866
chr16	23327590	23328253
chr16	23945012	23945372
chr16	25427322	25427654
chr16	25766154	25766542
chr16	25884416	25885184
chr16	25924971	25925948
chr16	26151303	26151655
chr16	26180454	26180793
chr16	26284873	26285287
chr16	26382813	26383057
chr16	26384927	26386247
chr16	26553535	26554003
chr16	26758632	26759068
chr16	26767931	26768819
chr16	26781524	26781988
chr16	26824162	26825145
chr16	26970706	26971005
chr16	27060017	27060172
chr16	27149556	27149986
chr16	27179540	27179839
chr16	27336286	27336652
chr16	27340721	27340999
chr16	27800400	27801584
chr16	27839103	27839635
chr16	28042079	28042707
chr16	29208654	29209109
chr16	29284503	29285064
chr16	31906278	31906514
chr16	31911749	31912051
chr16	32343228	32343705
chr16	32343817	32344460
chr16	32345132	32345446
chr16	32345559	32346128
chr16	33075974	33076285
chr16	33340568	33341191
chr16	33342090	33342710
chr16	33341287	33341611
chr16	33856812	33857113
chr16	33901646	33901876
chr16	33902047	33902365
chr16	34973661	34974051
chr16	35141901	35142136
chr16	35143661	35143997
chr16	46607627	46607774
chr16	47090911	47091270
chr16	47093786	47094226
chr16	47095326	47095514
chr16	47159230	47159572
chr16	47172018	47173283
chr16	47888370	47889148
chr16	48077691	48078515
chr16	48467479	48467710
chr16	48964804	48965306
chr16	48965453	48966823
chr16	49049860	49050258
chr16	49143284	49143580
chr16	49540117	49540838
chr16	49660518	49660853
chr16	49661280	49662513
chr16	49939632	49939979
chr16	50357572	50357866
chr16	50733533	50733847
chr16	51045781	51046090
chr16	51273162	51274225
chr16	52788647	52789129
chr16	53817204	53817545
chr16	53901329	53901583
chr16	54279650	54279983
chr16	54595330	54595743
chr16	54999466	54999746
chr16	55053439	55054022
chr16	55248381	55248828
chr16	55303003	55303476
chr16	55681253	55681594
chr16	55912401	55913511
chr16	56058115	56059989
chr16	57037748	57038061
chr16	57043161	57043595
chr16	57050221	57050540
chr16	57441588	57442318
chr16	57603485	57604013
chr16	57739769	57740482
chr16	57740624	57741002
chr16	57762661	57763079
chr16	58246825	58247097
chr16	58926696	58927271
chr16	59555958	59556261
chr16	60113608	60113974
chr16	64182010	64182323
chr16	64595229	64595538
chr16	65101546	65101845
chr16	65101996	65102229
chr16	66058393	66058853
chr16	66121075	66121501
chr16	66414272	66414732
chr16	66436908	66437149
chr16	66504096	66504373
chr16	66810437	66810749
chr16	67345451	67345698
chr16	70906254	70907061
chr16	71208898	71209442
chr16	71410437	71410732
chr16	72237799	72238288
chr16	73049662	73049965
chr16	73159969	73160404
chr16	73160574	73161010
chr16	73271596	73271987
chr16	73946726	73947132
chr16	77226296	77226653
chr16	78239324	78239850
chr16	78817580	78817833
chr16	78988022	78988334
chr16	79310514	79310842
chr16	79450351	79450758
chr16	79452048	79452465
chr16	79515278	79515666
chr16	79522914	79523229
chr16	79560177	79560471
chr16	79692559	79692940
chr16	79731324	79731744
chr16	79742070	79742341
chr16	79756840	79757268
chr16	79820321	79820942
chr16	79858773	79859404
chr16	79964881	79965343
chr16	79966297	79966646
chr16	80205112	80205489
chr16	80539779	80540040
chr16	80630156	80631113
chr16	80721281	80721501
chr16	80750301	80750962
chr16	80776262	80776808
chr16	81201989	81202441
chr16	81298797	81299048
chr16	81299138	81299573
chr16	82253870	82254661
chr16	82667818	82668186
chr16	82673281	82673803
chr16	82815139	82815456
chr16	82918956	82919264
chr16	82945439	82945706
chr16	82969420	82969580
chr16	83030213	83030877
chr16	83355060	83355348
chr16	83426054	83426353
chr16	83428028	83428327
chr16	83807799	83807953
chr16	83871961	83872164
chr16	83954524	83954888
chr16	84158928	84159230
chr16	84306329	84306757
chr16	84358401	84358808
chr16	84359248	84359862
chr16	84632052	84632282
chr16	85421461	85421814
chr16	85857164	85857417
chr16	86141719	86142511
chr16	86204737	86204834
chr16	86214225	86214746
chr16	86246315	86246972
chr16	86258244	86258599
chr16	86275714	86276049
chr16	86427492	86427973
chr16	86452609	86452955
chr16	86470934	86471392
chr16	86490191	86490393
chr16	86497663	86497973
chr16	86499176	86499390
chr16	86620992	86622042
chr16	86624984	86625290
chr16	86657991	86658433
chr16	86697691	86698105
chr16	86706995	86708052
chr16	86773672	86774269
chr16	86775956	86776296
chr16	86823284	86823370
chr16	86835559	86836007
chr16	86885795	86886109
chr16	86942999	86943392
chr16	86965825	86966469
chr16	86984759	86985347
chr16	87006012	87006386
chr16	87013561	87014147
chr16	87047707	87048112
chr16	87101088	87101149
chr16	87221361	87221996
chr16	87243391	87243988
chr16	87247120	87247499
chr16	87255233	87255724
chr16	87255911	87256291
chr16	87592358	87592662
chr16	87630988	87631680
chr16	88086311	88086829
chr16	88197108	88197534
chr16	88226312	88226563
chr16	88280261	88281158
chr16	88322551	88322996
chr16	88351628	88351932
chr16	88364578	88365421
chr16	88467944	88468375
chr16	88488371	88488843
chr16	88583565	88584092
chr16	88584660	88585200
chr16	88586031	88586349
chr16	88586532	88586925
chr16	89031127	89031628
chr16	89046111	89046751
chr16	89046873	89047241
chr16	89078588	89079088
chr17	464813	465115
chr17	1096310	1096536
chr17	2672409	2672769
chr17	3163678	3163977
chr17	3422589	3422905
chr17	3452834	3453349
chr17	5405979	5406477
chr17	5571954	5572276
chr17	5815297	5815517
chr17	5816996	5817353
chr17	6822372	6822712
chr17	7079782	7080109
chr17	8543013	8543448
chr17	8761717	8762053
chr17	8828510	8828733
chr17	9618917	9619284
chr17	10200833	10201268
chr17	10380843	10381350
chr17	10658966	10659316
chr17	10828346	10828637
chr17	11163968	11164211
chr17	11634044	11634617
chr17	12591758	12592091
chr17	13038259	13038605
chr17	13747130	13747307
chr17	14298603	14298914
chr17	15136933	15137367
chr17	15149133	15149346
chr17	17363444	17363737
chr17	19794189	19794427
chr17	20772161	20772944
chr17	21139104	21139934
chr17	21259942	21260526
chr17	21265535	21266803
chr17	21310485	21311393
chr17	21311992	21312311
chr17	21361414	21361750
chr17	21514861	21515359
chr17	21553441	21554010
chr17	22011245	22011708
chr17	22025951	22026228
chr17	22070050	22070485
chr17	22070611	22071270
chr17	22211623	22211994
chr17	25266100	25266653
chr17	25264222	25264715
chr17	25279410	25279753
chr17	25293328	25293561
chr17	25293801	25294214
chr17	25414982	25415720
chr17	25565624	25565916
chr17	25725101	25725475
chr17	25740974	25741275
chr17	26306405	26306718
chr17	31070611	31070737
chr17	31406395	31406623
chr17	31721910	31722230
chr17	32337922	32338218
chr17	32513155	32513477
[truncated: 3,237 more rows]

## Sheet: PRAD-enriched
Supplemental Table 2E. Positional information of PRAD's enriched DhMRs
Chromosome	Start	End
chr1	756487	756827
chr1	842243	842694
chr1	848188	848624
chr1	881195	881913
chr1	1058189	1059910
chr1	1101317	1101729
chr1	1122115	1122477
chr1	1150122	1150737
chr1	1160439	1161629
chr1	1173321	1174125
chr1	1178727	1178991
chr1	1191804	1192481
chr1	1218015	1218424
chr1	1231971	1232341
chr1	1264729	1265669
chr1	1301315	1302183
chr1	1608767	1609582
chr1	1869467	1869845
chr1	1879015	1879168
chr1	1886427	1886811
chr1	2078233	2078535
chr1	2086531	2087296
chr1	2387304	2387548
chr1	2475399	2475708
chr1	2498015	2498410
chr1	2861285	2861647
chr1	2881045	2882044
chr1	2902307	2902908
chr1	2905675	2906070
chr1	2942645	2943047
chr1	2967608	2968842
chr1	3092591	3093767
chr1	3092591	3093767
chr1	3287408	3288166
chr1	3325045	3325777
chr1	3326120	3326702
chr1	3386636	3387694
chr1	3427447	3427731
chr1	3446390	3446968
chr1	3503722	3504017
chr1	3521575	3522269
chr1	3642208	3643491
chr1	3839859	3840936
chr1	4124700	4126124
chr1	4124700	4126124
chr1	4126261	4127554
chr1	4126261	4127554
chr1	4204487	4204896
chr1	4275949	4276262
chr1	4355992	4356327
chr1	4428990	4429811
chr1	4432790	4433354
chr1	4707089	4707894
chr1	4770238	4771152
chr1	4827270	4827742
chr1	5180591	5181149
chr1	5190446	5190770
chr1	5349703	5350037
chr1	5459193	5459524
chr1	5738804	5739313
chr1	5797099	5798079
chr1	5797099	5798079
chr1	5863843	5864606
chr1	6167970	6168933
chr1	6209577	6210612
chr1	6234315	6236124
chr1	6472409	6472700
chr1	7043821	7044147
chr1	7163312	7164316
chr1	7422421	7423057
chr1	7558149	7558630
chr1	7566569	7567252
chr1	7628658	7629869
chr1	7667252	7667774
chr1	7714459	7715731
chr1	7944731	7945307
chr1	8381763	8382132
chr1	8419306	8420351
chr1	8447853	8448750
chr1	8525682	8526093
chr1	8612768	8613500
chr1	8730725	8731140
chr1	8913444	8913800
chr1	9781253	9782015
chr1	9819156	9819887
chr1	9826233	9826800
chr1	9863211	9863788
chr1	10161474	10161838
chr1	10304321	10305132
chr1	10719331	10723476
chr1	10867014	10867384
chr1	11099430	11100248
chr1	11100512	11102709
chr1	11100512	11102709
chr1	11315740	11316031
chr1	11316998	11317297
chr1	11433488	11433888
chr1	11950492	11950847
chr1	14801315	14801667
chr1	15171457	15172099
chr1	15199313	15199612
chr1	15415191	15415697
chr1	16547924	16548382
chr1	16602276	16603035
chr1	16728774	16729065
chr1	16932717	16933024
chr1	16935565	16935971
chr1	17215206	17215598
chr1	17249655	17249957
chr1	17461196	17461642
chr1	17498045	17498382
chr1	17678362	17678743
chr1	17734406	17734718
chr1	18186882	18187634
chr1	18642022	18642389
chr1	18683232	18684026
chr1	18698941	18699393
chr1	18997108	18997627
chr1	19070834	19071204
chr1	19128609	19129216
chr1	19184366	19185160
chr1	19687800	19688349
chr1	19975854	19976735
chr1	20313358	20313748
chr1	20357553	20357747
chr1	20600178	20600659
chr1	20780399	20781188
chr1	21029561	21030223
chr1	21455512	21455844
chr1	22076598	22076779
chr1	22167399	22167883
chr1	22557640	22558014
chr1	22662719	22663127
chr1	22985269	22985836
chr1	23004731	23005773
chr1	23179595	23179934
chr1	23954128	23954968
chr1	24793660	24793986
chr1	25346284	25346625
chr1	26191382	26191742
chr1	27057581	27058120
chr1	27080154	27080625
chr1	27085646	27086093
chr1	27413053	27413647
chr1	27921166	27922085
chr1	28342571	28342913
chr1	29014373	29014530
chr1	30298210	30298886
chr1	30811437	30812135
chr1	30846549	30846838
chr1	30937024	30937434
chr1	30992070	30992580
chr1	31172541	31173027
chr1	31312631	31313144
chr1	31516943	31518264
chr1	31535065	31535618
chr1	32694776	32695211
chr1	32738250	32739020
chr1	33102768	33103231
chr1	33129180	33129763
chr1	33408585	33408803
chr1	34124519	34124761
chr1	38407825	38408119
chr1	39580915	39581246
chr1	41889691	41890837
chr1	41994329	41995723
chr1	41991736	41994196
chr1	42010603	42011568
chr1	42010603	42011568
chr1	42182531	42182830
chr1	42354309	42355004
chr1	43166489	43166780
chr1	43554038	43554395
chr1	44024480	44025783
chr1	46443126	46443808
chr1	46905818	46906095
chr1	48056880	48057999
chr1	49813333	49813565
chr1	52455047	52455465
chr1	53129637	53130147
chr1	53560560	53564775
chr1	53560560	53564775
chr1	53565440	53567624
chr1	53565440	53567624
chr1	54097649	54099271
chr1	54524139	54524464
chr1	55520625	55520905
chr1	58120809	58121209
chr1	58303289	58303652
chr1	58603000	58603336
chr1	61833541	61833921
chr1	61933877	61934648
chr1	62224080	62224415
chr1	62366991	62367269
chr1	62725858	62726249
chr1	64814884	64815357
chr1	65417173	65417711
chr1	65609926	65610211
chr1	67901489	67902054
chr1	70812515	70812921
chr1	71316729	71317281
chr1	75076491	75076793
chr1	76262369	76262593
chr1	76262700	76263752
chr1	77975903	77976432
chr1	82629259	82629601
chr1	86807846	86808102
chr1	87336170	87336733
chr1	87480693	87480938
chr1	87644771	87645056
chr1	88922805	88923326
chr1	90501393	90501731
chr1	92907261	92907642
chr1	92959847	92960092
chr1	95387930	95388426
chr1	97292489	97292975
chr1	97401340	97401675
chr1	99159706	99160012
chr1	99798922	99799197
chr1	100184629	100184959
chr1	101625195	101625497
chr1	105141229	105141527
chr1	108224232	108224641
chr1	108701168	108701685
chr1	109499015	109499415
chr1	109605463	109605991
chr1	109894197	109894701
chr1	110561068	110561232
chr1	110892473	110892849
chr1	111264756	111265152
chr1	112534929	112535392
chr1	113391197	113391630
chr1	114596830	114597039
chr1	114634424	114634774
chr1	114761287	114761786
chr1	114995573	114995999
chr1	117407621	117408108
chr1	142535574	142539837
chr1	145036446	145036957
chr1	145075906	145076384
chr1	150051530	150051813
chr1	150178007	150178359
chr1	150643590	150644373
chr1	151109414	151110014
chr1	151952060	151952518
chr1	153216692	153217657
chr1	156239489	156239816
chr1	156256939	156257277
chr1	156689951	156690457
chr1	160103689	160104223
chr1	160163546	160163881
chr1	160961251	160961836
chr1	165869829	165870149
chr1	167898330	167898690
chr1	172513839	172514182
chr1	172569582	172569923
chr1	175427977	175428491
chr1	176113026	176113328
chr1	177320777	177321277
chr1	178362609	178363088
chr1	179369913	179370195
chr1	179738897	179739052
chr1	180442262	180442548
chr1	181395281	181395638
chr1	181396122	181396841
chr1	184608944	184609389
chr1	185023502	185023724
chr1	185374983	185375391
chr1	190422236	190422575
chr1	193325294	193325450
chr1	198004783	198005197
chr1	200509258	200509829
chr1	201177909	201178757
chr1	201224859	201225365
chr1	201257769	201258150
chr1	201442796	201443150
chr1	201639554	201640056
chr1	202174617	202175048
chr1	202593396	202594306
chr1	204194923	204195238
chr1	205575411	205575722
chr1	205594420	205595298
chr1	205616095	205616565
chr1	205620521	205621699
chr1	205623355	205623759
chr1	205651352	205651652
chr1	208322652	208322886
chr1	209313232	209313492
chr1	209626463	209626647
chr1	210286797	210287102
chr1	210424055	210424372
chr1	212114516	212114995
chr1	212983824	212984079
chr1	213351403	213351567
chr1	215905790	215906076
chr1	218795156	218795412
chr1	221383614	221383895
chr1	222142188	222142866
chr1	224326479	224326848
chr1	224398203	224398741
chr1	224478330	224478621
chr1	224971967	224972155
chr1	226666620	226666927
chr1	227165509	227166663
chr1	227165509	227166663
chr1	228228932	228229375
chr1	228230087	228230730
chr1	228497877	228498459
chr1	228508301	228508548
chr1	228506938	228507974
chr1	228878309	228878887
chr1	228917562	228918159
chr1	229113529	229113988
chr1	230232764	230233256
chr1	230791759	230792350
chr1	230887924	230888186
chr1	230962817	230963180
chr1	231045970	231046402
chr1	231059911	231060336
chr1	231147139	231147573
chr1	231861373	231861645
chr1	231868693	231869668
chr1	232814787	232815290
chr1	233278504	233278799
chr1	233750948	233751316
chr1	234233675	234234074
chr1	235430346	235431508
chr1	235443747	235444227
chr1	235854095	235854633
chr1	236264463	236265428
chr1	237857320	237857497
chr1	239751315	239751597
chr1	240673492	240673961
chr1	240674834	240675147
chr1	240726048	240726613
chr1	240769998	240770243
chr1	241469404	241470044
chr1	242151725	242152088
chr1	243486657	243486979
chr1	244245804	244246154
chr1	245270091	245270641
chr1	245306307	245306819
chr1	245627526	245628300
chr1	245736227	245736752
chr1	246988924	246989213
chr1	247017372	247017668
chr1	247438964	247439306
chr10	1140619	1141587
chr10	1233624	1233886
chr10	1234799	1235441
chr10	1265559	1266402
chr10	1278410	1278830
chr10	1457131	1457726
chr10	1486147	1487677
chr10	1486147	1487677
chr10	1540971	1542036
chr10	1613793	1614270
chr10	1703081	1703327
chr10	1711716	1711943
chr10	1914186	1914301
chr10	2079411	2079778
chr10	2139516	2139722
chr10	2542822	2543286
chr10	2555440	2555772
chr10	2731057	2731515
chr10	2948867	2949620
chr10	3104533	3105292
chr10	5539163	5539665
chr10	5539930	5540501
chr10	5764379	5764565
chr10	5927016	5927427
chr10	5987621	5987928
chr10	6060828	6061309
chr10	6301053	6301618
chr10	6502740	6503309
chr10	6807201	6807513
chr10	7140082	7140746
chr10	8154686	8155506
chr10	10336098	10336544
chr10	11326486	11327117
chr10	11513007	11513305
chr10	11837232	11837857
chr10	14176236	14176797
chr10	16511308	16511603
chr10	17433293	17433512
chr10	17774205	17774509
chr10	18410202	18410839
chr10	18550771	18551094
chr10	18841542	18842011
chr10	18842363	18846507
chr10	18842363	18846507
chr10	18850650	18851542
chr10	18853730	18854963
chr10	18855296	18856043
chr10	18860127	18862260
chr10	18860127	18862260
chr10	18856167	18859883
chr10	18856167	18859883
chr10	20838795	20839704
chr10	21839843	21840392
chr10	21947606	21947994
chr10	22958335	22958697
chr10	28397892	28398221
chr10	28673517	28673867
chr10	29329439	29329888
chr10	29811271	29811881
chr10	30159274	30159935
chr10	30616888	30617383
chr10	31062166	31062711
chr10	35541158	35541480
chr10	36685134	36685514
chr10	38772577	38772872
chr10	38783771	38784998
chr10	38783771	38784998
chr10	38785280	38786525
chr10	38787727	38788155
chr10	38788501	38788922
chr10	38790657	38791397
chr10	38791612	38792436
chr10	38793280	38793872
chr10	38793280	38793872
chr10	38795056	38795180
chr10	38796243	38797056
chr10	38800708	38801064
chr10	38803130	38803617
chr10	38803775	38804377
chr10	38806122	38806852
chr10	38807144	38807855
chr10	38808640	38809079
chr10	38816108	38818742
chr10	38869048	38871195
chr10	38869048	38871195
chr10	38871462	38872663
chr10	38871462	38872663
chr10	38873996	38874754
chr10	39038661	39039089
chr10	39077694	39078042
chr10	39078200	39078588
chr10	39080490	39081938
chr10	39080490	39081938
chr10	39085276	39085792
chr10	39086864	39087269
chr10	39090199	39090799
chr10	39090983	39091441
chr10	39091874	39092435
chr10	39092727	39093177
chr10	39093724	39094310
chr10	39097341	39098028
chr10	39100396	39100715
chr10	39106460	39107137
chr10	39114185	39114609
chr10	39117003	39117401
chr10	39119308	39119621
chr10	39122409	39123051
chr10	39123491	39124116
chr10	39127138	39127381
chr10	39129955	39130368
chr10	39131888	39132404
chr10	39134954	39135460
chr10	39137878	39138184
chr10	39140599	39141111
chr10	39141211	39141952
chr10	39143857	39144846
chr10	39146392	39147253
chr10	39147799	39148305
chr10	39153071	39153305
chr10	42355050	42355650
chr10	42357219	42357514
chr10	42358503	42359229
chr10	42359645	42359950
chr10	42362348	42362643
chr10	42362956	42363494
chr10	42364095	42365333
chr10	42369966	42370904
chr10	42368981	42369746
chr10	42375338	42376380
chr10	42376586	42377430
chr10	42722436	42722742
chr10	42790609	42790917
chr10	42791028	42791829
chr10	42792115	42793026
chr10	42793155	42793716
chr10	42793838	42794057
chr10	42794147	42795269
chr10	42795914	42796847
chr10	42801359	42801908
chr10	42802642	42803041
chr10	42803338	42804684
chr10	42806203	42807483
chr10	42807760	42809641
chr10	42807760	42809641
chr10	42807760	42809641
chr10	42809821	42811017
chr10	42813484	42813507
chr10	42813651	42814047
chr10	42814180	42814380
chr10	42814814	42815504
chr10	42815706	42816726
chr10	43227628	43228096
chr10	43264401	43264995
chr10	43522293	43522757
chr10	43583331	43583960
chr10	44191866	44192591
chr10	44738281	44738694
chr10	45423771	45424297
chr10	45912084	45912461
chr10	46528090	46528791
chr10	46991830	46992551
chr10	46993272	46993961
chr10	47058067	47059521
chr10	47639254	47639754
chr10	47664280	47664808
chr10	48323042	48323484
chr10	49429777	49430129
chr10	49558113	49558460
chr10	49735177	49735667
chr10	49845519	49845746
chr10	50017131	50017723
chr10	50638073	50638351
chr10	51554511	51554793
chr10	56981611	56981879
chr10	57737428	57737708
chr10	61052726	61053224
chr10	63675396	63676195
chr10	65303354	65303565
chr10	70365886	70366207
chr10	72299565	72300462
chr10	72394950	72395398
chr10	72464149	72464835
chr10	72719999	72720935
chr10	73191899	73192410
chr10	73572166	73572476
chr10	73711116	73711365
chr10	74546811	74547193
chr10	76683348	76683666
chr10	77240797	77241113
chr10	77257646	77257928
chr10	79266381	79266702
chr10	79989798	79990238
chr10	80661034	80661932
chr10	80831869	80832178
chr10	82415394	82415864
chr10	82416096	82416488
chr10	84220782	84221083
chr10	85937691	85938353
chr10	85946363	85947169
chr10	87387843	87388184
chr10	87876653	87877376
chr10	87881125	87881475
chr10	88043428	88043986
chr10	88202567	88202858
chr10	88241138	88241500
chr10	88323536	88323781
chr10	88413544	88414208
chr10	93250290	93250827
chr10	93733394	93733612
chr10	93811806	93812227
chr10	94190916	94191647
chr10	97206654	97207028
chr10	98329467	98329879
chr10	99217267	99217705
chr10	99675545	99675881
chr10	99685091	99685620
chr10	100014032	100014594
chr10	100874814	100875012
chr10	102144324	102144728
chr10	103165858	103166390
chr10	104494893	104495368
chr10	114672930	114673326
chr10	115551204	115551616
chr10	115809639	115810791
chr10	115938782	115939355
chr10	115988540	115988831
chr10	116257164	116257269
chr10	119322403	119323319
chr10	119887294	119887581
chr10	120042127	120042533
chr10	120245185	120245560
chr10	120825245	120825737
chr10	121072327	121072795
chr10	121224707	121225013
chr10	121718529	121718811
chr10	122154888	122155167
chr10	124188978	124189680
chr10	124484134	124485560
chr10	124484134	124485560
chr10	124845688	124846216
chr10	125013840	125014401
chr10	125730456	125731392
chr10	125994471	125994958
chr10	126278277	126278906
chr10	126941459	126941859
chr10	126958911	126959490
chr10	127580528	127580857
chr10	127940035	127940929
chr10	128190486	128190702
chr10	129807649	129808059
chr10	129858143	129858690
chr10	130269675	130270403
chr10	130614182	130614849
chr10	131021675	131022555
chr10	131404512	131404894
chr10	131583306	131583709
chr10	131861331	131861809
chr10	131987308	131987644
chr10	132005191	132006030
chr10	132182442	132183033
chr10	132506693	132507054
chr10	132526771	132527002
chr10	132588322	132590076
chr10	132723295	132725073
chr10	133281413	133282542
chr10	133310747	133310995
chr10	133520030	133520472
chr10	133541955	133542278
chr10	133964246	133964860
chr10	134018975	134019484
chr10	134205639	134206333
chr10	134219123	134219627
chr10	134240928	134241830
chr10	134377949	134378703
chr10	134482452	134483023
chr10	134544089	134544133
chr10	134725950	134726386
chr10	134934900	134935409
chr10	134980026	134980533
chr10	134988024	134989932
chr10	134988024	134989932
chr10	135022423	135023299
chr10	135092035	135092903
chr10	135150546	135153675
chr10	135150546	135153675
chr10	135379923	135380959
chr11	255883	256219
chr11	286805	287250
chr11	356632	357424
chr11	372149	372354
chr11	398944	399258
chr11	520871	521162
chr11	710176	711374
chr11	750360	750954
chr11	755011	755592
chr11	938142	939028
chr11	953439	954745
chr11	995810	996454
chr11	1016884	1018885
chr11	1022835	1023716
chr11	1024060	1024351
chr11	1069700	1070475
chr11	1071934	1072215
chr11	1100098	1100517
chr11	1118289	1118812
chr11	1141306	1142001
chr11	1148255	1150058
chr11	1222728	1223474
chr11	1297207	1297645
chr11	1757654	1758141
chr11	1763479	1764821
chr11	1765669	1766159
chr11	1842566	1843265
chr11	1905869	1907522
chr11	1905869	1907522
chr11	1914460	1915197
chr11	1953874	1954531
chr11	2064488	2064873
chr11	2068201	2068608
chr11	2069404	2069938
chr11	2073852	2075065
chr11	2073852	2075065
chr11	2079452	2079932
chr11	2085313	2085739
chr11	2085878	2086503
chr11	2091237	2091564
chr11	2127787	2128515
chr11	2147356	2148243
chr11	2152774	2153816
chr11	2208354	2209037
chr11	2210299	2210621
chr11	2449607	2450936
chr11	2834998	2835831
chr11	3152490	3153074
chr11	3195190	3196037
chr11	3227555	3228411
chr11	3376350	3376684
chr11	3680817	3681151
chr11	3946329	3946609
chr11	4696493	4696817
chr11	4703036	4703538
chr11	4762869	4763200
chr11	6095637	6095971
chr11	6677340	6677669
chr11	7598393	7598718
chr11	8248325	8248630
chr11	9272244	9272683
chr11	9356280	9356488
chr11	10010730	10011040
chr11	11581089	11581685
chr11	14498569	14499220
chr11	14762549	14762732
chr11	15928081	15929461
chr11	17822340	17822767
chr11	17836765	17837205
chr11	18100002	18100532
chr11	18736383	18736856
chr11	23909144	23909442
chr11	24832100	24832379
chr11	27196196	27196545
chr11	29997910	29998214
chr11	34101323	34101693
chr11	36154137	36154531
chr11	44295791	44296348
chr11	44525649	44526234
chr11	44703821	44704127
chr11	46307083	46307431
chr11	46776844	46777148
chr11	59537325	59537879
chr11	60883661	60884368
chr11	61039514	61040670
chr11	61207540	61208067
chr11	61264341	61265465
chr11	61359569	61360284
chr11	61361849	61362801
chr11	61384762	61385127
chr11	61441280	61441770
chr11	62124652	62125086
chr11	62353108	62353460
chr11	63399289	63399703
chr11	63827552	63827843
chr11	63839847	63840168
chr11	63881191	63882128
chr11	64146279	64148079
chr11	64348458	64349042
chr11	64361970	64362395
chr11	64638565	64639135
chr11	64983178	64983766
chr11	65023116	65023376
chr11	65204948	65205617
chr11	65601957	65602483
chr11	65933395	65933967
chr11	66861821	66862226
chr11	67134761	67135336
chr11	67208452	67209787
chr11	67294799	67295360
chr11	67436423	67436922
chr11	67876466	67877033
chr11	68297743	68298170
chr11	68385760	68386226
chr11	68679270	68679774
chr11	68877911	68878351
chr11	69030400	69030705
chr11	69046445	69046693
chr11	69058977	69059409
chr11	69081460	69081849
chr11	69410620	69410806
chr11	69618393	69619057
chr11	69629784	69630168
chr11	69656044	69656602
chr11	69658648	69659542
chr11	69858113	69858816
chr11	69964616	69965233
chr11	70040748	70041373
chr11	70328383	70328639
chr11	70463060	70463602
chr11	70532076	70532343
chr11	70547959	70548692
chr11	70610244	70610898
chr11	70622844	70623662
chr11	70657466	70657993
chr11	70701935	70702640
chr11	70705174	70705572
chr11	70863532	70863758
chr11	71072897	71073818
chr11	71125552	71126250
chr11	71151277	71151723
chr11	71197467	71197952
chr11	71288579	71289013
chr11	71748085	71748706
chr11	72768817	72769204
chr11	72859238	72859753
chr11	76101576	76102007
chr11	76814084	76814237
chr11	78511371	78511793
chr11	78970478	78970850
chr11	80963630	80964018
chr11	81718611	81718930
chr11	81737744	81738053
chr11	82802763	82803199
chr11	82828216	82828531
chr11	83132998	83133532
chr11	83145112	83145602
chr11	83817858	83818240
chr11	84876957	84877226
chr11	86255553	86256007
chr11	93064916	93065086
chr11	93206533	93206906
chr11	93600168	93600441
chr11	93601887	93602267
chr11	96459777	96460184
chr11	100731609	100731911
chr11	102245483	102246830
chr11	102982358	102982531
chr11	107724124	107724664
chr11	108887206	108887600
chr11	110077580	110078184
chr11	110923692	110924346
chr11	111178847	111179149
chr11	111228365	111229805
chr11	112125034	112126003
chr11	113510590	113510987
chr11	113939648	113940312
chr11	114009969	114010768
chr11	114164889	114165269
chr11	115017580	115019767
chr11	117304950	117305497
chr11	117680280	117681011
chr11	118445526	118446186
chr11	119567606	119567942
chr11	120862605	120863124
chr11	122708143	122708701
chr11	126733224	126733631
chr11	129686541	129686844
chr11	129891833	129892533
chr11	130049528	130050257
chr11	130406970	130407257
chr11	131698142	131698611
chr11	132031951	132032819
chr11	132339210	132339868
chr11	132409514	132409817
chr11	132901038	132901518
chr11	133196209	133197223
chr11	133456889	133457330
chr11	133771376	133772468
chr11	134042138	134042416
chr11	134070877	134071190
chr11	134075360	134075651
chr11	134383085	134383432
chr12	448165	448373
chr12	548082	548308
chr12	885409	886022
chr12	2546850	2547817
chr12	2555254	2556060
chr12	2718199	2718841
chr12	3069679	3070348
chr12	3413680	3414042
chr12	3931128	3931777
chr12	3934953	3935527
chr12	3946582	3946925
chr12	5905280	5905889
chr12	6319012	6320903
chr12	6663290	6663923
chr12	13293475	13294032
chr12	14887618	14887939
chr12	14908535	14908666
chr12	16391202	16391690
chr12	20137147	20137372
chr12	27872366	27872757
chr12	29455203	29455534
chr12	31911264	31911558
chr12	32121262	32121893
chr12	32211133	32211574
chr12	32431414	32431934
chr12	32599352	32599845
chr12	34388988	34389422
chr12	38512382	38512953
chr12	42758467	42758810
chr12	43038347	43038850
chr12	45929403	45929982
chr12	47662269	47662560
chr12	52482041	52482860
chr12	53096149	53096428
chr12	53553786	53554180
chr12	54682190	54683336
chr12	57062796	57063763
chr12	57289853	57290391
chr12	57588925	57589344
chr12	58121009	58121740
chr12	58273222	58273632
chr12	62384154	62384437
chr12	62910003	62910302
chr12	63283300	63283646
chr12	63353668	63353962
chr12	63363853	63364149
chr12	65207546	65207879
chr12	65361615	65361950
chr12	66835641	66835937
chr12	67446221	67446581
chr12	67776926	67777277
chr12	68994857	68995136
chr12	70482117	70482435
chr12	70794958	70795410
chr12	72179566	72180022
chr12	75532493	75532943
chr12	81220910	81221225
chr12	83269689	83270050
chr12	88549591	88549966
chr12	88700565	88700832
chr12	89524845	89525258
chr12	92760773	92761097
chr12	93476126	93476435
chr12	93782935	93783751
chr12	93799667	93800192
chr12	93912009	93912988
chr12	93953235	93953656
chr12	95081823	95082136
chr12	95173593	95173990
chr12	98029162	98029453
chr12	100112212	100112549
chr12	100741636	100742050
chr12	101468820	101469115
chr12	101881261	101881532
chr12	102506196	102506524
chr12	105576354	105576591
chr12	105890603	105891050
chr12	106639300	106639892
chr12	107570199	107570532
chr12	107856333	107857142
chr12	107890901	107891331
chr12	107922571	107923245
chr12	108329061	108329504
chr12	108415664	108416306
chr12	108680947	108681407
chr12	108756925	108757790
chr12	108783358	108783785
chr12	108972535	108973037
chr12	109596498	109596938
chr12	109722707	109723227
chr12	110073326	110074008
chr12	110099860	110100453
chr12	110121129	110121521
chr12	110167240	110167693
chr12	110246544	110247487
chr12	110251301	110252131
chr12	111368156	111368555
chr12	111896009	111896567
chr12	112194515	112195210
chr12	112733972	112734552
chr12	113531070	113531588
chr12	113811342	113811720
chr12	113827872	113828767
chr12	113827872	113828767
chr12	113830700	113831018
chr12	113876608	113877075
chr12	113935531	113935919
chr12	114027138	114027934
chr12	114103222	114103585
chr12	114112459	114112789
chr12	114798087	114798579
chr12	115187554	115187937
chr12	115341425	115342596
chr12	115615601	115616136
chr12	116175591	116176009
chr12	116697960	116699784
chr12	116733127	116733492
chr12	117226498	117227073
chr12	117277098	117277452
chr12	117349972	117350756
chr12	117681363	117681710
chr12	117847131	117847473
chr12	117869226	117869636
chr12	117870854	117871813
chr12	117872201	117872832
chr12	117907775	117908159
chr12	117946296	117946853
chr12	117996430	117996826
chr12	118020848	118021261
chr12	118320347	118320950
chr12	118648380	118648989
chr12	118796706	118796928
chr12	118932316	118932668
chr12	119013383	119014233
chr12	119567588	119568276
chr12	119918561	119918896
chr12	121432726	121433618
chr12	121671589	121672198
chr12	121677943	121678793
chr12	121698919	121699299
chr12	121721715	121722227
chr12	121747513	121747816
chr12	123995544	123996351
chr12	123996764	123998190
chr12	124027526	124027904
chr12	124138661	124139358
chr12	124576974	124578307
chr12	124585271	124585607
chr12	124742937	124743232
chr12	124826848	124827287
chr12	125049713	125049989
chr12	125574185	125574642
chr12	125574807	125575254
chr12	125578250	125578606
chr12	125999763	126000683
chr12	126162478	126163513
chr12	126407821	126408146
chr12	126811511	126812202
chr12	127720913	127721484
chr12	128181150	128181863
chr12	128648746	128649882
chr12	128673193	128673774
chr12	128674154	128674821
chr12	128689882	128690448
chr12	128817630	128818663
chr12	128957973	128958238
chr12	129088630	129089513
chr12	129123258	129123920
chr12	129508964	129510192
chr12	129508964	129510192
chr12	129621140	129621805
chr12	129640373	129640989
chr12	129855805	129856257
chr12	129870842	129872159
chr12	129873786	129874125
chr12	129986474	129986872
chr12	130231883	130232374
chr12	130302248	130303204
chr12	130383703	130384064
chr12	130539706	130540243
chr12	130681727	130682188
chr12	130708491	130708927
chr12	130732226	130732549
chr12	130785035	130785085
chr12	130923844	130924427
chr12	131069032	131069364
chr12	131212737	131213361
chr12	131242939	131243471
chr12	131277590	131278153
chr12	131501746	131502273
chr12	131584460	131585202
chr12	131683438	131684224
chr12	131743591	131743823
chr12	131756231	131756637
chr12	131799125	131799446
chr12	131802492	131803299
chr12	131811341	131811813
chr12	131879887	131880966
chr12	131879887	131880966
chr12	131889055	131890221
chr12	131894230	131894579
chr12	132023865	132025068
chr12	132052803	132053230
chr12	132119575	132119964
chr12	132167715	132168010
chr12	132172716	132173088
chr12	132173449	132174057
chr12	132308131	132308587
chr12	132469722	132470097
chr12	132501109	132501549
chr12	132549214	132549585
chr12	132608597	132609071
chr12	132618704	132619106
chr12	132639407	132643180
chr12	132639407	132643180
chr12	132639407	132643180
chr12	132650683	132651052
chr12	132651386	132651797
chr12	132665630	132666133
chr12	132701644	132702654
chr12	132873533	132875024
chr12	132889560	132890718
chr12	132926142	132926714
chr12	132978422	132978996
chr12	133002856	133003151
chr12	133134684	133135565
chr12	133265761	133266168
chr13	19477784	19478506
chr13	19529947	19531270
chr13	19642425	19642803
chr13	19648732	19649027
chr13	19692840	19693958
chr13	20704691	20705065
chr13	20966483	20968612
chr13	21072154	21072554
chr13	21633400	21634312
chr13	21977681	21978090
chr13	21998456	21998836
chr13	22028981	22029362
chr13	22075408	22075845
chr13	22510442	22511131
chr13	22544875	22546226
chr13	23253587	23253982
chr13	23325927	23326672
chr13	23507485	23508669
chr13	24131881	24133160
chr13	24252034	24252578
chr13	24275821	24277030
chr13	24277298	24277653
chr13	24288005	24288338
chr13	24345917	24346201
chr13	24380480	24380957
chr13	24414651	24414996
chr13	24513123	24513333
chr13	24561836	24562047
chr13	24773213	24773505
chr13	24784361	24784671
chr13	24930892	24931708
chr13	25000825	25001161
chr13	25255971	25256491
chr13	25947209	25947272
chr13	26003817	26004117
chr13	26442065	26442346
chr13	27926902	27927293
chr13	28239877	28240244
chr13	28481643	28481966
chr13	29105769	29106124
chr13	30065007	30066460
chr13	30098396	30099185
chr13	30101003	30101319
chr13	30119962	30120401
chr13	30797157	30797633
chr13	31416901	31417761
chr13	31627640	31628335
chr13	32745979	32746417
chr13	34883479	34883774
chr13	34925226	34925721
chr13	35576922	35577216
chr13	36337524	36337997
chr13	41042292	41042829
chr13	43866944	43867539
chr13	45086184	45086569
chr13	45373321	45373615
chr13	45534928	45535334
chr13	46719857	46720113
chr13	46731843	46732256
chr13	47215867	47216217
chr13	48509653	48510138
chr13	49165649	49166133
chr13	50237851	50238262
chr13	50320007	50320607
chr13	50605314	50605652
chr13	50641400	50641833
chr13	50692730	50693506
chr13	52113555	52113883
chr13	55513758	55514247
chr13	59582353	59582725
chr13	63792494	63792769
chr13	66804973	66805287
chr13	70642141	70642515
chr13	74354413	74354777
chr13	75967682	75968082
chr13	76147929	76148422
chr13	76402997	76403333
chr13	77597089	77597681
chr13	87839133	87839474
chr13	91860409	91860821
chr13	92012780	92013026
chr13	95670222	95670626
chr13	95684910	95685170
chr13	95692413	95692859
chr13	95701529	95702009
chr13	95725445	95725760
chr13	95733427	95733728
chr13	95741594	95742437
chr13	95741594	95742437
chr13	95742617	95742810
chr13	95764722	95765013
chr13	95770624	95771131
chr13	95775653	95776336
chr13	95788853	95789314
chr13	95791009	95791425
chr13	95796690	95797026
chr13	95809760	95810470
chr13	95820528	95820819
chr13	95826802	95827632
chr13	95830987	95831440
chr13	95832461	95832798
chr13	95835926	95836467
chr13	95839467	95840190
chr13	95853845	95854293
chr13	95880118	95880584
chr13	95892265	95892519
chr13	95893915	95894098
chr13	95897711	95898212
chr13	95928734	95929431
chr13	96661679	96661897
chr13	98504770	98505377
chr13	99542532	99543009
chr13	100034655	100034993
chr13	100563776	100564206
chr13	100565932	100566111
chr13	100696230	100696737
chr13	100749712	100750056
chr13	100841469	100841863
chr13	101088083	101088397
chr13	105219401	105219693
chr13	105220003	105220463
chr13	105433318	105434050
chr13	108809155	108809457
chr13	109200558	109201114
chr13	109244432	109245118
chr13	109945635	109947282
chr13	109945635	109947282
chr13	110695063	110696297
chr13	110695063	110696297
chr13	111170846	111171351
chr13	111634729	111635018
chr13	112034452	112035095
chr13	112086942	112087779
chr13	112178095	112178446
chr13	112202393	112202738
chr13	112242359	112242972
chr13	112342752	112343084
chr13	112594399	112594726
chr13	112614124	112615133
chr13	112733002	112733409
chr13	113012321	113013143
chr13	113180352	113181217
chr13	113567104	113567580
chr13	113626479	113627043
chr13	113638666	113639253
chr13	113711506	113713119
chr13	113711506	113713119
chr13	114218641	114219428
chr13	114242976	114243414
chr13	114267819	114268596
chr13	114277431	114277675
chr13	114477461	114478384
chr13	114553919	114555471
chr13	114749425	114750335
chr13	114753988	114755268
chr13	114906481	114908565
chr14	21718810	21719878
chr14	21726106	21726594
chr14	21727844	21728566
chr14	21964207	21964697
chr14	23707513	23707815
chr14	24081609	24082098
chr14	25478665	25478941
chr14	25486038	25486447
chr14	31632076	31632629
chr14	33784590	33785039
chr14	33974922	33975326
chr14	34675025	34675335
chr14	35821839	35822320
chr14	38044366	38044618
chr14	38660913	38661281
chr14	39637779	39638173
chr14	50355732	50356243
chr14	52799319	52799817
chr14	53400188	53400505
chr14	53557142	53557529
chr14	53600743	53601282
chr14	56687421	56687716
chr14	57073344	57073783
chr14	58880292	58880725
chr14	60400759	60401037
chr14	60751025	60751519
chr14	61246449	61246848
chr14	61855014	61855440
chr14	62165814	62166244
chr14	62191459	62191870
chr14	62238148	62238593
chr14	63428413	63428770
chr14	64403903	64404180
chr14	65172194	65172472
chr14	65232488	65233108
chr14	66284463	66286007
chr14	66284463	66286007
chr14	68097155	68097574
chr14	68324597	68325089
chr14	69365547	69366319
chr14	69410564	69411332
chr14	69593590	69593993
chr14	70252065	70252478
chr14	70306232	70306730
chr14	70806243	70806548
chr14	73429147	73429522
chr14	74445389	74445633
chr14	74446127	74446492
chr14	74473874	74474178
chr14	75897639	75898091
chr14	76863201	76863461
chr14	77322847	77323527
chr14	77965842	77966012
chr14	78268945	78269399
chr14	81367355	81367640
chr14	81738300	81738700
chr14	83191172	83191669
chr14	84967066	84967368
chr14	84970757	84970853
chr14	84991805	84992518
chr14	90362318	90362675
chr14	91269967	91270891
chr14	92510238	92510629
chr14	93144119	93144985
chr14	94296263	94296574
chr14	94431072	94431444
chr14	94934132	94934659
chr14	94985318	94986668
chr14	95057378	95057826
chr14	95204396	95204719
chr14	95355679	95357250
chr14	95403440	95404893
chr14	95532700	95533365
chr14	95711784	95712222
chr14	95724414	95725720
chr14	95860570	95861069
chr14	95864215	95864656
chr14	95931584	95932165
chr14	96484290	96484659
chr14	96808806	96809097
chr14	96984571	96985007
chr14	97205809	97206100
chr14	97394964	97395613
chr14	97468671	97469060
chr14	97601953	97602942
chr14	97601953	97602942
chr14	97754319	97754677
chr14	98312380	98312948
chr14	98361635	98362478
chr14	98772296	98772578
chr14	99301499	99302520
chr14	100614175	100614898
chr14	100631487	100631952
chr14	100762629	100763454
chr14	101169794	101170196
chr14	101485875	101487083
chr14	101569692	101570033
chr14	101583836	101584154
chr14	101642914	101643114
chr14	101656214	101656661
chr14	102543790	102544132
chr14	103113779	103114249
chr14	103384805	103385600
chr14	103386396	103387701
chr14	103386396	103387701
chr14	103473937	103474397
chr14	104160671	104161411
chr14	104265431	104265829
chr14	104341446	104341767
chr14	104663766	104664338
chr14	104681110	104681516
chr14	104698267	104698879
chr14	104790780	104791246
chr14	104812534	104812787
chr14	104910665	104911048
chr14	104937927	104938930
chr14	104993062	104994153
chr14	105080492	105081153
chr14	105141850	105142184
chr14	105151809	105152174
chr14	105290721	105291293
chr14	105325010	105325548
chr14	105325805	105327584
chr14	105325805	105327584
chr14	105359712	105360581
chr14	105549000	105549339
chr14	105625380	105625871
chr14	105632109	105632815
chr14	105673606	105674640
chr14	105906616	105907184
chr14	105921631	105922012
chr14	105995320	105995885
chr14	106029012	106030460
chr14	106035197	106037501
chr14	106035197	106037501
chr14	106149343	106150001
chr14	106151085	106151755
chr14	106155032	106155635
chr14	106155950	106157660
chr14	106155950	106157660
chr14	106171610	106172140
chr15	20436744	20437167
chr15	20479206	20479972
chr15	20514204	20514558
chr15	20515597	20516206
chr15	22520340	22520927
chr15	22539371	22539660
chr15	22915608	22916604
chr15	22923395	22924032
chr15	22939441	22939819
chr15	22944676	22944940
chr15	23002852	23003143
chr15	23775524	23775839
chr15	23863775	23864540
chr15	26201998	26202658
chr15	27137917	27138548
chr15	27332850	27333384
chr15	27509374	27510415
chr15	27596009	27597400
chr15	27720681	27721081
chr15	27786798	27787093
chr15	27834834	27835312
chr15	27941152	27941541
chr15	28020248	28020420
chr15	29210859	29211060
chr15	30242413	30242716
chr15	31417516	31418460
chr15	31807867	31808180
chr15	32972482	32972674
chr15	33350204	33350516
chr15	33465909	33466174
chr15	34005347	34005731
chr15	34278272	34278628
chr15	34314972	34315325
chr15	35130436	35130860
chr15	36582171	36582757
chr15	41364865	41365216
chr15	41927295	41927854
chr15	42211289	42212000
chr15	43359330	43359583
chr15	45753799	45754262
chr15	45766578	45767208
chr15	45785614	45785986
chr15	45817040	45817436
chr15	45823297	45823588
chr15	48239436	48239581
chr15	49332607	49333232
chr15	49542010	49542294
chr15	55566014	55566416
chr15	55579000	55579418
chr15	55682032	55682411
chr15	55688931	55689380
chr15	56126976	56127361
chr15	64039779	64040127
chr15	65204434	65204893
chr15	65320569	65320941
chr15	68654893	68655424
chr15	69474019	69474312
chr15	69678029	69678735
chr15	69976886	69977303
chr15	70334855	70335272
chr15	70381191	70381517
chr15	70594643	70596123
chr15	70630985	70631281
chr15	70741515	70742589
chr15	71491515	71492430
chr15	72282887	72283199
chr15	72467424	72468012
chr15	73044021	73044360
chr15	74059115	74059512
chr15	75181704	75181996
chr15	75247995	75248600
chr15	75508802	75509083
chr15	75698672	75698963
chr15	77061401	77061778
chr15	77311835	77312154
chr15	77792972	77793448
chr15	78177594	78178483
chr15	78839021	78839325
chr15	78859377	78859610
chr15	79316244	79316622
chr15	79384261	79385076
chr15	79744680	79745185
chr15	80736529	80738288
chr15	81000224	81000706
chr15	82340126	82340208
chr15	83366913	83367138
chr15	83499422	83499871
chr15	85155670	85156094
chr15	85525814	85526674
chr15	86170298	86170600
chr15	88828950	88829378
chr15	90309555	90310334
chr15	90342322	90342613
chr15	90373283	90374083
chr15	90399423	90399966
chr15	91077232	91077688
chr15	92292047	92292640
chr15	92293425	92293822
chr15	93055647	93056055
chr15	93921522	93921881
chr15	94594526	94595073
chr15	95210270	95210724
chr15	97264680	97264939
chr15	98544681	98545989
chr15	98544681	98545989
chr15	98980942	98981391
chr15	99223463	99223807
chr15	99311850	99312165
chr15	99353699	99354056
chr15	100852142	100852437
chr15	101326285	101326785
chr15	101481482	101482005
chr15	101922390	101922504
chr15	101978840	101979504
chr15	101987858	101988270
chr16	232084	232810
chr16	249351	250457
chr16	334978	335462
chr16	347977	348292
chr16	360375	360803
chr16	374012	375600
chr16	573059	574705
chr16	582400	582794
chr16	585523	585851
chr16	608738	609012
chr16	660926	661563
chr16	665728	667396
chr16	671026	673517
chr16	800252	800584
chr16	959677	959915
chr16	1043529	1044484
chr16	1082589	1084654
chr16	1143350	1143617
chr16	1194008	1194301
chr16	1236239	1237305
chr16	1243043	1243686
chr16	1265975	1266375
chr16	1362161	1363539
chr16	1371618	1372372
chr16	1397997	1398346
chr16	1404697	1405431
chr16	1413974	1414942
chr16	1425276	1425680
chr16	1444649	1445225
chr16	1446382	1446833
chr16	1500253	1500485
chr16	1510814	1511351
chr16	1604851	1605333
chr16	1630327	1630547
chr16	1704619	1705322
chr16	1827000	1828317
chr16	1829787	1830576
chr16	1951812	1952081
chr16	2231481	2232507
chr16	2284677	2286317
chr16	2350612	2351081
chr16	2546795	2547667
chr16	2760357	2761084
chr16	2886781	2887722
chr16	3095103	3095426
chr16	3521243	3522390
chr16	3529484	3529913
chr16	3536658	3537392
chr16	3600934	3602062
chr16	3603685	3604034
chr16	3753509	3754044
chr16	3874405	3875015
chr16	4060236	4060604
chr16	4276410	4277524
chr16	4703299	4703664
chr16	4711525	4712220
chr16	5305319	5305789
chr16	5397545	5398128
chr16	5523607	5524093
chr16	5537786	5538150
chr16	6050664	6051075
chr16	6365291	6365581
chr16	6422075	6423824
chr16	6422075	6423824
chr16	6703591	6704251
chr16	6742868	6743864
chr16	6822463	6823548
chr16	7411726	7412498
chr16	7520352	7520767
chr16	7538495	7538682
chr16	8611674	8614465
chr16	8614900	8615224
chr16	8805315	8805784
chr16	8870275	8870863
chr16	9089089	9089535
chr16	9241108	9241507
chr16	9285333	9285808
chr16	9494940	9495296
chr16	9953356	9953651
chr16	10043175	10043707
chr16	10133925	10134559
chr16	10822785	10823292
chr16	10952891	10953525
chr16	11016060	11016457
chr16	11580695	11581029
chr16	11732921	11733241
chr16	13297660	13297942
chr16	14432006	14432615
chr16	15800236	15800581
chr16	15893779	15894470
chr16	16173194	16173918
chr16	16265406	16265729
chr16	16860815	16861256
chr16	17574821	17575153
chr16	18152769	18153326
chr16	19005542	19006391
chr16	19030153	19030459
chr16	19394306	19394782
chr16	20090380	20090730
chr16	20309716	20310051
chr16	20341349	20341563
chr16	20825697	20826006
chr16	22250497	22251460
chr16	23327227	23328282
chr16	23519794	23520255
chr16	23944938	23945369
chr16	24717753	24718043
chr16	25189158	25189809
chr16	25884536	25885181
chr16	26151336	26151706
chr16	26284975	26285290
chr16	26384884	26386247
chr16	26384884	26386247
chr16	26553462	26554004
chr16	26758593	26758974
chr16	26768006	26768846
chr16	26824208	26824822
chr16	26824208	26824822
chr16	27149666	27150279
chr16	27189043	27189551
chr16	27800417	27801573
chr16	28042125	28042646
chr16	28512347	28513162
chr16	28596975	28597285
chr16	28895074	28895421
chr16	28914091	28914655
chr16	29284580	29285470
chr16	30056366	30056997
chr16	31053598	31054095
chr16	31339699	31340125
chr16	31500188	31500802
chr16	32343080	32343393
chr16	32343857	32344206
chr16	32473985	32474280
chr16	33340245	33341174
chr16	33342574	33343304
chr16	33421704	33422149
chr16	33866815	33867419
chr16	33867510	33868655
chr16	33867510	33868655
chr16	33874455	33874738
chr16	33887565	33888016
chr16	33899952	33900838
chr16	33901142	33902344
chr16	33901142	33902344
chr16	33935730	33936097
chr16	47887712	47889132
chr16	47887712	47889132
chr16	48077682	48078479
chr16	48373359	48373546
chr16	48964500	48966845
chr16	48964500	48966845
chr16	48964500	48966845
chr16	49049892	49050206
chr16	49661277	49662437
chr16	49939597	49940038
chr16	51045810	51046166
chr16	51273179	51274104
chr16	53076028	53076807
chr16	53148575	53148901
chr16	55053277	55054102
chr16	55303068	55303392
chr16	55912547	55913423
chr16	56058239	56059314
chr16	56848670	56849003
chr16	57441530	57442378
chr16	57602126	57603130
chr16	57664403	57664721
chr16	57739237	57739694
chr16	57763549	57764411
chr16	58926585	58927288
chr16	66121258	66121641
chr16	66414216	66414718
chr16	66834908	66835699
chr16	70580645	70581045
chr16	70906226	70907039
chr16	70974666	70974973
chr16	71208933	71209433
chr16	71659057	71659602
chr16	73320326	73321394
chr16	75685238	75685622
chr16	78239325	78239725
chr16	78961965	78962464
chr16	79756494	79757363
chr16	79820357	79820944
chr16	79858829	79859257
chr16	80630157	80631109
chr16	80750410	80751012
chr16	80776255	80776861
chr16	81201981	81202488
chr16	81298692	81299621
chr16	81560486	81561034
chr16	81659584	81661379
chr16	81766951	81767271
chr16	82155466	82156025
chr16	82253939	82254585
chr16	83030350	83030910
chr16	83954487	83955033
chr16	84001140	84001551
chr16	84074641	84074814
chr16	84158891	84159193
chr16	84359142	84359746
chr16	84963363	84964699
chr16	85379607	85380892
chr16	85459735	85460384
chr16	85556057	85557039
chr16	85659854	85660768
chr16	86142136	86142496
chr16	86214196	86214509
chr16	86427427	86427943
chr16	86452619	86452977
chr16	86470933	86471418
chr16	86497660	86498070
chr16	86621018	86622059
chr16	86707047	86707990
chr16	86835675	86836000
chr16	86894635	86895639
chr16	86965699	86966510
chr16	86984712	86985343
chr16	87006020	87006349
chr16	87047178	87048205
chr16	87243380	87244126
chr16	87247170	87247495
chr16	87524590	87525170
chr16	87536031	87536681
chr16	87558088	87558580
chr16	87592282	87592614
chr16	87630828	87631665
chr16	88086108	88086924
chr16	88164326	88164741
chr16	88197051	88197423
chr16	88226277	88226618
chr16	88280322	88281377
chr16	88364585	88365534
chr16	88467991	88468574
chr16	88488342	88489441
chr16	88488342	88489441
chr16	88582777	88583141
chr16	88583490	88584055
chr16	88584521	88587203
chr16	88584521	88587203
chr16	89030906	89031519
chr16	89046127	89047462
chr16	89078392	89079153
chr16	89982357	89983000
chr17	94811	95295
chr17	171421	171902
chr17	181761	182068
chr17	193930	194533
chr17	714786	715222
chr17	715313	715604
chr17	1069429	1069978
chr17	1832526	1833377
chr17	1915662	1915962
chr17	2388910	2389833
chr17	2388910	2389833
chr17	2519997	2520539
chr17	2592045	2593920
chr17	2642675	2642966
chr17	2836226	2836618
chr17	3452809	3453393
chr17	4051091	4051367
chr17	4378064	4378375
chr17	4641546	4642049
chr17	5135154	5135503
chr17	5405979	5406531
chr17	7016616	7017087
chr17	7077541	7080242
chr17	7077541	7080242
chr17	7313400	7313870
chr17	7372990	7373500
chr17	7416419	7417688
chr17	7606534	7607193
chr17	8420162	8420490
chr17	8505251	8505635
chr17	9282437	9282967
chr17	9404771	9405101
chr17	9618853	9619458
chr17	10286269	10286631
chr17	11634039	11634551
chr17	13800277	13800519
chr17	14298607	14298962
chr17	14516785	14517272
chr17	15367911	15368391
chr17	15368713	15369266
chr17	17363403	17363807
chr17	17574802	17575218
chr17	20706746	20707037
chr17	20771843	20773023
chr17	20931643	20932847
chr17	21138939	21139945
chr17	21193218	21193845
chr17	21259718	21260585
chr17	21265459	21266751
chr17	21310353	21311350
chr17	21553430	21553969
chr17	22011294	22011682
chr17	22070273	22071284
chr17	22211603	22212126
chr17	25263082	25263878
chr17	25264107	25265512
chr17	25266123	25266793
chr17	25267202	25267786
chr17	25414860	25415486
chr17	25415608	25416060
chr17	26458641	26458938
chr17	27247631	27248076
chr17	27909124	27909415
chr17	28035463	28035755
chr17	28072113	28072553
chr17	28139984	28140123
chr17	28148585	28148966
chr17	28504163	28504577
chr17	28721723	28722096
chr17	29469696	29469995
chr17	29776111	29776498
chr17	31317860	31318306
chr17	35097510	35098603
chr17	35117240	35118543
chr17	35117240	35118543
chr17	35236440	35236808
chr17	35517232	35517464
chr17	35562070	35562407
chr17	35610080	35610371
chr17	35994008	35994311
chr17	36396573	36397114
chr17	37807735	37808475
chr17	41089124	41089479
chr17	41585993	41586314
chr17	42241396	42241684
chr17	43527045	43527580
chr17	44046877	44047559
chr17	44981029	44982016
chr17	45241793	45242252
chr17	46976229	46976757
chr17	47418694	47419664
chr17	47432931	47433323
chr17	47443795	47444023
chr17	48343193	48343585
chr17	48717584	48718336
chr17	48810021	48811077
chr17	54847861	54848267
chr17	54886595	54888177
chr17	57770087	57770345
chr17	59475285	59475516
chr17	60551599	60551994
chr17	60660322	60660659
chr17	60869828	60871688
chr17	60869828	60871688
chr17	61068732	61069069
chr17	61306349	61306836
chr17	62154681	62155052
chr17	62792708	62793010
chr17	63605648	63606004
chr17	64182071	64182408
chr17	64307500	64308293
chr17	65025574	65026126
chr17	65865927	65866280
chr17	65892042	65892398
chr17	68135144	68135477
chr17	68785019	68785339
chr17	70120283	70120809
chr17	70184655	70185757
chr17	70300097	70300841
chr17	70394543	70394871
chr17	70549597	70550246
chr17	71264803	71265762
chr17	71489491	71489751
chr17	71490465	71490832
chr17	71631018	71631336
chr17	71898785	71899201
chr17	71949213	71950649
chr17	72072250	72072947
chr17	72461369	72462114
chr17	72559324	72559905
chr17	72564626	72565609
chr17	72724409	72724762
chr17	73120492	73120908
chr17	73341176	73341465
chr17	73568549	73568892
chr17	73607688	73608148
chr17	74152809	74153446
chr17	75465827	75466727
chr17	75505242	75506088
chr17	75681901	75682530
chr17	75854225	75854554
chr17	75857166	75857730
chr17	76119405	76120117
chr17	76157554	76158228
chr17	76431351	76431970
chr17	76473931	76474901
chr17	77464677	77465149
chr17	77494965	77495372
chr17	77788093	77788498
chr17	77795706	77796052
chr17	77896414	77896824
chr17	77907295	77909572
chr17	78477047	78478274
chr17	78477047	78478274
chr17	78484703	78485715
chr17	79075621	79076277
chr17	79082914	79083478
chr17	79083574	79084173
chr17	79094040	79095217
chr17	79139165	79139435
chr17	79227439	79227916
chr17	79245520	79245822
chr17	79380133	79380807
chr17	79430869	79431128
chr17	79499161	79499792
chr17	79503089	79503398
chr17	79808775	79809395
chr17	79811231	79812007
chr17	79990520	79991070
chr17	80105008	80105630
chr17	80383961	80384284
chr17	80588204	80588597
chr17	80877771	80878029
chr17	80897017	80897426
chr17	80968423	80968726
chr18	63526	64180
chr18	105289	105725
chr18	3119608	3119975
chr18	3562511	3562968
chr18	3741118	3741740
chr18	7569886	7570222
chr18	8074416	8074755
chr18	8392299	8393186
chr18	8392299	8393186
chr18	8406500	8406695
chr18	8406790	8407219
chr18	9284953	9285389
chr18	9287469	9287869
chr18	9428258	9428579
chr18	9521888	9522323
chr18	9867902	9868624
chr18	11247354	11248019
chr18	12430338	12431249
chr18	12438216	12438806
chr18	12607937	12608228
chr18	13106212	13106835
chr18	14916932	14917306
chr18	18730055	18730406
chr18	19601077	19601382
chr18	22315503	22316335
chr18	22442380	22442630
chr18	23596366	23596771
chr18	24222693	24222999
chr18	29600887	29601403
chr18	29604007	29604435
chr18	30260326	30260683
chr18	31487002	31487283
chr18	34863955	34864462
chr18	34960348	34961124
chr18	34994192	34994499
chr18	35360493	35361424
chr18	39654660	39654997
chr18	42352222	42352601
chr18	43449996	43450448
chr18	44051803	44052450
chr18	44096508	44096954
chr18	44277973	44278501
chr18	45681616	45682180
chr18	46129139	46130023
chr18	46287722	46288320
chr18	46372792	46373292
chr18	46546004	46546370
chr18	46572505	46572924
chr18	47527884	47528378
chr18	47685962	47686613
chr18	49224100	49224507
chr18	49225226	49225531
chr18	54137824	54138309
chr18	55242572	55242911
chr18	55729852	55730206
chr18	55730762	55731611
chr18	55742937	55743228
chr18	55746746	55747754
chr18	55752529	55752871
chr18	55757565	55757930
chr18	55759441	55759761
chr18	55759982	55760422
chr18	55761574	55761960
chr18	55784749	55785058
chr18	55794314	55795364
chr18	55862724	55863037
chr18	55877047	55877436
chr18	55877601	55877903
chr18	55909129	55909546
chr18	55937499	55937826
chr18	55947305	55948004
chr18	55950111	55950768
chr18	55958149	55958584
chr18	55994284	55994754
chr18	56012352	56012686
chr18	56026262	56026646
chr18	56039041	56039280
chr18	56041927	56042532
chr18	56066842	56067246
chr18	56259700	56260382
chr18	56394402	56394767
chr18	56427915	56428286
chr18	60688501	60688872
chr18	60758604	60759668
chr18	60770762	60771443
chr18	65622749	65623098
chr18	65848151	65848654
chr18	65897286	65897678
chr18	70536957	70537299
chr18	70947695	70947898
chr18	71202179	71202380
chr18	71265280	71265819
chr18	72184574	72184961
chr18	72197634	72198058
chr18	72595515	72595831
chr18	72996226	72996865
chr18	73034442	73034744
chr18	74055891	74056444
chr18	74317321	74317786
chr18	74729993	74730420
chr18	74971371	74971841
chr18	75231123	75231906
chr18	75361980	75362639
[truncated: 2,733 more rows]

## Sheet: UC-enriched
Supplemental Table 2F. Positional information of UC's enriched DhMRs
Chromosome	Start	End
chr1	724252	724699
chr1	725216	726163
chr1	725216	726163
chr1	797197	797599
chr1	898485	898803
chr1	1301366	1302188
chr1	1899321	1899699
chr1	2078271	2078531
chr1	2079675	2079982
chr1	2086677	2087249
chr1	2111694	2112168
chr1	2881006	2882152
chr1	2902278	2902985
chr1	2905735	2906168
chr1	2942400	2943126
chr1	2967583	2968867
chr1	3092459	3093854
chr1	3287483	3288129
chr1	3386824	3387340
chr1	3521520	3522117
chr1	3641938	3642652
chr1	3641938	3642652
chr1	3642738	3643572
chr1	4124316	4127529
chr1	4204478	4204874
chr1	4246009	4246241
chr1	4275991	4276360
chr1	4356141	4356524
chr1	4428940	4429876
chr1	4432662	4433293
chr1	4556355	4556742
chr1	4580506	4580803
chr1	4707079	4707843
chr1	4742718	4743022
chr1	4827233	4827804
chr1	5068459	5068908
chr1	5180573	5181192
chr1	5349692	5350143
chr1	5459178	5459564
chr1	5738662	5739349
chr1	5797005	5798122
chr1	5863847	5864719
chr1	5869228	5869625
chr1	6090565	6091015
chr1	6167119	6169024
chr1	6209597	6210675
chr1	6234481	6236118
chr1	6997150	6997507
chr1	6997651	6998023
chr1	7163780	7164232
chr1	7207962	7208455
chr1	7422372	7422969
chr1	7558157	7558919
chr1	7566560	7567221
chr1	7610696	7610815
chr1	7628157	7629881
chr1	7667195	7667812
chr1	7714467	7715673
chr1	7944675	7945266
chr1	8381777	8382235
chr1	8404448	8405276
chr1	9372413	9372735
chr1	9416787	9417440
chr1	9471118	9471361
chr1	10286139	10286357
chr1	10704567	10704907
chr1	10704567	10704907
chr1	10721647	10722901
chr1	10721647	10722901
chr1	10731359	10731443
chr1	10741250	10741412
chr1	10750764	10751145
chr1	10837592	10838834
chr1	10866974	10867430
chr1	10913109	10914172
chr1	11099826	11100313
chr1	11100512	11101777
chr1	11101922	11102737
chr1	11762203	11762768
chr1	12150336	12150691
chr1	12499048	12499395
chr1	12642706	12643928
chr1	12664575	12664996
chr1	14801387	14801757
chr1	14902732	14903025
chr1	14908061	14908207
chr1	15171279	15172103
chr1	15199264	15199633
chr1	15436111	15437129
chr1	15490985	15491340
chr1	16469047	16469771
chr1	16547955	16548561
chr1	17678424	17678702
chr1	18186698	18187651
chr1	18631683	18632066
chr1	18642091	18642417
chr1	18683257	18684029
chr1	18698987	18699348
chr1	19070966	19071247
chr1	19128005	19129290
chr1	19152129	19152540
chr1	19184431	19185102
chr1	20369291	20369571
chr1	20600207	20600756
chr1	20607860	20608180
chr1	20780412	20780927
chr1	21029606	21030162
chr1	21672776	21673142
chr1	21931074	21931491
chr1	22557639	22557936
chr1	22660107	22660454
chr1	22662731	22663040
chr1	22663423	22664002
chr1	22663423	22664002
chr1	22686898	22687337
chr1	22873795	22874507
chr1	22985211	22985846
chr1	23005507	23005804
chr1	23096364	23096766
chr1	23952478	23952729
chr1	25323689	25324034
chr1	25362263	25363025
chr1	25921229	25921792
chr1	26077486	26077707
chr1	26093726	26094099
chr1	26095350	26095839
chr1	27413178	27413432
chr1	27891795	27891871
chr1	27921281	27922579
chr1	27923207	27923529
chr1	30298488	30298952
chr1	30811484	30812143
chr1	30937106	30937444
chr1	30961284	30961979
chr1	30992085	30992583
chr1	31172623	31172949
chr1	31312628	31313083
chr1	31367094	31367696
chr1	32011395	32011694
chr1	32738582	32738945
chr1	34665971	34666206
chr1	36591989	36592775
chr1	36959202	36959587
chr1	37227708	37228170
chr1	37274654	37275000
chr1	38669227	38669426
chr1	39580859	39581247
chr1	41890062	41890867
chr1	41891362	41891711
chr1	41991863	41994132
chr1	41994280	41995712
chr1	42010846	42011529
chr1	42354328	42354867
chr1	42633314	42633857
chr1	43315578	43315988
chr1	43523276	43523932
chr1	43889026	43889506
chr1	44143817	44144104
chr1	44992250	44992559
chr1	45143761	45144060
chr1	45716275	45716567
chr1	45784250	45784493
chr1	47977539	47977829
chr1	48057026	48057835
chr1	50834699	50835017
chr1	53562011	53563096
chr1	53562011	53563096
chr1	53563329	53564766
chr1	53563329	53564766
chr1	53565451	53566717
chr1	53567166	53567518
chr1	53663289	53663868
chr1	54017575	54017902
chr1	54097562	54099095
chr1	54412394	54412966
chr1	55468392	55468667
chr1	58120776	58121185
chr1	58603027	58603354
chr1	70835921	70836289
chr1	71316880	71317231
chr1	75076383	75076817
chr1	77362683	77363016
chr1	82168904	82169281
chr1	86807919	86808216
chr1	86950513	86950793
chr1	88922776	88923115
chr1	89024091	89024187
chr1	89455824	89456100
chr1	91982803	91983092
chr1	95567826	95568139
chr1	111119093	111119439
chr1	111264722	111265193
chr1	112129895	112130245
chr1	112321165	112321517
chr1	112618290	112618774
chr1	114596748	114597108
chr1	115845986	115846270
chr1	116055904	116056101
chr1	142535527	142539914
chr1	145075964	145076355
chr1	148849450	148849848
chr1	150546088	150546777
chr1	152003282	152003717
chr1	153216878	153217740
chr1	153216878	153217740
chr1	155155846	155156264
chr1	157246353	157247020
chr1	159883505	159883744
chr1	160103665	160104220
chr1	160163568	160164649
chr1	164444114	164444420
chr1	165084324	165084552
chr1	165371819	165372099
chr1	169315145	169315459
chr1	169976170	169976538
chr1	172513836	172514386
chr1	172632535	172632993
chr1	172888967	172889067
chr1	175283904	175284248
chr1	175428031	175428515
chr1	175734534	175734859
chr1	176086494	176086784
chr1	176172247	176172485
chr1	176521418	176521724
chr1	176600998	176601297
chr1	177320818	177321298
chr1	177327942	177328239
chr1	178036234	178036426
chr1	181395337	181395647
chr1	181395756	181396824
chr1	181395756	181396824
chr1	182205773	182206084
chr1	182538249	182538590
chr1	182648778	182648985
chr1	183674933	183675254
chr1	184079676	184080194
chr1	184886617	184886786
chr1	185407628	185407919
chr1	200509339	200509789
chr1	200976633	200976851
chr1	201178276	201178861
chr1	201224917	201225354
chr1	201610962	201611117
chr1	201639635	201639960
chr1	202174698	202175115
chr1	202593307	202594138
chr1	203495978	203496843
chr1	204164432	204164756
chr1	205856738	205857035
chr1	207096977	207098268
chr1	208322655	208323034
chr1	208388729	208389166
chr1	209943623	209944000
chr1	212033529	212033868
chr1	212863017	212863358
chr1	224200228	224201344
chr1	224201521	224202748
chr1	224201521	224202748
chr1	227165455	227165950
chr1	227408352	227408594
chr1	228229063	228229348
chr1	228230158	228230699
chr1	228258230	228258325
chr1	228258438	228259287
chr1	228259618	228260061
chr1	228497880	228498477
chr1	228507157	228508161
chr1	228917565	228918795
chr1	229113436	229113850
chr1	229196065	229196566
chr1	229311118	229311425
chr1	229355879	229356509
chr1	230528947	230529125
chr1	230531719	230531965
chr1	230710273	230710643
chr1	230724153	230724652
chr1	230737973	230738297
chr1	230739810	230740055
chr1	231759424	231759519
chr1	231868531	231869281
chr1	233532033	233532272
chr1	234233585	234233905
chr1	234383060	234383354
chr1	234763227	234763569
chr1	236248969	236249548
chr1	236264731	236265435
chr1	236327090	236327430
chr1	238112596	238113118
chr1	240726080	240726442
chr1	241469594	241469986
chr1	247438988	247439517
chr1	248866265	248866630
chr1	249184781	249185170
chr10	713371	714616
chr10	1140611	1140991
chr10	1255356	1255560
chr10	1265547	1266393
chr10	1278471	1278809
chr10	1377391	1377746
chr10	1457073	1457662
chr10	1486098	1487718
chr10	1538078	1538543
chr10	1540984	1542056
chr10	1914134	1914386
chr10	1974478	1974780
chr10	2079465	2079815
chr10	2139452	2140056
chr10	2220825	2221149
chr10	2532331	2532662
chr10	2730991	2731535
chr10	2948977	2949549
chr10	3104628	3105290
chr10	3261238	3261678
chr10	3844611	3845182
chr10	4174245	4174733
chr10	5378539	5378850
chr10	5423389	5423779
chr10	5513632	5513950
chr10	5518319	5518651
chr10	5539156	5540111
chr10	5580020	5580334
chr10	5595036	5595450
chr10	5610937	5611402
chr10	5631741	5632049
chr10	5974282	5974667
chr10	6060776	6061318
chr10	6300954	6301658
chr10	6502785	6503300
chr10	6676198	6676375
chr10	6807195	6807599
chr10	6820700	6820931
chr10	6827613	6827983
chr10	7140095	7140621
chr10	7277368	7277669
chr10	8154878	8155444
chr10	8338921	8339436
chr10	10336001	10336359
chr10	11325508	11325814
chr10	11326575	11327164
chr10	12657426	12658323
chr10	12843264	12843684
chr10	14017433	14017729
chr10	14176127	14176817
chr10	14841734	14842080
chr10	16952049	16952342
chr10	18410186	18410848
chr10	18842439	18842833
chr10	18842951	18844988
chr10	18842951	18844988
chr10	18845322	18845975
chr10	18846268	18849563
chr10	18846268	18849563
chr10	18846268	18849563
chr10	18849690	18850035
chr10	18841563	18842151
chr10	18850533	18851998
chr10	18850533	18851998
chr10	18852623	18854385
chr10	18854505	18854947
chr10	18855255	18856580
chr10	18860033	18862514
chr10	18856932	18859879
chr10	19402243	19402566
chr10	20303032	20303321
chr10	20839161	20839757
chr10	25733181	25733586
chr10	26544369	26544641
chr10	28673560	28673857
chr10	30159183	30160024
chr10	30537289	30537588
chr10	31062100	31062915
chr10	31067788	31067941
chr10	33746315	33746572
chr10	35956205	35956749
chr10	38773231	38773577
chr10	38773709	38773891
chr10	38774981	38776085
chr10	38776529	38776637
chr10	38776814	38777499
chr10	38777686	38778513
chr10	38778607	38779174
chr10	38783715	38784937
chr10	38783715	38784937
chr10	38785206	38785656
chr10	38785771	38786148
chr10	38788676	38788819
chr10	38790996	38792651
chr10	38793555	38794326
chr10	38799053	38800009
chr10	38803074	38803447
chr10	38803707	38804131
chr10	38804541	38804765
chr10	38806473	38806797
chr10	38808555	38809021
chr10	38816258	38818686
chr10	38869557	38871131
chr10	38871630	38871793
chr10	38872004	38872173
chr10	38874503	38874760
chr10	39076760	39076956
chr10	39080197	39080705
chr10	39081067	39081907
chr10	39081067	39081907
chr10	39082687	39083141
chr10	39087035	39087347
chr10	39091340	39091629
chr10	39093745	39093817
chr10	39094041	39094114
chr10	39115418	39115746
chr10	39123646	39123920
chr10	39130039	39130192
chr10	39132247	39132453
chr10	39134980	39135276
chr10	39136185	39136397
chr10	39136859	39137134
chr10	39140252	39140420
chr10	39141089	39141117
chr10	39141435	39141648
chr10	39146468	39146765
chr10	39146897	39147036
chr10	42355161	42356092
chr10	42358526	42359880
chr10	42364096	42365409
chr10	42369044	42369435
chr10	42376213	42376532
chr10	42377831	42378164
chr10	42379359	42379588
chr10	42721898	42722134
chr10	42722777	42723048
chr10	42723285	42723497
chr10	42791330	42791832
chr10	42792480	42793115
chr10	42793548	42794019
chr10	42794190	42794332
chr10	42794541	42794984
chr10	42795959	42796256
chr10	42796919	42797402
chr10	42797501	42798150
chr10	42798280	42798913
chr10	42800153	42800914
chr10	42801307	42801555
chr10	42802464	42802853
chr10	42802971	42803270
chr10	42803368	42803411
chr10	42803528	42803858
chr10	42803985	42804459
chr10	42805373	42806061
chr10	42806783	42807515
chr10	42807878	42808638
chr10	42811654	42811897
chr10	42812048	42812345
chr10	42813358	42813590
chr10	42814955	42816535
chr10	42814955	42816535
chr10	42809616	42810019
chr10	42810545	42810906
chr10	42811551	42811555
chr10	43583422	43583969
chr10	44191829	44192544
chr10	44887817	44888211
chr10	45315531	45315848
chr10	45423569	45424325
chr10	45606962	45607259
chr10	45912077	45912472
chr10	46528091	46528774
chr10	47035768	47036047
chr10	47058061	47059857
chr10	47574120	47574709
chr10	47638614	47639036
chr10	47639519	47639671
chr10	47664389	47664727
chr10	47669392	47670001
chr10	48321100	48321582
chr10	48323034	48323492
chr10	49429799	49430218
chr10	49735178	49735631
chr10	50017109	50017743
chr10	50461705	50462153
chr10	50949690	50950346
chr10	51501865	51502364
chr10	52423815	52424340
chr10	52433164	52433231
chr10	52433406	52433819
chr10	60241494	60241830
chr10	60625111	60625310
chr10	61044249	61044758
chr10	71551618	71552051
chr10	71667288	71667577
chr10	72299668	72300357
chr10	72464224	72464871
chr10	72720061	72720894
chr10	77240539	77241034
chr10	77240539	77241034
chr10	79230695	79232163
chr10	79430807	79431119
chr10	79990038	79990417
chr10	80308207	80308480
chr10	80660983	80661958
chr10	80785311	80786084
chr10	81085611	81086639
chr10	81262993	81263147
chr10	82415400	82416345
chr10	82418044	82418628
chr10	84220803	84221108
chr10	85937551	85938337
chr10	85946449	85947158
chr10	87495580	87495963
chr10	87674999	87675366
chr10	87876689	87877374
chr10	87881014	87881317
chr10	87987766	87987949
chr10	88006876	88007237
chr10	88043579	88043955
chr10	88075385	88075788
chr10	88323404	88323832
chr10	88413715	88414135
chr10	89894250	89894493
chr10	91045746	91046192
chr10	91047169	91047765
chr10	92055728	92056025
chr10	92057518	92057909
chr10	93045598	93045872
chr10	93046300	93046614
chr10	93065688	93066118
chr10	95096458	95096771
chr10	98316918	98317326
chr10	103264162	103264585
chr10	104969089	104969136
chr10	105461106	105462017
chr10	105484263	105484576
chr10	105596022	105596341
chr10	107489939	107490413
chr10	107778512	107778768
chr10	114619614	114619998
chr10	116255127	116255444
chr10	118241440	118241607
chr10	118393745	118394062
chr10	118987757	118988120
chr10	119322355	119323062
chr10	120033238	120033724
chr10	120245172	120245552
chr10	121072353	121072932
chr10	121186300	121186647
chr10	121224603	121224958
chr10	123426784	123427119
chr10	124462914	124463284
chr10	124484232	124485478
chr10	124845616	124846152
chr10	125013833	125014295
chr10	125015160	125015412
chr10	125730493	125731426
chr10	125994421	125994742
chr10	126068719	126069158
chr10	126287317	126287675
chr10	126941489	126941862
chr10	127774005	127774285
chr10	127877240	127877528
chr10	127939989	127940971
chr10	128006891	128007200
chr10	128815075	128815668
chr10	129343126	129343411
chr10	129742563	129743054
chr10	129848495	129848838
chr10	129858048	129858668
chr10	130269719	130270310
chr10	130614172	130614772
chr10	130874830	130875623
chr10	131021641	131022744
chr10	132005372	132006042
chr10	132182432	132182972
chr10	132588642	132589974
chr10	132723219	132725098
chr10	132870753	132871180
chr10	133046142	133046604
chr10	133184386	133184926
chr10	133281419	133282436
chr10	133520020	133520317
chr10	133964026	133964765
chr10	134178015	134178301
chr10	134205633	134206340
chr10	134228205	134229347
chr10	134241127	134241741
chr10	134526161	134526517
chr10	134725879	134726171
chr10	134841700	134842160
chr10	134988028	134989747
chr10	135022553	135023000
chr10	135152967	135153294
chr10	135150710	135152812
chr10	135379915	135380998
chr10	135502831	135503139
chr11	191694	191993
chr11	255949	256386
chr11	356650	357040
chr11	357340	357888
chr11	357340	357888
chr11	1016203	1016500
chr11	1016686	1017864
chr11	1032614	1032714
chr11	1069633	1070541
chr11	1100011	1100641
chr11	1118256	1118556
chr11	1141380	1142001
chr11	1148426	1148928
chr11	1149486	1149999
chr11	1222691	1223328
chr11	1757626	1758176
chr11	1763800	1764324
chr11	1764553	1764848
chr11	1842589	1843367
chr11	1881377	1881750
chr11	1882757	1883332
chr11	1905849	1906890
chr11	1907077	1907605
chr11	1913991	1914288
chr11	1914437	1915231
chr11	1953835	1954475
chr11	2063501	2065000
chr11	2065973	2066639
chr11	2067610	2067983
chr11	2068310	2068682
chr11	2068815	2069918
chr11	2070274	2071280
chr11	2071955	2072262
chr11	2072636	2074390
chr11	2072636	2074390
chr11	2074581	2075050
chr11	2075904	2076617
chr11	2076928	2078212
chr11	2079425	2079939
chr11	2083145	2083564
chr11	2081833	2082330
chr11	2082560	2082983
chr11	2080655	2081650
chr11	2085327	2085930
chr11	2086233	2086616
chr11	2087095	2087475
chr11	2091289	2091663
chr11	2123340	2123809
chr11	2127720	2128519
chr11	2147553	2148250
chr11	2152776	2153042
chr11	2153170	2153377
chr11	2208400	2209006
chr11	2449866	2450990
chr11	2451656	2452224
chr11	2456656	2456958
chr11	2605467	2605892
chr11	2834924	2835958
chr11	3152482	3152964
chr11	3195130	3195982
chr11	3227804	3228396
chr11	3376257	3376821
chr11	6095693	6096055
chr11	6233417	6233732
chr11	6677284	6677717
chr11	8273251	8273637
chr11	10303918	10304256
chr11	10929422	10929866
chr11	11581035	11581689
chr11	12189591	12190055
chr11	12686767	12686948
chr11	15928387	15929280
chr11	17661383	17661647
chr11	17785271	17785948
chr11	19639818	19640065
chr11	23909099	23909516
chr11	23911302	23911632
chr11	25222323	25222891
chr11	31629779	31630092
chr11	34427223	34427498
chr11	35159602	35160068
chr11	35455228	35455539
chr11	35877725	35878160
chr11	36076202	36076579
chr11	36371685	36371984
chr11	44295825	44296300
chr11	44525724	44526210
chr11	44563949	44564277
chr11	44680397	44680992
chr11	44703790	44704120
chr11	44963658	44964006
chr11	44999710	45000383
chr11	47377241	47378981
chr11	47401625	47401969
chr11	55351393	55351682
chr11	59537228	59537904
chr11	60884185	60884450
chr11	60889730	60890029
chr11	61039740	61040338
chr11	61264325	61265423
chr11	61359499	61360049
chr11	61441212	61441886
chr11	62524947	62525079
chr11	63777768	63778628
chr11	63867023	63867384
chr11	63880828	63882201
chr11	64147035	64147817
chr11	64344707	64345084
chr11	64361942	64362398
chr11	64363036	64363933
chr11	64408153	64408412
chr11	64408817	64409114
chr11	65284061	65284372
chr11	65601841	65602383
chr11	65601841	65602383
chr11	66091408	66091728
chr11	67294930	67295226
chr11	67436449	67437193
chr11	68391279	68391635
chr11	68395211	68395474
chr11	68397892	68398281
chr11	68478625	68478960
chr11	68877931	68878328
chr11	68962075	68962675
chr11	68966273	68966696
chr11	68981941	68982238
chr11	69030317	69030705
chr11	69042590	69042975
chr11	69046413	69046784
chr11	69058948	69059446
chr11	69062620	69062809
chr11	69081437	69081842
chr11	69170886	69171261
chr11	69266159	69266546
chr11	69618367	69618981
chr11	69628824	69629052
chr11	69629766	69630087
chr11	69656206	69656583
chr11	69658692	69659475
chr11	69791413	69791748
chr11	69858005	69858848
chr11	69871491	69871875
chr11	69872161	69872511
chr11	69964643	69965214
chr11	70040761	70041487
chr11	70547922	70548628
chr11	70610321	70610881
chr11	70622822	70623572
chr11	70657518	70657990
chr11	70701883	70702685
chr11	70705197	70705713
chr11	70720104	70720417
chr11	71069973	71070473
chr11	71072967	71073750
chr11	71072967	71073750
chr11	71090007	71090238
chr11	71125546	71126278
chr11	71197400	71197729
chr11	71281758	71282091
chr11	71288549	71289026
chr11	74927404	74927606
chr11	75979487	75979883
chr11	76424369	76424893
chr11	78970442	78970740
chr11	81266806	81267359
chr11	81740601	81740936
chr11	85912375	85912535
chr11	86430128	86430399
chr11	92439038	92439259
chr11	92438394	92438796
chr11	93600110	93600557
chr11	93601826	93602166
chr11	94248603	94248860
chr11	94756118	94756513
chr11	95735665	95735979
chr11	95736131	95736385
chr11	96459862	96460194
chr11	101826676	101826893
chr11	101826980	101827202
chr11	111228852	111229957
chr11	112124935	112125468
chr11	113510495	113510972
chr11	115017542	115019741
chr11	115657524	115657830
chr11	117305062	117305581
chr11	117680447	117681026
chr11	117745798	117746101
chr11	119346711	119347142
chr11	120011018	120011301
chr11	120664491	120665113
chr11	120862611	120862982
chr11	120978874	120979622
chr11	122708176	122708737
chr11	126271680	126271869
chr11	128785639	128785981
chr11	130004793	130005090
chr11	131698121	131698733
chr11	131722618	131722995
chr11	131995178	131995544
chr11	132031946	132032828
chr11	132339250	132339974
chr11	132409511	132409904
chr11	132901086	132901573
chr11	133196308	133197194
chr11	133456897	133457366
chr11	133577267	133577378
chr11	133577565	133577842
chr11	133608625	133608811
chr11	133771526	133772534
chr11	134391931	134392228
chr11	134609597	134610854
chr11	134870916	134871273
chr11	134905202	134905578
chr12	218673	219041
chr12	2546782	2547757
chr12	2555272	2556124
chr12	5624492	5624653
chr12	5905281	5905782
chr12	5989846	5990243
chr12	6926771	6927100
chr12	7035935	7036708
chr12	10116704	10117055
chr12	12200710	12201024
chr12	12645424	12645721
chr12	12742363	12742648
chr12	13292798	13294224
chr12	13292798	13294224
chr12	15092255	15092552
chr12	17875731	17876094
chr12	24601829	24602304
chr12	26262409	26262586
chr12	28275303	28275561
chr12	29555393	29555771
chr12	31400095	31400533
chr12	31587874	31588111
chr12	34388967	34389414
chr12	34426411	34426604
chr12	38512368	38512913
chr12	43698990	43699183
chr12	45607603	45607956
chr12	45929393	45929931
chr12	45975026	45975270
chr12	46776101	46776523
chr12	47533298	47533675
chr12	47662178	47662583
chr12	48218667	48219088
chr12	49780556	49780830
chr12	50271616	50271913
chr12	50446423	50446728
chr12	52539769	52539976
chr12	53096178	53096447
chr12	57891227	57891389
chr12	58237571	58238006
chr12	58273189	58273522
chr12	58283927	58284226
chr12	58285773	58286426
chr12	58288824	58289152
chr12	58291273	58292116
chr12	58336096	58336480
chr12	58495302	58495630
chr12	58644003	58644288
chr12	63674151	63674479
chr12	67679920	67680167
chr12	68040731	68041334
chr12	68040731	68041334
chr12	68063686	68063946
chr12	68760297	68760640
chr12	68766931	68767153
chr12	69006788	69007219
chr12	69009754	69010242
chr12	69032477	69032894
chr12	69869546	69869886
chr12	77626490	77626784
chr12	79936544	79936818
chr12	80343147	80343339
chr12	83269754	83270109
chr12	85713034	85713327
chr12	88301543	88301863
chr12	88622242	88622547
chr12	96612413	96612676
chr12	98029185	98029454
chr12	98401708	98402147
chr12	98754929	98755226
chr12	99368629	99369006
chr12	99532589	99532965
chr12	100411076	100411320
chr12	101383365	101383925
chr12	103169930	103170290
chr12	103621061	103621262
chr12	104779325	104779577
chr12	105064114	105064727
chr12	105890691	105891074
chr12	107856306	107857139
chr12	107890910	107891261
chr12	107922629	107923310
chr12	108328925	108329459
chr12	108415635	108416308
chr12	108587184	108587614
chr12	108680900	108681548
chr12	108757007	108757831
chr12	108783185	108783783
chr12	108972427	108972923
chr12	108988914	108989446
chr12	108999469	108999968
chr12	109227996	109228105
chr12	110073382	110074011
chr12	110098920	110099659
chr12	110099946	110100362
chr12	110121127	110121549
chr12	110246628	110247610
chr12	110250461	110250925
chr12	110251394	110252134
chr12	110265349	110265729
chr12	111368199	111368561
chr12	111486794	111487132
chr12	111494590	111495169
chr12	111841905	111842090
chr12	112033137	112033543
chr12	112547492	112547808
chr12	112564646	112565159
chr12	113011909	113012215
chr12	113011909	113012215
chr12	113482745	113483055
chr12	113496820	113497335
chr12	113667435	113667732
chr12	113677966	113678344
chr12	113811264	113811678
chr12	113876502	113877048
chr12	114027074	114027909
chr12	114103066	114103545
chr12	114112252	114112710
chr12	114164848	114165205
chr12	114300974	114301178
chr12	114496854	114497157
chr12	114671539	114671921
chr12	114752995	114753396
chr12	114798086	114798601
chr12	114943723	114944085
chr12	115268499	115268876
chr12	115341611	115342517
chr12	115384363	115384988
chr12	115423835	115424527
chr12	115615547	115616101
chr12	115681724	115682098
chr12	116042311	116042805
chr12	116175672	116176012
chr12	116427013	116427240
chr12	116491966	116492142
chr12	116579633	116579816
chr12	116698075	116699081
chr12	116703295	116703643
chr12	116705014	116705269
chr12	116733213	116733452
chr12	116797826	116798131
chr12	116812970	116813266
chr12	116989048	116989370
chr12	117033411	117033860
chr12	117226594	117227070
chr12	117277128	117277422
chr12	117681362	117681768
chr12	117750623	117750920
chr12	117790767	117791119
chr12	117807787	117808102
chr12	117833544	117833883
chr12	117847089	117847503
chr12	117869204	117869607
chr12	117870831	117871567
chr12	117872257	117872707
chr12	117907726	117908266
chr12	117946278	117946870
chr12	117996430	117996881
chr12	118020944	118021385
chr12	118111053	118111350
chr12	118320320	118320991
chr12	118489284	118489582
chr12	119013313	119014185
chr12	119145214	119145454
chr12	119513156	119513886
chr12	119567603	119568336
chr12	119918288	119918947
chr12	120983065	120983364
chr12	121099128	121099425
chr12	121432754	121433670
chr12	122904406	122904567
chr12	123995892	123996211
chr12	123996946	123997809
chr12	124138665	124139222
chr12	124250238	124250532
chr12	124577021	124577677
chr12	124577921	124578309
chr12	124823265	124824223
chr12	125157071	125157347
chr12	125574171	125574635
chr12	125574746	125575132
chr12	125999779	126000678
chr12	126162528	126163527
chr12	126811720	126812092
chr12	127720912	127721483
chr12	128181157	128181740
chr12	128648774	128649822
chr12	128674141	128674547
chr12	128817632	128818522
chr12	129088656	129089025
chr12	129089231	129089616
chr12	129123315	129123977
chr12	129509082	129510184
chr12	129621157	129621721
chr12	129640300	129641182
chr12	129750897	129751065
chr12	129870809	129872125
chr12	129873788	129874148
chr12	130302223	130302558
chr12	130302716	130303097
chr12	130383667	130384124
chr12	130539752	130540148
chr12	130708695	130708942
chr12	130732246	130732610
chr12	130923801	130924127
chr12	131067938	131068656
chr12	131069039	131069400
chr12	131111130	131111642
chr12	131243003	131243444
chr12	131243540	131243671
chr12	131249197	131249842
chr12	131584469	131585192
chr12	131683575	131684234
chr12	131756179	131756582
chr12	131768047	131768333
chr12	131799074	131799444
chr12	131802546	131803260
chr12	131811424	131811753
chr12	131857224	131857682
chr12	131880125	131880478
chr12	131880613	131880949
chr12	131883700	131883930
chr12	131889186	131890215
chr12	131894167	131894483
chr12	132023810	132025021
chr12	132052783	132053257
chr12	132115955	132116146
chr12	132119636	132119886
chr12	132172711	132174026
chr12	132172711	132174026
chr12	132640758	132641917
chr12	132642240	132643017
chr12	132651318	132651827
chr12	132701707	132702629
chr12	132844575	132844900
chr12	132873554	132875028
chr12	132889668	132890911
chr12	132889668	132890911
chr12	132926046	132926544
chr12	132978398	132978911
chr12	132978398	132978911
chr12	133095147	133095444
chr12	133817706	133818060
chr13	19477783	19478576
chr13	19529947	19531334
chr13	19554804	19555103
chr13	19642456	19642813
chr13	19648799	19649069
chr13	19692956	19694062
chr13	20704699	20705007
chr13	20966508	20968509
chr13	21071734	21071917
chr13	21072052	21072505
chr13	21072052	21072505
chr13	22317338	22317699
chr13	22510403	22511089
chr13	22544886	22546130
chr13	23253599	23254019
chr13	23507714	23508614
chr13	23537610	23537842
chr13	24131852	24133075
chr13	24287887	24288859
chr13	24529356	24530110
chr13	24930934	24931641
chr13	25255950	25256512
chr13	29105727	29106052
chr13	30065056	30066125
chr13	31416241	31416627
chr13	31416880	31418144
chr13	31418623	31419273
chr13	31627726	31628100
chr13	32745938	32746455
chr13	33551661	33551945
chr13	33659140	33659450
chr13	34925249	34925745
chr13	36335933	36337143
chr13	36337236	36337875
chr13	36532021	36532744
chr13	40651208	40651428
chr13	41042198	41042829
chr13	43866921	43867650
chr13	45625237	45625594
chr13	46170617	46170682
chr13	50665794	50666045
chr13	50682808	50683055
chr13	52954993	52955409
chr13	60475366	60475577
chr13	67554072	67554279
chr13	77897776	77898288
chr13	80758826	80759111
chr13	84051453	84051750
chr13	87414790	87415218
chr13	87414790	87415218
chr13	87841290	87841509
chr13	96346133	96346435
chr13	97998247	97998627
chr13	98504766	98505352
chr13	100066560	100067453
chr13	100583177	100583496
chr13	105309642	105309957
chr13	105433468	105433540
chr13	107091182	107091411
chr13	108332806	108333322
chr13	109200478	109201042
chr13	109244415	109245109
chr13	109918651	109918983
chr13	109945628	109947276
chr13	110695533	110696311
chr13	111843855	111844338
chr13	112034537	112035169
chr13	112086914	112087453
chr13	112178136	112178480
chr13	112202393	112202698
chr13	112242462	112242869
chr13	112273284	112273871
chr13	112614132	112615189
chr13	112653662	112653993
chr13	112733036	112733475
chr13	113012388	113013170
chr13	113180346	113181188
chr13	113320097	113320657
chr13	113567062	113567608
chr13	113626503	113626979
chr13	113711528	113711954
chr13	113712654	113713193
chr13	114218892	114219329
chr13	114219676	114220067
chr13	114242895	114243311
chr13	114267877	114268447
chr13	114477462	114478125
chr13	114500980	114501856
chr13	114553742	114554675
chr13	114754005	114754518
chr13	114754800	114755243
chr13	114753366	114753866
chr13	114906724	114907842
chr13	114906724	114907842
chr13	114918895	114919495
chr14	21301659	21302024
chr14	21303375	21303706
chr14	24766703	24766823
chr14	24891724	24892058
chr14	25490398	25490512
chr14	26370426	26370758
chr14	30772654	30772753
chr14	32577299	32577742
chr14	33106822	33107084
chr14	33784599	33784960
chr14	34675025	34675410
chr14	45719822	45720264
chr14	46484099	46484496
chr14	48735984	48736419
chr14	50981889	50982380
chr14	50982543	50982724
chr14	52805926	52806348
chr14	56113011	56113301
chr14	61947600	61947858
chr14	62062218	62062672
chr14	63428462	63428799
chr14	63675512	63675949
chr14	65232477	65233198
chr14	65640669	65641017
chr14	66284095	66285953
chr14	68420283	68420594
chr14	69365964	69366442
chr14	69442971	69443268
chr14	69735998	69736752
chr14	70250170	70250401
chr14	70306343	70306654
chr14	70813654	70813951
chr14	77322987	77323499
chr14	79017773	79018147
chr14	81091955	81092278
chr14	82879504	82879774
chr14	83191116	83191690
chr14	84991802	84992514
chr14	85423110	85423295
chr14	87350810	87351235
chr14	87703859	87704175
chr14	90969128	90969451
chr14	93144009	93145017
chr14	93162024	93162367
chr14	94213751	94214624
chr14	94431134	94431549
chr14	94828824	94829162
chr14	94934124	94934619
chr14	94985414	94986643
chr14	95057372	95057970
chr14	95355792	95356847
chr14	95357001	95357299
chr14	95404032	95404812
chr14	95516327	95516696
chr14	95532448	95533407
chr14	95711765	95712251
chr14	95724379	95725630
chr14	95860593	95861095
chr14	95931573	95932275
chr14	96484322	96484661
chr14	97394952	97395709
chr14	97468659	97469022
chr14	97602029	97602858
chr14	97737129	97737363
chr14	97754288	97754674
chr14	98312371	98312977
chr14	98361691	98362561
chr14	99176735	99177112
chr14	99219248	99219506
chr14	99301657	99302460
chr14	100418431	100418964
chr14	100634079	100634407
chr14	100931118	100931169
chr14	100992960	100993671
chr14	101049746	101050056
chr14	101056748	101057084
chr14	101173139	101173602
chr14	101485982	101486351
chr14	101486499	101487092
chr14	101583762	101584506
chr14	101656058	101656735
chr14	101929948	101930298
chr14	102092133	102092442
chr14	103384709	103385490
chr14	103386370	103387701
chr14	103453982	103454197
chr14	103547136	103547592
chr14	103548261	103548795
chr14	103571524	103571859
chr14	104341493	104341934
chr14	104663704	104664439
chr14	104681120	104681517
chr14	104698255	104698874
chr14	104722019	104722336
chr14	104790701	104791151
chr14	104910704	104911018
chr14	104937993	104938834
chr14	104993091	104994144
chr14	105058589	105058866
chr14	105080472	105081059
chr14	105141786	105142253
chr14	105152146	105152901
chr14	105290719	105291489
chr14	105325000	105325440
chr14	105326006	105327255
chr14	105549111	105549517
chr14	105550017	105550519
chr14	106029378	106030025
chr14	106035232	106037457
chr14	106051547	106051964
chr14	106151255	106151696
chr14	106155155	106155462
chr14	106156031	106157609
chr15	20108845	20109142
chr15	20436725	20437070
chr15	20513852	20515021
chr15	20515684	20516343
chr15	20522258	20522750
chr15	20586185	20586547
chr15	22520345	22521026
chr15	22539341	22539646
chr15	23686098	23686440
chr15	23863822	23864537
chr15	26049143	26049587
chr15	26202060	26202641
chr15	26977071	26977493
chr15	27138041	27138513
chr15	27332942	27333259
chr15	27509421	27510427
chr15	27509421	27510427
chr15	27595988	27597430
chr15	27700589	27700907
chr15	27720651	27721076
chr15	27834862	27835231
chr15	28344890	28345397
chr15	28349909	28351368
chr15	29591995	29592726
chr15	30242411	30242709
chr15	30464942	30465288
chr15	30668029	30668447
chr15	31807737	31808079
chr15	36978934	36979240
chr15	38482048	38482447
chr15	39865997	39866294
chr15	41206253	41206550
chr15	42447215	42447512
chr15	45027427	45027716
chr15	48232323	48232526
chr15	62900657	62901143
chr15	66951249	66951588
chr15	67456162	67456719
chr15	67514499	67515121
chr15	68654843	68655592
chr15	68989439	68989723
chr15	69474088	69474386
chr15	69599684	69599897
chr15	69678049	69678556
chr15	70334896	70335326
chr15	70594625	70596148
chr15	70741481	70742758
chr15	70822534	70822831
chr15	70850931	70851546
chr15	73924372	73924784
chr15	74059193	74059570
chr15	75088454	75088810
chr15	76572537	76572702
chr15	77304425	77304700
chr15	78177755	78178149
chr15	79285524	79285889
chr15	79316215	79316671
chr15	79384432	79384970
chr15	79729564	79729984
chr15	79744507	79745217
chr15	80323082	80323434
chr15	80736674	80738032
chr15	82266096	82266312
chr15	82562036	82562145
chr15	83366931	83367228
chr15	83779875	83780225
chr15	88828947	88829414
chr15	90289117	90289884
chr15	92292132	92292637
chr15	92293361	92293647
chr15	93055660	93056089
chr15	94594560	94594972
chr15	94595156	94595496
chr15	95210285	95210745
chr15	98543974	98544472
chr15	98544643	98546066
chr15	98980907	98981413
chr15	101250132	101250557
chr15	101326447	101326754
chr15	101481463	101481851
chr15	101681830	101682742
chr16	676850	677098
chr16	1027855	1028352
chr16	1043489	1044508
chr16	1082689	1084517
chr16	1357854	1358322
chr16	2884957	2885313
chr16	2887023	2887684
chr16	3123952	3124174
chr16	3601076	3602088
chr16	4276335	4277601
chr16	4718290	4718909
chr16	5305302	5305664
chr16	5397520	5398240
chr16	5472473	5472526
chr16	5523606	5524030
chr16	5537894	5538169
chr16	5662072	5662354
chr16	5780650	5780969
chr16	5993744	5994041
chr16	6050589	6051082
chr16	6108571	6108868
chr16	6265219	6265477
chr16	6365285	6365586
chr16	6422440	6423822
chr16	6703603	6704200
chr16	6742916	6743897
chr16	6822450	6823447
chr16	7368004	7368328
chr16	7411717	7412757
chr16	7520360	7520760
chr16	7828248	7828466
chr16	7865724	7866025
chr16	8404969	8405266
chr16	8611785	8614284
chr16	8805424	8805786
chr16	8929386	8929656
chr16	9247415	9247671
chr16	9285301	9285674
chr16	9364818	9365097
chr16	9494963	9495384
chr16	9953326	9953623
chr16	9971380	9971724
chr16	10022383	10022702
chr16	10043223	10043706
chr16	10133883	10134387
chr16	10822864	10823184
chr16	10952992	10953465
chr16	11039941	11040179
chr16	11240288	11240665
chr16	11579780	11580068
chr16	11732863	11733304
chr16	13242221	13242598
chr16	13297633	13297975
chr16	14144911	14145411
chr16	14431995	14432563
chr16	15611572	15612014
chr16	15859006	15859273
chr16	16249060	16249329
chr16	16860747	16861325
chr16	17297247	17297607
chr16	17333124	17333682
chr16	18152734	18153299
chr16	20072502	20072816
chr16	20090226	20090759
chr16	20309716	20310043
chr16	22172643	22173058
chr16	23236418	23236813
chr16	23327209	23328156
chr16	23945020	23945356
chr16	25428824	25429046
chr16	25884433	25885147
chr16	25925028	25926068
chr16	26151317	26151616
chr16	26284911	26285234
chr16	26384931	26386357
chr16	26553492	26554035
chr16	26758654	26759058
chr16	26768031	26768851
chr16	26824261	26824917
chr16	27149558	27150033
chr16	27800386	27801547
chr16	27803018	27803370
chr16	27839191	27839654
chr16	28042089	28042759
chr16	28100627	28101274
chr16	28512358	28513063
chr16	29208643	29208975
chr16	29209251	29209733
chr16	29281605	29282171
chr16	29281605	29282171
chr16	29282313	29282621
chr16	29284577	29285392
chr16	30056499	30056865
chr16	32295684	32295983
chr16	32345702	32346010
chr16	32474012	32474335
chr16	32818143	32818551
chr16	33075985	33076180
chr16	33340220	33341389
chr16	33340220	33341389
chr16	33341665	33343148
chr16	33421729	33422006
chr16	33856800	33857111
chr16	33866860	33867524
chr16	33867740	33868632
chr16	33864581	33866501
chr16	33864581	33866501
chr16	33887563	33888047
chr16	33899329	33899716
chr16	33900406	33900839
chr16	33901177	33901811
chr16	35141834	35142196
chr16	35143626	35143977
chr16	46949255	46949940
chr16	47090960	47091318
chr16	47887969	47889122
chr16	48077653	48078510
chr16	48964484	48966743
chr16	49049876	49050235
chr16	49143352	49143610
chr16	49540140	49540948
chr16	49661241	49662419
chr16	49939641	49939938
chr16	50726376	50727244
chr16	51273158	51274237
chr16	52788095	52788660
chr16	52788853	52789169
chr16	54595395	54595728
chr16	54996154	54996357
chr16	55053460	55053880
chr16	55248410	55248792
chr16	55303035	55303418
chr16	55477111	55477502
chr16	55912629	55913426
chr16	56058325	56058740
chr16	56058925	56059337
chr16	57038097	57038290
chr16	57410445	57410739
chr16	57422646	57423037
chr16	57441485	57442299
chr16	57602322	57603019
chr16	57603283	57604094
chr16	57625709	57626006
chr16	57739265	57740097
chr16	57762699	57763299
chr16	57946513	57946900
chr16	58121105	58121447
chr16	58246911	58247176
chr16	58926409	58927235
chr16	58926409	58927235
chr16	66058394	66058887
chr16	66121195	66121554
chr16	66414271	66414848
chr16	66504115	66504463
chr16	67297008	67297305
chr16	67576603	67576663
chr16	70906244	70907059
chr16	71208904	71209297
chr16	71410390	71410716
chr16	71659078	71659431
chr16	73285532	73285828
chr16	73320443	73321206
chr16	73946693	73947015
chr16	77226256	77226668
chr16	78239236	78239603
chr16	78988020	78988375
chr16	79515366	79515663
chr16	79731382	79731765
chr16	79756302	79757319
chr16	79756302	79757319
chr16	79820493	79820970
chr16	79858802	79859394
chr16	79909446	79909743
chr16	79964871	79965163
chr16	80205150	80205507
chr16	80630218	80631142
chr16	80721309	80721576
chr16	80750311	80750896
chr16	80776294	80776853
chr16	80843890	80844062
chr16	81202033	81202393
chr16	81298840	81299590
chr16	81516177	81516947
chr16	81648582	81649114
chr16	81659907	81660999
chr16	81766930	81767237
chr16	82155533	82156084
chr16	82253969	82254742
chr16	82345215	82345519
chr16	82815009	82815399
chr16	83030354	83030922
chr16	83954478	83955171
chr16	84158840	84159243
chr16	84306339	84306831
chr16	84358328	84358639
chr16	84359194	84359928
chr16	84388555	84388899
chr16	84963785	84964606
chr16	84982565	84983044
chr16	85190330	85190866
chr16	85379603	85380680
chr16	85421399	85422437
chr16	85434072	85434497
chr16	85459609	85460383
chr16	85556308	85556928
chr16	85605753	85606124
chr16	85856903	85857459
chr16	86141675	86142501
chr16	86154974	86155255
chr16	86155416	86155565
chr16	86214292	86214617
chr16	86258234	86258642
chr16	86427374	86427932
chr16	86470938	86471343
chr16	86499165	86499542
chr16	86620953	86621967
chr16	86657931	86658524
chr16	86707061	86708101
chr16	86835624	86836032
chr16	86885576	86886059
chr16	86891349	86891653
chr16	86894655	86895800
chr16	86942902	86943291
chr16	86965764	86966657
chr16	86984728	86985295
chr16	87006012	87006476
chr16	87013565	87014201
chr16	87017266	87017612
chr16	87047552	87048132
chr16	87158226	87158650
chr16	87221681	87221975
chr16	87232985	87233333
chr16	87243446	87244092
chr16	87247170	87247504
chr16	87255151	87255709
chr16	87255805	87256262
chr16	87558104	87558599
chr16	87592279	87592694
chr16	87630852	87631656
chr16	88086213	88086966
chr16	88087839	88088136
chr16	88197110	88197473
chr16	88197616	88198107
chr16	88226189	88226612
chr16	88280318	88281261
chr16	88322532	88322960
chr16	88326789	88327090
chr16	88364556	88365464
chr16	88447118	88447702
chr16	88467842	88468524
chr16	88488387	88489740
chr16	88583580	88584286
chr16	88584552	88587110
chr16	88584552	88587110
chr16	88864594	88864895
chr16	89030973	89031567
chr16	89046094	89047459
chr16	89078517	89079004
chr16	89135711	89135965
chr17	94804	95022
chr17	193850	194345
chr17	3422580	3423211
chr17	3452820	3453392
chr17	5405947	5406476
chr17	7077904	7079960
chr17	7416489	7417369
chr17	7813255	7813523
chr17	9130338	9131313
chr17	9618896	9619193
chr17	11162233	11162533
chr17	11206509	11206913
chr17	11634061	11634585
chr17	14318967	14319249
chr17	15332691	15332948
chr17	17363386	17363699
chr17	17715328	17715654
chr17	20772120	20772932
chr17	21139034	21139958
chr17	21259717	21260562
chr17	21265684	21266691
chr17	21310325	21311423
chr17	21311983	21312284
chr17	21514862	21515260
chr17	21553452	21553981
chr17	22025864	22026161
chr17	22029468	22029743
chr17	22070049	22070917
chr17	22211635	22212120
chr17	25266130	25266929
chr17	25267073	25267776
chr17	25263190	25264028
chr17	25264147	25265881
chr17	25264147	25265881
chr17	25293839	25294219
chr17	25414922	25415504
chr17	26836265	26836508
chr17	28721806	28722121
chr17	31721879	31722165
chr17	32337978	32338102
chr17	32893235	32893811
chr17	35097651	35098590
chr17	35117208	35118333
chr17	35236457	35236926
chr17	35361740	35362105
chr17	39755171	39755479
chr17	39788810	39789487
chr17	39806070	39806778
chr17	40374020	40374231
chr17	41990132	41990614
chr17	42668125	42668591
chr17	44046876	44047676
chr17	44981001	44981986
chr17	46014201	46014375
chr17	47242682	47242798
chr17	47944344	47944642
chr17	48696547	48696855
chr17	52492961	52493669
chr17	54847734	54848269
chr17	54869707	54870006
chr17	54886824	54887870
chr17	54969710	54970096
chr17	55726581	55726956
chr17	57615629	57615830
chr17	60869994	60871652
chr17	62792759	62793056
chr17	63172746	63173084
chr17	63213681	63213949
chr17	63215885	63216188
chr17	65022080	65022792
chr17	66678467	66678815
chr17	67455890	67456187
chr17	68785013	68785406
chr17	68992018	68992313
chr17	70184727	70185744
chr17	70300207	70300668
chr17	70553521	70553893
chr17	70916695	70916992
chr17	71265017	71265699
chr17	71496600	71496886
chr17	71949193	71950600
chr17	72072291	72072972
chr17	72094757	72095170
chr17	72461027	72462230
chr17	72559400	72559911
chr17	72564681	72565536
chr17	72728656	72728953
chr17	74273589	74274021
chr17	74543750	74544235
chr17	75465844	75466792
chr17	75480237	75480579
chr17	75505161	75506170
chr17	75682045	75682579
chr17	75805923	75806390
chr17	75848084	75848438
chr17	75857225	75857826
chr17	76119470	76120098
chr17	76473934	76474964
chr17	77116455	77116845
chr17	77408493	77408796
chr17	77464677	77465080
chr17	77494683	77495359
chr17	77998208	77998690
chr17	78243142	78243472
chr17	78477395	78478324
chr17	78485030	78485506
chr17	78492212	78492562
chr17	78674058	78674497
chr17	78866691	78866982
chr17	78954297	78954830
chr17	79143745	79144113
chr17	79227335	79227911
chr17	79274315	79274878
chr17	79398279	79398904
chr17	79499078	79499819
chr17	79942649	79943072
chr17	80105071	80105469
chr18	63649	64269
chr18	8718499	8718534
chr18	10007977	10008637
chr18	10755953	10757715
chr18	11247341	11247959
chr18	12430359	12431099
chr18	13106081	13106725
chr18	13243484	13244512
chr18	13823424	13823880
chr18	14640798	14641132
chr18	22315500	22316116
chr18	28940469	28940667
chr18	29756612	29757026
chr18	33427183	33427401
chr18	33427543	33427778
chr18	34960491	34961122
chr18	34994225	34994446
chr18	35360701	35361398
chr18	35360701	35361398
chr18	44051878	44052452
chr18	44096453	44096889
chr18	44126263	44126560
chr18	44277875	44278559
chr18	44984843	44985314
chr18	45547291	45547621
chr18	45747714	45748415
chr18	46129092	46130049
chr18	46372795	46373279
chr18	46572648	46572957
chr18	47806580	47807345
chr18	54137800	54138097
chr18	54675378	54675572
chr18	56179830	56180552
chr18	56217891	56218142
chr18	60758718	60759667
chr18	60770826	60771418
chr18	60866152	60866948
chr18	67506126	67506641
chr18	71265388	71265724
chr18	72240324	72240689
chr18	72246264	72246570
chr18	72335016	72335329
chr18	73073343	73073937
chr18	74055955	74056253
chr18	74317220	74317848
chr18	74729970	74730818
chr18	74745529	74745881
chr18	74970344	74970710
chr18	75111852	75112375
chr18	75231028	75231988
chr18	75362028	75362684
chr18	75668956	75669449
chr18	75912251	75912677
chr18	76209099	76209871
chr18	76309309	76309993
chr18	76365939	76367025
chr18	76398733	76398985
chr18	76463758	76464126
chr18	76498297	76498614
chr18	76721774	76723471
chr18	76826095	76826387
chr18	76827527	76827917
chr18	77169181	77169674
chr18	77302015	77302703
chr19	245419	245993
chr19	323474	323821
chr19	415003	415689
chr19	443042	443736
chr19	443042	443736
chr19	443875	443931
chr19	464847	466164
chr19	816029	816875
chr19	1549353	1549851
chr19	1602157	1602594
chr19	1704459	1704756
chr19	1716812	1718138
chr19	1768735	1769285
chr19	2060417	2060728
chr19	2356859	2357721
chr19	2362615	2363009
chr19	2440415	2440804
chr19	2568291	2568527
chr19	2590491	2590799
chr19	2701394	2701944
chr19	3153240	3154713
chr19	3231509	3231983
chr19	3254396	3255062
chr19	3310398	3310695
chr19	3322317	3323052
chr19	3362182	3362649
chr19	3370545	3370883
chr19	3475554	3476193
chr19	3476833	3477743
chr19	3479195	3479573
chr19	3528721	3529128
chr19	3677932	3678436
chr19	3776365	3777001
chr19	3923485	3924208
chr19	4184927	4185330
chr19	4319378	4319675
chr19	4334350	4335485
chr19	4492548	4493386
chr19	4553126	4553961
chr19	4602173	4603623
chr19	4977166	4977566
chr19	5000230	5000392
chr19	5209209	5209506
chr19	5367384	5368002
chr19	5369155	5369881
chr19	5423671	5424122
chr19	5524778	5525160
chr19	5525412	5525807
chr19	5673252	5674241
chr19	6209708	6210052
chr19	6304946	6305436
chr19	6532257	6532660
chr19	6717423	6718018
chr19	6719756	6720250
chr19	6776345	6776892
chr19	6855483	6855911
chr19	6889085	6889357
chr19	6955111	6955516
chr19	6995144	6995493
chr19	7105364	7105643
chr19	7106794	7107474
chr19	7228770	7229470
chr19	7396213	7396737
chr19	7422858	7423518
chr19	7427994	7429174
chr19	7559812	7560147
chr19	7757686	7757983
chr19	7907577	7908049
chr19	7908163	7908752
chr19	8153613	8154285
chr19	8171544	8172762
chr19	8182669	8183020
chr19	8313298	8314235
chr19	8639045	8639230
chr19	8788252	8789032
chr19	8792766	8793092
chr19	8978038	8978792
chr19	8988603	8988911
chr19	8997970	8998478
chr19	9000807	9001214
chr19	9004181	9004478
chr19	9013170	9013499
chr19	9021481	9021950
chr19	9749384	9749623
chr19	10117502	10117902
chr19	10139872	10140169
chr19	10698214	10698739
chr19	10849492	10849816
chr19	10854355	10854717
chr19	11320880	11321177
chr19	11321378	11321980
chr19	13606543	13606950
chr19	13708205	13708502
chr19	13917740	13918542
chr19	14169112	14169570
chr19	14286095	14286440
chr19	14495484	14495957
chr19	14706411	14706766
chr19	15152521	15152818
chr19	15161304	15161814
chr19	15561353	15561665
chr19	15923262	15923557
chr19	16006585	16006918
chr19	16154178	16154681
chr19	16179459	16180348
chr19	16242219	16242913
chr19	16364220	16364335
chr19	16864583	16865704
chr19	16884710	16885500
chr19	16985090	16986153
chr19	17089525	17090392
chr19	17095953	17096617
chr19	17256900	17257481
chr19	17736343	17737383
chr19	17740500	17740876
chr19	17744251	17745041
chr19	17752446	17753087
chr19	18194494	18195341
chr19	18405902	18406875
chr19	18578765	18579191
chr19	18764843	18765589
chr19	18881556	18881853
chr19	18910244	18911137
chr19	19065313	19065939
chr19	20057491	20057918
chr19	23648299	23648710
chr19	23651395	23651673
chr19	23734978	23735323
chr19	24062533	24062633
chr19	24363170	24363755
chr19	28334388	28334700
chr19	28772845	28773582
chr19	28773730	28774956
chr19	28776077	28776353
chr19	29337062	29337679
chr19	29506169	29506399
chr19	30032206	30033746
chr19	30186279	30186576
chr19	30188125	30188471
chr19	30205378	30205683
chr19	30275758	30276110
chr19	30381253	30381785
chr19	30437887	30438261
chr19	30558727	30559930
chr19	30607260	30607698
chr19	30611561	30612130
chr19	30653521	30654096
chr19	30661732	30662583
chr19	30770954	30771244
chr19	30778011	30778750
chr19	30814772	30815200
chr19	30828807	30829451
chr19	30913614	30914149
chr19	30925572	30926400
chr19	30953388	30953787
chr19	30995167	30995282
chr19	31100553	31100985
chr19	31192140	31192474
chr19	31505851	31506081
chr19	31535149	31535669
chr19	31536006	31536364
chr19	31564412	31564789
chr19	31670493	31670787
chr19	31696832	31697342
chr19	31783712	31784149
chr19	31955571	31956546
chr19	32116589	32117042
chr19	32365207	32365549
chr19	32479187	32479484
chr19	32575783	32576162
chr19	33724114	33724741
chr19	33741392	33741939
chr19	33913185	33914028
chr19	33948944	33949504
chr19	33997195	33997680
chr19	33996563	33997076
chr19	34212433	34213209
chr19	34266726	34267075
chr19	34363216	34363732
chr19	34547820	34548517
chr19	35008024	35008135
chr19	35596179	35596858
chr19	35623120	35623506
chr19	35788094	35789427
chr19	35866390	35866690
chr19	36333798	36334145
chr19	37964381	37964690
chr19	38800473	38801074
chr19	38813463	38813735
chr19	38958569	38959097
chr19	38977542	38977839
chr19	39139281	39139636
chr19	39163092	39163372
chr19	39171061	39171355
chr19	39177546	39177705
chr19	39190222	39190377
chr19	39291473	39292033
chr19	39411353	39411753
chr19	39901616	39902072
chr19	41003716	41004100
chr19	41452975	41453268
chr19	41735987	41736472
chr19	41745887	41746261
chr19	42418328	42418437
chr19	42420774	42420783
chr19	42422595	42423444
chr19	42581288	42581612
chr19	42581870	42582364
chr19	42787126	42787609
chr19	42953063	42953371
chr19	44169083	44169268
chr19	45013753	45014050
chr19	45025083	45025818
chr19	45248983	45249996
chr19	45323085	45323437
chr19	45323621	45323989
chr19	46125209	46125646
chr19	46609420	46609884
chr19	46635817	46636116
chr19	46795107	46795496
chr19	46833418	46834250
chr19	47481731	47482583
[truncated: 2,051 more rows]
