# Supplementary material for: Regional gain and global loss of 5-hydroxymethylcytosine coexist in genitourinary cancers and regulate different oncogenic pathways
Source: Clin Epigenetics. 2022 Sep 20;14:117. doi: 10.1186/s13148-022-01333-4 (PMC9491006; doi:10.1186/s13148-022-01333-4)
Supplement: Supplementary file 11 — Additional file11: Table S3. The signatures of tissue hypo or hyper signatures. [file 13148_2022_1333_MOESM11_ESM.xlsx]

## Sheet: Genelist of DhMRs
Supplemental Table 3A. Gene lists of hyper- or hypo-DhMRs affected of each genitourinary cancer tissues
Hyper-KIRC		Hypo-KIRC			Hyper-PRAD		Hypo-PRAD			Hyper-UC		Hypo-UC
ELMO1		QRICH1			MIR379		LOC145783			WNT7B		CLK1
MIR1245A		C16orf70			MAVS		SEC11A			LINC01734		PLA2G16
C1orf105		VMO1			NHEJ1		CCND2			HYDIN		MGC16275
MUC16		WDSUB1			ADAM12		PDLIM2			SLC6A3		CYP27C1
DGKD		AXIN1			KPNA7		IGF2R			TTLL2		CAPN10
RNFT2		EPB41			PTCH1		GNAQ			RTN4R		FAM89A
SYT3		PATJ			TMEM72-AS1		RPL41			SEC14L3		PLCE1
KALRN		ZC3H11A			AGAP2		CCDC6			LCK		CREB5
ADCYAP1R1		TRAF4			TALDO1		SALL4			HDGFRP2		CDKL3
HHLA1		BRD3			APBA2		MATN2			TSPAN17		NUMA1
CRTAC1		ZBTB48			TAF8		PRPSAP2			ST3GAL4		CMC2
KCNT1		RGPD8			KDM5A		ZNF787			RILPL1		FIBCD1
FAT1		KIAA1549			CARD11		SAP25			ATCAY		COLCA2
FXYD6		YWHAE			PHYKPL		RANBP2			C1orf94		RBM33
CELF5		MAPKAPK3			RAB3B		IDI2-AS1			LINC00313		ANKRD13D
PSD2		ZNF276			SUN5		SACS			C19orf45		MIR661
EVA1C		GNB2			AK8		FAM174B			WDR4		CCND2
HRH1		PEMT			ANKDD1A		DPRXP4			TMEM51-AS1		MAPK8IP3
EEF1A2		ZNF33B			ZBTB49		TRNT1			NGF		MIB2
TES		HAL			TSNAX-DISC1		HTRA1			DNAH10		DOCK8
KRTAP12-3		ALDH6A1			FAM157B		KCNQ2			SEMA6B		ZNF429
PHC1		CASKIN1			IL12RB1		NT5DC1			LMNB1		INPP5B
TBX5		PLA2G1B			TIMM9		PHRF1			CARD11		DHX9
LRRC8C		AOC2			GRB2		EEF1AKMT1			FCMR		STEAP3
ZFP36L2		CARM1			ELOVL2		ZNF767P			CRYL1		CLIP4
TRIM29		ACBD5			GPR39		KARS			TIAM1		DNAJA4
DCLK1		YPEL1			SLC4A5		STAG1			MIR1470		EBF4
MN1		MCRIP1			CFAP99		PLTP			TPCN1		DOT1L
SLC35G2		FUT5			SERPINA12		LOC730668			CPAMD8		SEL1L3
SCLT1		NDUFS1			ATP2A1		RAPGEF2			JAKMIP1		SAP30
EBF1		TFDP2			GRAMD4		APOA1			FRMPD2		CKMT2-AS1
DTHD1		MEGF9			GCNT2		AREL1			DDTL		COL12A1
DISC2		KPNA6			EFNA2		BORCS5			SUN3		FIGNL1
CHST11		DTX1			NR2F1-AS1		STAC2			UBE2I		KIF13A
LINC02085		PKDREJ			PEX5L		PIAS4			GNG7		PPP3CC
ITM2B		TUBG1			CYB5D2		SEMA5A			TRIM46		FLNC
SYCE1		SLC22A13			LAT2		MED7			MSH2		PPP1R15A
MIR3141		ZNF746			WHAMM		GPX1			CLEC17A		SLX4IP
F8		ATXN7			INTS7		SYNPO			SLC6A11		MIR149
TMC7		TUBB4A			UBE2I		TNFRSF1B			C17orf67		ERH
CYP19A1		FRS2			AGPAT4		MED13			ETFA		PCDHGB2
GPX3		VSIG10			CEP170B		COPZ2			KYNU		PAX8-AS1
AHR		RASAL2			INTS8		NID2			SPATS2		ANKRD11
RAP2A		ZNF3			GUSBP11		ENGASE			ITGB2		PTPRG
LINC01270		PNKD			CIITA		FLNB			SKIL		GRAMD3
MYEOV		LHX1			H1FX-AS1		BIN1			TFAMP1		FARP1
STARD9		STAC2			BPIFB6		GNB2			SCIN		NR2C1
PIK3R6		KIAA0895L			SUSD1		SERTAD1			FAM157B		RIOK3
SULF1		LETM2			G3BP2		SOD3			DNAJC3		FANCG
HOXD4		EHHADH			MTPAP		ITPRIPL2			NKIRAS1		MED9
EFHC1		BCCIP			MCM8		RILPL2			HSD17B14		MRPL38
PTPRB		PDPR			HECTD4		PGPEP1L			PHACTR3		CCL16
SFTA1P		ABHD16A			ATXN10		MXRA7			RAB8A		PCDHGB4
ABCG1		TACO1			IGSF21		TRIM47			MIR411		TGM2
ZNF107		SLC25A23			SF3B3		ABHD5			GABRA5		CD200
WDFY4		USP7			HDGFRP2		NFAT5			EXOC3L4		ZBTB7A
TMEFF1		ERH			SAAL1		HP1BP3			ICA1		KLC2
FAM157A		SNRPE			YWHAEP1		RNF186			SERPINA5		CCR6
CCDC60		OTUD7B			TRPM8		KIAA1671			ARSA		CPA1
JAKMIP3		SLC7A5P2			TSC22D1		ODF2			GRHL2		KLF3-AS1
EHBP1		NUP188			PLPPR3		CDK8			ARHGAP22		GAS8
PLVAP		TMEM129			TMC7		IQUB			CASQ1		ENG
ACTRT2		LRP5			C10orf99		PPP2CB			AHDC1		MIR29C
LINC00898		MIR148B			HLCS		MAGI1			RSU1P2		FAT4
DGUOK		FAM19A3			PEPD		ANXA6			C14orf177		VIM
ATP10B		MOGS			EFNB3		B3GNT5			CALY		PTCH1
KIF25		GOLGA4			BRD3		TCEA1			LINC01257		LONRF2
RAP1B		TSSK2			ADCYAP1R1		VPS28			MIR379		LOC642852
LOXHD1		RFXANK			PRSS30P		ARHGAP39			GRIK4		PRDM8
HDGFRP3		EGLN2			LSP1		KIAA0922			KSR2		IL12A
SMAD4		CYB5R2			FGD5P1		PREB			SLC19A1		ANKRD13B
CALB2		TSC22D1			OR51E2		SDC4			KLK6		PLXNC1
FLI1		KMT5B			KIF27		NDUFC2			ARHGAP36		CISD1
PTPRO		CIC			KCNIP1		LINC01512			WNT3A		ENPEP
PTPN12		MAD1L1			MAPT		PRMT9			MYO1F		NRBF2
C8orf74		AK7			HNF4A		PUS1			GCNT2		EEA1
PCSK1		BCL7C			ADCY1		PHYHIP			LINC00051		SUPT20H
OSMR		L3MBTL2			HGSNAT		UNC45A			SERPINA12		NCK2
NBN		SLC39A14			MEX3B		SNRNP25			GJB7		WDSUB1
LAPTM5		TMEM189			KDM4B		IFT81			C11orf97		ESD
CLEC2B		ITPR1			USP22		HAAO			MPPED1		VAC14-AS1
ZNHIT6		SLC39A11			NKG7		TPRA1			GUCA2A		GATA6
LCP1		KLC1			ACVR2A		FAM102A			CD4		CALU
RCBTB2		CEP89			CHD6		RBPJ			HECA		TACC2
XRCC5		NUDT1			TMEM175		SEC61G			MTBP		CNOT2
VCAM1		AKT1			IFITM10		ANAPC13			SHISA9		WRN
CYP4F2		GSR			C1QTNF3		TMEM51			ASGR1		ZNF395
IL15RA		HCN2			RABGGTB		DSCR3			LINC01749		PREX2
NEDD9		PPP6C			ACPP		BAG3			KCNK6		PSPC1
GIMAP1		MFSD4B			BCAM		FGFR2			MIR3187		NR6A1
HIST1H2BJ		RNF170			CALML5		PHKG1			PAQR5		NSMF
TBC1D2B		UBE2F			BRD9		CITED4			UBASH3A		ATOH8
NR5A2		TMEM231			SCIMP		LTBP4			SRRM4		AMPD2
DHX9		FAM169A			MIR4697HG		PLSCR4			CHCHD6		PPARA
CLCA1		WDR34			MLF1		ENAH			MTUS2		SMAD2
ST8SIA4		FLAD1			AP1M2		POLR1A			WDFY4		CHSY1
ENAH		NFASC			TMEM260		PCNX1			CD300A		PRR34
TMEM221		TBC1D20			GABBR2		MIR148A			PCP4		SCCPDH
LGI4		THOP1			C2CD4C		ATP6V0D1			ADARB2		VGLL4
FMNL3		KSR1			GMDS		DCBLD2			EML2		TAX1BP1
MAGED1		PTTG3P			SLC1A4		SLC25A15			CAMK1		COL24A1
PARVG		AAAS			FAM122B		ZMPSTE24			INMT		SPRYD3
DLEU1		DGCR6L			ALX4		ADGRA2			MROH5		DCP1B
SLFN11		INPP5B			PGM3		QRICH1			WNT2		COTL1
USP24		SDK1			KIAA1024		TMBIM1			EXOC4		DIO3OS
BCAT1		ITPK1			SEC16A		FOXP4			BPI		MSL2
FBLN2		C6orf203			FAM222A		PPM1F			CALML5		BCAT1
CCDC144NL		PTPN9			TRIP12		GMFB			KCNC1		ABCC8
POPDC2		FAM208A			SLC36A1		RPL23			GABRR3		IRF8
ANXA2		CABLES1			PADI4		SLC22A2			PARVG		CHMP6
ITGA1		ZSWIM1			CYP2D6		XRCC6			HECTD2-AS1		TRIM33
HMP19		MIR210			STKLD1		CAPG			UMODL1		SMIM20
IFITM10		VAV2			IGHMBP2		ANKIB1			PALM3		PALM2-AKAP2
GBP2		FAM83A-AS1			CST7		SPG20			BPIFB4		SMARCA2
HHEX		TMEM52			TAS1R3		PPARA			AATF		SLC16A3
MLPH		SYTL1			PAFAH1B1		RHNO1			ZFP36L2		SQRDL
CACNG2		CBX1			FBXO28		SETMAR			SUCO		B4GALT5
KCNIP1		PGD			ENPEP		EPS15L1			ADGRE4P		STXBP6
GPSM2		DDX42			GNA15		ENTPD1			GREM2		NRIP1
MIR548F5		FAM20C			PCNT		ZFYVE26			MGRN1		NFIL3
C5orf47		XYLB			UBE2E3		REM2			PLPPR3		PLXNB2
LOC339529		PLEKHM2			ATP8A2		TRAF3IP2-AS1			CDC42BPB		KLF6
GUCY2EP		OGDH			MYOM2		ABCC11			PRR5L		MIR328
DNAH10		KIAA1614			LIN54		TNK1			MIR4298		TTLL5
NRXN2		CT62			TMPRSS2		TFB2M			ADGRG5		KIAA0513
TAB2		CCDC106			ERG		C17orf80			MAPT		SOAT1
CRYBB1		TMEM192			PTBP1		CYGB			WNT7A		SPRYD7
C10orf99		DHODH			POLR2A		HNRNPLL			XBP1		MLLT3
NNMT		VWA7			JAKMIP3		TMEM177			MAGED1		KLHL42
TNNT3		FANK1			ANKRD12		WIZ			TRAFD1		LOC100130238
PCED1B		DGKZ			DTHD1		PPARG			ATP12A		COCH
NRP1		RASSF7			SRBD1		PKNOX2			KLK15		SLC19A2
TMPRSS6		FOXH1			SNX7		ZNF865			PVT1		RNASEH2B
VIPR2		NRDE2			TECR		LIMS2			INS-IGF2		DCAF5
NPTN		EVL			DEGS2		DDX58			MIR598		SHF
SMC6		CES2			SLC9A2		OGN			ZNF83		NDUFA8
LOC374443		ZDHHC2			INO80		GPR157			ASS1		COQ10B
GATA1		SUPT5H			GSG1L		MIR4316			OCA2		AKAP1
PDK1		BAIAP3			LINC00959		RPP25L			FSCN2		AHCTF1
C19orf84		SLC23A1			HAO1		KCNG3			C2CD2		C6orf106
SLC22A15		AS3MT			CHST8		SMIM19			POU6F2		PARP8
PTPRR		ZNF721			PAQR5		SRF			IGFN1		ZNF669
STAMBPL1		SPAG7			IL2RA		PSMA6			FRY		SLC9A8
HIF1A		LSM14A			RNF32		SLC23A1			ADAMTS12		GPR157
ZNF423		CENPM			GABRR3		SNORA21			MTRNR2L1		ACOX1
LINC01257		PANK4			MON2		XXYLT1			CPN2		PQLC1
TIMP1		INO80D			PCCA		CMTR2			CELF4		FAM189A2
FAM155B		RAB11FIP4			SYNGAP1		CPSF2			LGI4		SNORD62A
TNFRSF10D		MIR4326			FAM132A		GATA6			COL26A1		ANTXR2
GABRA5		SSH2			PCA3		ATG5			ALDH3B2		SP5
ANGPTL3		FAM166B			CASQ1		STPG1			OTOF		SETMAR
ZDHHC14		DDR1			CHCHD6		C1GALT1C1L			GPR39		TCEA3
CES5A		GDF7			STAM2		FGF17			CNGB1		FAM160B2
ARNT2		MORN4			POLE		RASIP1			TNFRSF8		FAM69A
FAM19A5		ORC2			UNC5A		RNF149			UNC5A		GJB2
GNAS-AS1		C2orf27B			SERPINA9		ZSCAN22			STAP2		AP3S2
PRRC1		ACOT7			SEPT7P2		PUS3			PLAUR		HEMK1
RPS6KA2		GRM2			TMEM45B		NDUFAF1			DTX1		C1QL1
SEZ6L		TMEM248			IQGAP2		SNX30			MIR548D2		SGCA
MGAT5B		RHBDD2			TBC1D24		WDSUB1			DOPEY2		SFT2D2
CPAMD8		POLDIP3			MBP		ADCY5			KTN1		LOC100128361
KIAA1024		KDM3B			ELFN2		PRKAR1A			CPNE9		BACH2
TNFRSF11A		TTBK1			PACS1		ANG			PLA2G4F		MED30
CHSY3		DAAM1			SLC7A10		ZAR1L			ARHGEF16		IL17C
MND1		MIR320D1			TCF7		SS18L1			FGD5P1		TGFB1I1
AGR2		TRIM11			HS3ST4		XPNPEP1			C10orf99		DOCK1
KLF7		ATXN1L			AHCTF1		TMEM8A			CHD3		TARS
SLC39A8		PRICKLE4			ELAVL3		ANAPC16			ATP11AUN		BTG2
ABCG8		GPATCH8			COL11A2		EXO5			COL23A1		TGIF1
AEN		ZNF250			FAM149A		RAB40B			RSPO4		OPLAH
PCDH17		DCDC2			UVSSA		ZNHIT2			MLF1		IWS1
LURAP1L		ZGPAT			TRABD2A		LRPAP1			GPR137B		SMPD2
FPR3		RPL22			TG		EPB41L3			SLC6A20		MIR23A
PLCH1		ERP44			INHBB		SPEG			HCCS		AGT
DYSF		DIO1			USP43		SNU13			TECTA		ODC1
RASSF3		URB1			EMB		C14orf159			ATN1		XRCC1
ADGRE1		PELP1			DCAF4		MTMR14			SYCE1		SLC22A5
GABRR3		DLG1			UCHL3		RPSAP9			NOP9		TAF6
ZBP1		IFT22			NOS1		MOCS3			HAO1		MSMB
ADD2		ACTG1			MC1R		UAP1L1			LINC00184		TMEM219
DLC1		APOPT1			CSNK1G2		CHRNA4			NPHS1		LRRC20
RPH3A		CENPX			NLRC3		TAGLN2			GALNT16		TMA16
DNM1P46		CCDC124			CHRNB3		ARFGAP2			DNAH17		SNORA44
LDLRAD4		PIGH			MTX3		METRN			TP73		ANXA2
CCDC88A		SCART1			PRR35		DCAKD			HPN-AS1		CDS2
CD5		INTS8			CCNJL		ARL13B			NAPA		TNFAIP2
SMIM17		PAX2			LGALS4		ANKFY1			CAMK1D		SIN3A
TFAMP1		CALR3			BEND3		NRBP2			VAV1		RHOF
COL6A3		ADCY5			TMTC3		LDB3			DOCK6		FAM174B
MAP3K7CL		BBS4			CCL17		RHOQ			SEZ6L		PPP1R3B
LINC00323		NDUFV3			RALB		COQ7			GRK7		PUM1
MB		CAMK2B			MLLT1		SLC25A35			AATK-AS1		FBXO21
BFSP2		ZNF787			NWD1		MEIG1			ADIG		FCHSD2
NLN		NELFA			ADGRE4P		CNOT9			PTPRN2		KDM7A
PADI1		MESTIT1			EFCAB11		DEGS1			NADSYN1		FERMT2
THBS2		LRIG2			TMEM221		SNORD12			TREML5P		AFAP1
GABBR2		SLC16A11			HES2		PBX3			PEX5L		MOB3B
CASP14		PLBD1			CPZ		KIAA1217			CELSR1		COL6A1
OC90		UCK1			B3GALT6		MYO1E			CEP126		MSC
TRAF3IP2		MIA2			TAF4		TMEM259			COL5A3		ANKRD13C
CD93		TBL2			MYH10		DHX29			CUX2		PDLIM5
ERG		DNASE1			STAP2		C14orf93			GTF2H3		NCKAP1
KIAA0319		ZAN			BAIAP2L1		RPRD2			TBX5		ZDHHC7
NUDT4		ADAMTS8			MIR4261		COL6A2			OTUD7A		SYNPO2
TTC21B		CLPTM1			LINC01257		TRIQK			TMEM51		ALS2CL
LDLRAD3		RPS6KA4			THOC7		ZNF28			UBR5		CLCN7
ARHGAP22		ST6GALNAC2			ACER1		TSPAN18			BATF3		TP53I13
PLXND1		USP12			HMGN2P46		LIPG			MAN1C1		SLC1A1
COX16		EMC8			GALNT7		SLC39A1			GRID1		TMEM198
MGLL		DBT			FECH		KHSRP			SSPO		SDK1
MIR598		THAP7			FRMPD2		USP12			SYT3		LAMA4
TMEM132B		ZNF497			LOXL4		ATP1B3			GPSM3		ZBED3
RNF20		TOB2			ACAP3		CIDECP			POP1		TRAF3IP2-AS1
SEMA3D		AGAP1			SCN5A		RPL11			SH2B3		MINOS1
LCK		C7orf50			NUDCD1		PTEN			SMIM17		SLC25A26
NTF3		ANXA7			APBA3		OAZ2			HSPBP1		RAB2B
SERPINA12		C8G			TATDN3		SLC29A1			PSD2		AGRP
TECTA		HAUS4			AATK-AS1		C12orf75			GTF2IRD1		JAM3
DAPK2		ZMYM6			MUC16		ZNF781			COL22A1		CAST
CFAP53		FAM222B			ADGRA1		C1QTNF7			C11orf42		SMAD5
BPIFB6		RIPK1			FOXN4		WDTC1			ATP1A2		DTNB
HIF3A		XPO1			LNPK		EXOSC6			HIF3A		CEP350
FAM174A		GRK2			RHOU		BRE-AS1			CACNA1G		PHKB
ZEB1		MAP3K13			EYA3		IRAK2			TBC1D14		HERC6
WDHD1		LINC01341			COL14A1		NOL6			KIAA0825		SMAD7
ELN		PDLIM2			TAOK3		MADD			FAM157A		CD59
ACP1		UQCR11			MROH5		ZNF512B			ZNF454		CENPP
ALPK2		FAM222A			SYCE1		LAPTM5			LINC00323		FARP2
NR2F1-AS1		SLC35D2			ALMS1		MFHAS1			WFDC8		ERICH6
NR3C1		LOC155060			RARS2		AVPI1			CSK		MUS81
SV2C		RPS15			MACC1		SHTN1			WDR35		RAB12
RUNX1T1		TINAGL1			TNFRSF14		PPIEL			ANKMY1		RSPH3
FBXL7		C2orf71			CAMKK2		EIF5A			KIAA1024		ZNF552
CEP128		SNX29			CASP14		HSPB1			APCDD1L-AS1		PNPLA7
LINC01019		PI4K2A			ASS1		MYL12A			EPHB2		VDAC2
GSG1L		UBAC1			HSH2D		NRIP1			BPIFB6		FAM104A
PLCB1		SLC51A			SPIC		ZNF282			LPA		EPHB3
ROBO4		STON1-GTF2A1L			TIAM1		SYNPO2			CALN1		TRIM6-TRIM34
C5orf64		PRDX5			MICU2		HDHD2			TTYH1		SPG20
SLC25A53		AKR7A3			PRLR		ADAMTS5			DNM2		ISLR
MYOF		MPHOSPH9			USP39		MORC3			SCN10A		MFSD11
HPVC1		ANKRD23			KLK4		SPG11			STK10		MLEC
PRTFDC1		TCEA3			PLXNA4		COPB2			MIR1286		PDLIM3
MROH5		CERK			SDS		PAXBP1			PCBD2		RASL12
ZEB2		SF3A2			PTPRM		NRDC			KCNJ6		TFB2M
MDFIC		MED1			MMS19		MVP			ELN		SLCO4A1
TSNAX-DISC1		ARNT			DNM1		CPNE1			DTX2P1-UPK3BP1-PMS2P11		FNIP1
PSMG3-AS1		MBTPS1			MGAM		CCDC174			CACNA1F		PLEKHG7
ELK3		MFAP2			SRRM4		PXK			RAB40C		MOGS
SDSL		TSPY26P			IL27		PPP3R1			BTBD11		ZFYVE27
NEFM		TMEM101			SH3BGR		EOGT			MCF2L		LINC00689
ARHGEF10		BDH1			MIR429		HAUS3			S100A11		MXD1
DOCK4		GGNBP1			ARG2		NMNAT1			HCRTR2		CCDC50
HS3ST4		SLC2A6			LINC01502		GPR20			NLRP1		LINC00882
RHOJ		DCHS1			KLK6		FAM213A			MYBPC2		WIPI2
MASP2		FARP2			DENND5A		KIAA1161			GSTT2B		USP8
AFAP1		BORCS8-MEF2B			CAPN5		ZBTB14			FAM53A		COPB1
ELSPBP1		CANX			SYK		CIRBP-AS1			UNC13A		PRR34-AS1
GPR35		FES			ODF3L2		MKL2			PAX4		RUBCN
DCP2		ENGASE			UBE2F		OSTF1			ANKRD24		STARD7
SHC3		WLS			TUBGCP3		ZNF526			CES5A		KIAA1551
CTNND2		SYNE1			TTLL12		ATP11A			VSTM2B		GRIN2D
HSD52		NT5C2			APOBR		AKNA			CPT2		SAC3D1
ABCA13		FLT3LG			MTMR12		RND3			LINC01366		ARHGEF33
PRIMA1		SLIRP			NOSIP		SNAI1			RPL30		KAT6B
TM6SF1		MSANTD1			ADARB1		LUZP1			ABLIM2		PIGL
MIR1244-1		MIEN1			PPP1R12C		UBE2L3			ALOX5		NCAPD3
PAK3		PPP1R13B			CRTAC1		ARL9			KDM4A		EXD3
GNA15		ING5			LINC00882		SREBF2			KLK5		EML1
ZAK		MANF			RAB7A		RP9P			BCL3		PPM1B
STK10		NSUN2			TMSB10		SRSF6			IL27		IPO7
MRVI1		CNOT3			SYBU		RBM38			CXXC1		USP33
NSUN6		RNF123			KCNK1		SLC1A3			MAP7		P2RX4
KLHL28		SOBP			MMP25		RMND1			LRRC27		YWHAE
NRP2		LIPC			TGFBI		CEP83			RSPH1		RFX2
HOXA3		D2HGDH			OPCML		SPI1			CFAP99		TP53BP2
HTR4		HEXA-AS1			ASGR2		GNAI1			TG		KLF9
TMEM255B		ZMYM5			SLC15A5		ASAP3			SERPINB1		CMAHP
CASP1		TECR			GTF2H3		ST5			DRAXIN		ANGPT1
CCL2		PIGL			SPTBN4		CASP8			CNDP1		POGZ
NADK2		PELI2			KLK11		MIR1470			COX16		CD302
SHC4		SUGP1			BFSP2		SAFB			FAM65A		SNAI1
LOC728392		TAF4B			ATP12A		PIAS1			EFCAB6		PYCRL
BRD7		ALS2CL			DDX52		NGDN			ACTL6B		BAG2
MYADM		FRAS1			TENM2		VASH1			SLC10A1		ZNF280D
SRRM4		KIAA0087			RNF2		ITPR1			GPR173		MTMR12
HCLS1		MIR499A			GALR1		DCN			ZFYVE28		RNMT
H1FX-AS1		NT5DC2			PALD1		TACC2			C2orf48		SUMO3
PLEKHG4B		TRAF3IP1			DLGAP2		SEC61A2			SARS2		PTGES2
CCDC7		SLC22A23			GATAD2A		SEPT7			HSDL1		USP22
UTP18		ZNF815P			YIF1B		OSBPL8			SLC26A5		MIR548G
FMR1NB		ICA1L			SPRNP1		CREG1			ST6GALNAC5		CCDC174
C3orf22		AGXT			UIMC1		PDCD11			GAD2		PDE4D
KYNU		MAMDC4			EXOC4		BCAS3			ZNF295-AS1		MIR3124
LINC01091		FAM131C			AACS		C3orf18			DPH7		ANXA5
FRY		ZFYVE1			LUC7L3		RRBP1			KCNJ5		GNA13
PREX1		TPSG1			TMEM45A		MALL			GHRHR		AUH
CPNE1		E4F1			SHC3		PRRT3			GYG2		WDR20
TNFSF18		BTBD18			PRPF31		FLJ10038			FBP2		STK39
CAV1		SEC14L2			ADRB1		GPC1			CD28		ABI2
FBN3		PRDM15			DCHS1		POLR3H			QRICH2		ATP6AP1L
APC		XRCC3			P2RX4		ZNF395			THUMPD3		MATR3
KRT42P		UBALD1			ST8SIA6-AS1		YOD1			LINC00111		PAXIP1
TRIM8		MED16			ADAMTS14		LINC00881			LINC00905		APBB3
MAP2		ERGIC3			ADNP		CYB5B			CDC7		FKBP7
C7orf71		SAFB2			HPN		PYCR2			GRIN2A		TGFBR2
NAMPT		ZDHHC5			TBL1XR1		CARD10			DEFB116		PER1
DENND3		PDXK			TMEM120A		DNAJB12			H1FX-AS1		DCTN1
EBF2		NAV2			CYP20A1		HMGCL			PEBP4		YWHAH
EFNB2		SEZ6			FAM160A1		IFI6			BCO1		TRMT44
KCNJ6		ACHE			ADGRB1		TUFM			PLET1		AGRN
KCNQ3		LOC100132111			OTOF		DAGLB			MBD1		FAM163A
MIR1244-2		PRKCD			UBE2J2		ABHD13			VWC2		SDHB
DUSP10		MIR429			MIR411		C2orf74			CERS4		TXNRD1
LRRK1		RANBP10			SHANK2		C11orf80			SRL		ROCK1
TNFAIP8		CTBP1			CPT1C		DOK7			SUN5		USO1
CCDC73		PSKH1			MAG		NTAN1			CHST8		C7orf49
ADGRF5		PACS1			PAPOLA		TRIP10			ARHGAP5		SNORD62B
DLEU2		WNK4			IGF2		ADA			ASAP2		SRSF5
VWC2		IP6K2			GRIN1		TCF20			FAM3B		TUBA4A
ABCA12		CWH43			C2orf27B		ADAM9			LIMK2		FAN1
PDE2A		TC2N			ADAM17		NR2C2			RFTN1		C17orf62
TRAM2		ZNF488			2021-03-04		LMOD1			CCDC12		ADAMTS17
NOS1		NTN4			KIF1A		SH3PXD2A			POU2AF1		WDFY1
TRPV3		KANK3			SV2C		CEP57			ERICH6B		SECISBP2L
CD1D		SEMA4D			SIRT5		ZNF721			LINC00898		HMOX2
PTPRN2		PROZ			DOPEY2		ZBED6			ZNF71		KCNMB1
MPP4		FAM124A			MATK		TAF1C			VWCE		MVD
SAMD3		B3GALT6			LOC200772		ABCB9			POLR2A		HMGN2P46
CDYL		TRMT44			ANO7		C2CD2			RASAL3		ALDOA
TNFSF9		KLHL30			SFXN2		CEP78			MC5R		MIR133A2
LCP2		PTGES3L			TAS1R2		LSS			C21orf58		LRRC3
SEPT9		MRM3			NFIB		NID1			CYP4F2		EIF2AK4
CARD17		CKM			KCNJ6		BBC3			EEF1A2		TLE3
C1orf87		SYNE3			NOC4L		MTURN			HHLA1		OPA3
CP		TMX2			FAM83H		APOC3			WSCD2		MAP3K21
SLC43A3		SLC16A14			MPPED1		MRPS31P5			LINC00638		RAE1
TCF4		LINC00336			LPA		OSGEPL1			MIR3141		KCNK7
CEP112		KANK1			LRRC45		RAD50			TBL1X		TMBIM1
LIM2		TXNDC11			SPTLC1		SETX			RYR1		CYTH3
SIPA1L2		FGF22			SIRT6		SON			BTRC		ADRB2
TAL1		CELA2B			CD300A		CORO1C			PNLIPRP2		MARK2
INS-IGF2		COPZ2			MIR941-1		DHRS12			NAA25		TMEM141
PRMT8		ATP11B			UBE2W		ZNF589			LMO1		ENDOV
RAB37		RELL1			WDR45B		CHD2			APOBR		TSC22D1
CMKLR1		ZMAT5			PLEKHA6		SRSF3			VSTM2A		THYN1
AKR1D1		CA9			STX4		DCUN1D2			SERPINA9		NR1D1
MIR548T		MSI2			MUC6		DCUN1D1			CALB2		TEN1
AMOTL1		TIMM13			PSMG3-AS1		KLHL25			RAP1GAP		PSMD12
GRM4		NUDT14			MYO10		ZNF516			AJAP1		TOMM7
SIGLEC5		SUGP2			RNF8		DDAH2			BPIFB2		ADORA2A
RTN4		NR1D2			ZFPM1		TRIB2			PSTPIP1		RPL27A
TFDP1		RHBDF1			UNC5C		ATXN1L			MAP4K5		DDX60
KLK13		MRGPRF			ARID4B		GJC1			CCL17		NADK2
CASQ1		NUDC			PHF8		CACNA1D			PBX2		TSTD2
HYDIN		DCUN1D2			NELFB		IFT46			ADGRE1		IRF2
RIMBP2		SHB			AK5		SNORD16			ACTRT2		NHLRC2
ANTXR1		TIGD5			COL22A1		CIPC			MAG		TOP1MT
HAO1		LOC401127			KCP		ANKRD27			C3		C11orf84
UNC5B		NAGLU			STRBP		FAM162B			MLPH		ANKRD10
SAXO2		MLH3			MYEOV		VPS54			SPPL2B		MKL2
NLRC5		NME1-NME2			MGAT4A		SCNN1A			CST11		MED28
KCNJ12		LYPD8			TMEM79		NPM1			NSUN6		PPP6C
DEFB119		STX6			STK32C		FOXK1			JAKMIP3		RBM12B
OTOF		ACAP3			CDC27		PLCH2			MASP2		PODN
LINC00704		MTF1			CDH4		CTDSPL			ZG16B		MTMR10
TRAPPC3L		ZNF512B			AP3B2		ADD1			PPP1R14C		AAMP
BZW2		MAEA			C4orf48		SIRT4			GADL1		KIAA0368
EBF3		PITX1			CHD7		EPS8L3			PKD1L2		WDR26
DDX60		SNORA59A			DPYSL4		EPB41			MIR548W		LOC100130691
CDH5		MAP3K6			BPIFB4		COL3A1			DUSP18		ERBIN
ACOXL		HELZ			PROM2		KMT2E			IGF2		SLC26A10
GBP4		SDCCAG3			MARK4		COBL			TMSB10		RBM15B
KCNJ5		C18orf63			CTNND2		PCDH18			BFSP2		LINC00346
CDH13		VSTM5			ADCK5		FOXO3			ANO4		MAN2A1
COL21A1		SLC36A2			ATP10B		CATIP			CRHR2		FAM208A
MIR379		EPS15L1			GDF1		C9orf47			PRSS30P		BIN3
SLCO3A1		AP1B1			GMEB1		DERA			SPI1		AFF1
KLK15		HEXDC			RAB6B		ANKRD65			LOXHD1		SAMD13
CDCA7L		MAN2B2			CAPRIN1		IGFALS			SUN2		EDNRB
USP43		AGBL4			NNMT		GTF3C6			TMEM119		PPIA
C11orf42		UTS2			FNIP2		ADAMTS8			ARHGEF26		TBC1D1
SMAD9		JMY			YWHAZ		SUFU			PROSC		BACE2
LINC00189		PUM1			DSCAM		AAK1			RNFT2		NAXD
RHOBTB1		ANXA9			PAIP2		WFDC3			FRMD4B		CLK3
ZNF90		BIN1			TTC27		TMEM14C			NMD3		UBAP1L
PINX1		RPP14			SDF4		CRISPLD2			PADI4		MED7
PLA2R1		LOC100133461			CIB3		HDAC5			SDSL		KAT2B
TRAF3IP2-AS1		PDZD3			USP6NL		WBP1L			CDHR2		MAT2B
SYK		FBXL14			CALM2		ABI2			NCF4		MIR338
DHCR7		CSNK1D			VSTM1		CLIC3			HHLA3		TSPAN4
DEDD		TCAIM			OMP		DTD1			GUCY2EP		GSR
LOC153910		F12			APCDD1L-AS1		TGIF2			CCDC144NL		BBS5
ACER1		EIF3B			ACACA		ZNF331			RXRG		ZNF786
CD53		IFT140			SFI1		USPL1			KISS1		RNASE4
FILIP1		ST13			ARHGAP8		MGAT1			ABAT		SPATS2L
PAX4		PRKCSH			IL10RB		RGS9BP			GALR1		ROPN1L
JAK1		POU6F1			DTX1		KCNQ4			LINC00620		MIER1
SLAMF1		FMC1			MIR200A		EDC3			SPINK5		MIR132
TP53I11		SMPD2			DPH7		DNAJC17			WDR93		CBR4
TRAF3IP3		LINC-PINT			CCDC77		C11orf49			FSD1		EBF1
SH3GLB1		PIGG			CSNK1G2-AS1		HEATR4			BSND		SPOP
FAM169B		ACVR1			FAM182B		MLH1			MON1B		ZC3H7A
ITGA2		NAGA			GREM2		PINLYP			GET4		LINC00114
KIF2A		SYNRG			ME3		MPRIP			CFAP77		RNF38
UBE2D2		COL7A1			POU6F2		RIT1			TCP10L2		MVB12B
BMP7		MFSD12			TAF2		ITGB3			CDH4		OXR1
WBSCR28		ASRGL1			CHST10		PLXNA2			FYCO1		SLC19A3
ENTPD1		PPP5C			TSR3		TRAF1			GLCE		KAT5
SPRED1		CNTFR			SCNN1D		BCDIN3D			SH3BGR		PAPD5
IL16		HERC2			SUN3		FAAP20			SIN3B		GPD2
TJP1		BAZ2A			ZNF295-AS1		MIR423			KLK2		PLCH2
COL5A3		LINC00494			KANK4		SNORD1C			PSMG3-AS1		ZNF33B
GABRG3		SLC11A2			KIAA0319		ZNF394			PCGF5		LARGE1
CPE		EDC3			GP1BB		PCBP4			OPCML		MRPS5
CRHR2		FLVCR1			LINC01366		MITF			CTDSP2		SDCBP
TAS1R2		KIAA1549L			CMKLR1		MYLK4			CABP1		PARP10
KIAA0825		SLC9A4			TDRD1		LRRC73			PRCD		AMIGO2
FAM26E		PCDHGA8			DOCK9		SLC52A1			PNMA3		SLIT1
KCNJ15		UNK			PAK4		PHPT1			LINC01019		STARD9
CBFA2T3		CACNB4			NSG1		FSTL1			TRAF3IP3		DPRXP4
PIK3R1		RNF126P1			WNT3A		SYS1-DBNDD2			PMM2		FAM198A
VWA3A		UNC13D			LOC100130950		MTUS1			OGDHL		FAS
DUSP22		PER3			RAB21		MAP3K5			ZNF331		COG1
FIRRE		PCMT1			CPAMD8		GLI4			TREML2		TPD52L1
TMEM132D		E2F5			EP400NL		ZNF771			APEX2		SMNDC1
MSC-AS1		UQCRHL			WRAP53		SPC24			MAP2K6		CD68
SLC2A14		ESPNP			RIC1		VPS29			WNK2		LGALS9
KLK1		CDH23			LINC01019		CDC123			LRRC2		CPT1A
NAV1		GRIN3B			TMEM72		GRINA			ZNF444		ADH1B
LSP1		PITPNM2			KIAA1551		UHRF1BP1L			HSH2D		CTNNA1
PHACTR2		CACNA2D2			ADARB2		SLC35C1			FAM169B		UBE2E3
GNG2		SMCR8			TMPRSS6		PNRC2			C7orf71		MIR24-2
KSR2		ARAP1			PRKCQ		OXSR1			LHPP		NXPE3
PVT1		CHAF1A			DCAF5		TM7SF2			CRIPT		MAST2
GRID1		APBA3			LOC389765		KIF2A			DHRS1		SOS2
DCBLD1		NME2			NUP37		CLMP			OVOL2		DICER1-AS1
TEK		CRLS1			FAM83A-AS1		MZT1			CACNG4		EIF1AX
IGF2		CCDC12			SECISBP2L		ZNF737			DSCAM		TPSG1
NOD2		SORD			RNF157		SAE1			ELOVL2		ZNF341
SPARC		ABCB6			KCNN4		TESMIN			CDH22		PTPDC1
NGF		MIR3188			CPTP		IFI30			KCNT1		DDAH2
DPYSL3		MORN1			PARP11		ELOVL3			B4GALNT2		KDELC2
SDK2		CERS1			ASRGL1		INF2			CRYBB1		PRCP
JPH2		PRPF31			OTUD7A		GGCX			GPT2		HIC1
CEACAM22P		SLC25A34			MIR548D2		VAMP8			SCOC-AS1		C3orf18
MAP3K1		KCTD10			EVC2		REEP1			SLC4A5		TBC1D12
HIVEP2		RRP7A			SHQ1		KCNE3			UNC5C		SLC41A3
POU6F2		PPARGC1A			CRHR2		SPPL3			UBE2QL1		WAC
IGFN1		PIGB			OTX1		BIRC3			EVI5L		C10orf71
SERPINB1		NLRX1			BEND4		CBS			ATP10B		TMEM53
SPRNP1		DFFA			2021-03-03		CYSTM1			USP43		NEK7
CRYBB3		LAMA5			JRK		CREB5			DLGAP2		TANK
CD36		TOP3A			MFSD8		SLC9A8			RAB2A		CCNJ
LHX6		PAN3-AS1			CAPN9		ARFGAP3			LOC728392		ZNF521
METTL4		CDC42BPG			WFDC8		SLC25A19			2021-03-10		ZMYM4
CCDC3		RASSF8			SNX2		MAPK11			BEAN1		ZEB1
THSD1		PARM1			MIR581		CPED1			PCED1A		ZNRF1
CXCR4		PIANP			STXBP6		MINOS1			CPT1C		MICB
PRSS23		REM2			ACSBG2		ZNF205			STT3B		FOXO1
MIR548W		TNS1			ATP1A2		MIR193A			NGEF		VWA8
HLX		PIGU			SYT2		TSPAN32			GABBR1		SPATA41
CDH11		ZNF319			MIR937		PRIMPOL			FAM182A		NUDT13
XYLT1		C2orf54			NIPA2		FAM46C			HNF1A		MIOS
RSPO4		KIAA0556			LNPEP		FAM171A1			AACS		HSD11B1
TOX2		NAP1L4			AFDN		CYS1			SCNN1B		TUBB
HECA		TMCO3			PTBP3		SUN1			NKD2		STBD1
FAM120B		NUDT19			TBX2		TRIM16			TMPRSS6		NCS1
NIPSNAP3B		MAP3K3			CHIC2		RGS7BP			ZNF574		PPCS
TRIO		MRPL41			NCAPD3		MX1			FRS2		KIAA1462
PFDN1		TATDN3			FKBP8		SLC12A8			PLG		MAP3K8
ITPR2		C19orf12			MIR548W		CCDC88C			ALX4		SMPDL3B
LOC221122		CAMLG			MROH1		LOC100128239			CLDN14		CACNA2D4
ARL4C		FBXL18			RABEPK		SFRP2			MATK		B3GNT7
LINC02145		MFSD14B			MIR200B		MAGIX			DGKG		ENTPD1
NEDD4		PTGR2			TCP10L		THSD4			SNX30		PSMB8
CYTH4		SAMD11			TTLL10		TNPO1			ABCA13		MXRA8
SYNPO2		RAPSN			LOC100129931		TBC1D16			FAM155B		IL6
UBD		FAM171A2			NOS3		RBBP6			F11-AS1		P2RX3
SV2B		LOC100128573			CKAP5		ARMCX1			MIR4261		HECTD2
CCDC68		CPNE6			RPLP0P2		RCOR3			HECW1		TCF7L2
NMI		PRSS53			ARHGAP40		MIR548F5			ZFP37		SDC2
CAV2		SLC25A1			NUP62		MEGF9			BBC3		COPS4
SLIT1		UBE2B			LOXHD1		PLEKHO2			MIR3191		DDX6
TAP1		NRDC			CLTC		ZC3H10			RPL15		PIK3R1
LDB2		SAP30BP			KLK2		PKM			CLIP1		LOC91450
GCNT2		AP4S1			DDX11L2		SEMA4B			PJA1		ITGA9
ACKR3		TOP1P1			DPP6		KLHL24			SHISA7		PSAPL1
CD70		TTLL1			SNX32		PPP4R2			TPO		CYB5B
TSHZ3		MIR1226			BMP6		C1orf100			ARHGAP40		FAM102A
PRDM1		RNU5D-1			PTPRN2		C19orf12			ERG		CCDC40
CD200		CYP27B1			WWC3		TCF7L2			FASLG		FGF9
CASS4		TRAK1			OLMALINC		STXBP5			TMEM132C		BTBD6
COL3A1		ACTN2			SLC25A26		VILL			TP53INP1		DOK1
SLC1A3		KLF6			GSE1		ZEB2			PAX7		KLHDC10
LAMA4		SNORA16B			DOT1L		AXDND1			GOLT1A		ADIPOR2
LINC00051		QSOX2			TRIM36		GRHL1			ERP27		HNRNPLL
MIR4298		TRAF3			SEPT5		ARL4C			FAM3D		MTMR9LP
FLT1		IGF2R			STX3		JADE1			KIF1B		FOXO3
ARHGEF12		DVL1			CRMP1		ITPRIP			LINC02145		SDHAF3
WHRN		FAM46B			DRC7		POR			RPH3AL		WLS
LINC00895		MUC4			NEDD4L		ACBD4			IQSEC3		UBE2L3
PRR11		CENPS			NUMA1		C21orf62-AS1			GABRB3		RBMS1
KCNJ2		TRIT1			RHEB		DNM1P35			FAM160A2		EPC1
SH3PXD2A		MSLN			PDE8A		NUP58			EYA1		DAB2
PLEKHM1		ZBTB42			SPNS3		PDXP			STX18		ACAP3
RGCC		PRSS57			WTAP		MTCH2			PRKCQ		POLD2
CCR6		MFRP			ST8SIA5		NMD3			CDYL2		MPHOSPH8
LRRC74A		RPL13			CMBL		SELENBP1			MLXIPL		FGF18
ABLIM2		MIR200A			EEF1A2		UPF2			KLHL17		SPEN
EFCAB1		SMPD4			ART1		BMS1P4			C1QB		UTRN
CALCRL		LIMD2			MED13L		GINM1			KRT77		TUBB2A
TG		TOR1AIP1			PSMA4		FAM168A			TRPV3		RASGRP2
LHFP		PUS1			HSF2BP		IQGAP1			WIZ		FEM1B
ZNF295-AS1		TAB1			MIOX		RBM5			KRT42P		OSMR
LINC00987		TPPP			RPL18A		BHLHE40			SAXO2		HIF1A
EMBP1		NTN1			MOCS2		AIMP1			ADCYAP1R1		FST
SUCO		MRPL24			BPI		SH2B3			KCNMA1		CDX1
BUB3		SYCE2			IFT80		MRPL32			SH3TC1		FBXO7
COL23A1		FLRT1			EIF3E		GEMIN2			ZNF536		STEAP1
PLAUR		PLEKHA2			TRPV4		KIF16B			HHATL		PRX
CYP4F3		DNMT3A			DNMT3A		POLR2C			RIMBP2		FAM110B
WISP1		GTF2IRD1			FGF3		RPL35A			SIRT5		ATP6V0D1
INPP4A		TUFT1			CCDC152		SUMF2			TMEM132B		NR3C1
LINC01749		ABTB2			PCSK9		LINC00167			TM6SF1		KANK1
TERB1		TMEM50B			S100A10		CDK2AP2			FBN3		IGF1R
BTG3		FGF17			RPS15		KIAA1549L			AP1M2		CLYBL
ARSF		ST3GAL1			LINC00323		SPIRE1			DRC7		MIB1
ASGR1		POFUT1			TOX4		GXYLT2			PLXNA4		SMPDL3A
ZFP2		SLC25A3			FAM167A		ABHD6			NLGN3		TEX10
ADAMTSL3		PI4KA			MIR548T		ARSJ			MCL1		KMT2D
CLIC5		SLC16A9			ABCA3		SLC22A1			MIR483		B3GALT4
FAM157B		COPS9			RHPN1		ELL2			NOS1		MYO1E
FAM182B		CYB5D2			CDH22		S100A1			TNFSF9		TBC1D9B
DUSP6		CLYBL			MIR943		FAM229A			SIK1		CORO7
TNFAIP3		ODF3			UCK2		MPPE1			ONECUT3		LPXN
SHC2		SLC9A2			LOC644936		CTSL			FAM49B		EPHX1
SHISA7		PRM1			RPP25		TIAM2			LOC221122		PCDHGC5
NRIP1		BRSK1			TMEM132C		RARB			FBLN2		THRA
ARHGAP26		EEF1D			PKD1L1		LONRF1			CACNG2		ADAM19
ZCCHC18		TRUB2			MAPRE3		SERF2			FAM91A1		GPR156
LAIR1		HSPA1L			RECQL4		P4HTM			ZNF570		METTL8
DLX5		ZNF500			JAG2		LRRC24			SZT2		SYT8
RAPGEF4		VGLL4			PROSC		PARD3			SNX32		HUNK
TMEM144		NECTIN1			STRN		OLFML2A			GABBR2		RBFA
LOC200772		NRL			FAM47E		ZNF44			MGAM		FGGY
RAD54L		SLC4A9			HBS1L		OXER1			UPK3A		NTNG2
C3AR1		ADCK1			HIF3A		KRT42P			GNA15		C21orf91
ARHGDIB		DFNA5			RASA2		AR			WBSCR28		ERGIC1
WDR35		CDK2AP1			EEFSEC		UACA			YIF1B		SEC63
BPIFB4		TSTA3			EVI5L		WFIKKN2			RAI1		BARD1
DCHS2		TMC1			WBSCR28		LINC00880			HS3ST4		CFLAR
NBEA		PPM1B			PIK3C3		BCL7B			MTSS1		FAM129B
NRN1		EIF4H			CEP120		ANXA2			DDT		CHST14
GNG11		OGFR			CELF5		LINC00908			LINC01270		D2HGDH
MAOA		SF3A3			GEM		ZBTB5			SLC13A4		SLC14A2
PTGS1		CLMN			JAKMIP2		AKAP8L			CCDC57		TNIP1
OPCML		AK4			CRTAM		SP1			SPTBN4		MYO5A
EFCAB6		POLR2G			KRT77		PRKD1			TRABD2A		SP3
INO80C		TTLL3			MYO7B		ZER1			TRPV6		OR9Q1
MTUS2		SLMAP			KLK15		SIRT3			FLRT1		LGALS3
GABBR1		SNX8			GNPTG		LRP5			SLC22A12		PLEKHA4
MALL		AVEN			SDSL		LINC00476			WSB2		HNRNPK
MEF2C		MCCC1			HEXDC		SLC43A2			LRRC74A		MEX3C
IFI16		DNAJC7			HNF1A		DCAF6			TCP10L		UHRF1BP1L
ADAM12		GATS			RASGRF1		CAPN2			CDH5		ZFR
NCK1		GRWD1			PSMD13		TOP1MT			FGD3		WARS2
EDIL3		TMEM240			ABCG2		MVB12B			MAP7D2		AGAP1
CSF1R		FAAH			SS18		ALDH2			DUSP16		PLIN1
ELOVL2		CNOT1			PTK6		PPP3CB			ARHGAP35		TMCC3
NCALD		PTOV1			ADGRE3		BAG4			CEACAM20		MRVI1
TSPAN17		PEX26			ZFAND1		ZNF836			KIFAP3		PSMD14
SLC2A10		CTSH			SULT4A1		SPATS2L			MUC16		CYLD
GIMAP8		ZNF329			DEFB119		LY6G6F			TMEM211		MYADM
HECTD2-AS1		ELAVL1			HLA-DMB		RRP12			PSAT1		LY6G5C
ST3GAL3		PARK2			NFIX		BBS5			NWD1		ABHD15
NTM		CD247			MYO5B		PC			AZIN1		RAB31
RFX8		GGT1			ADCK1		C9orf3			TMEM132D		FAM120A
SLC4A7		AFF4			C7orf71		ABHD2			GSG1L		GLIS2
PAMR1		LIFR			BAGE2		KIF11			C19orf12		ZNF821
CDCP1		RPS10			FAM184B		EHD2			ALPK2		CYTH1
MAP1B		LARGE1			ADGRG1		SBF2-AS1			SAE1		BICD2
FAM65B		USP53			LINC00638		RBMS1			FAM13C		LOC158435
IGSF22		SLC25A25			MYBPC2		SAP30BP			ATP6V0A4		FAF2
MCF2L		TAF13			CLEC17A		JAM3			PLBD2		RAB14
GYPC		RRP1B			NETO1		LOC148696			CX3CL1		NIT2
SLC6A11		SLC19A3			CPN2		HCG27			MUC2		CLEC3B
HIVEP1		ATP6V0A1			SEMA6C		HIGD2A			GRM4		CKAP5
TNFSF14		TRIM25			LINC00051		MRPL49			WDR25		RBBP6
SIRPA		DNAJC1			RSPH9		SOBP			DCLK1		APCDD1L
UBE2QL1		TPCN1			ZDHHC16		TTC41P			SLC9A5		GPX4
WNT3A		PACS2			ANKRD24		CHCHD1			CTNND2		FAM124A
PIEZO2		PRKAG2			SNX8		C4orf51			CACNA1I		HSD17B11
DAB2		GLB1L2			INS-IGF2		PMF1			CELF5		DFFB
KCNA3		CLUL1			F2R		WASHC4			PRLR		TMIGD3
MIR1204		OTOS			DOCK10		SUSD6			BMP7		HCG27
CDKN2B		ZCCHC17			CACNG2		RBM12			TM4SF18		PRR5
ADGRE4P		NBR1			RABEP2		COG3			MTCL1		FBXO11
TNFRSF1B		C19orf48			GPT		ZNF524			ZSWIM4		CFAP44
RNF146		CDK13			SLC30A4		ZNRF3			HNF4A		TMEM192
RBM12		THRB			RASAL2		REV3L			AOAH		AMBRA1
ETS1		RPS2			CDK7		MALSU1			MB		FBXL20
SYNM		NR1H2			BAIAP3		VPS4B			EPPIN		REPS1
NWD1		SEMA5A			ASGR1		DCUN1D3			LRFN2		POLR1D
CYTOR		TRIP10			TM9SF3		NAV2			DEPTOR		EGLN2
GPR39		CBX7			CLPTM1L		PRADC1			KDM4E		TXNIP
WFDC8		CSNK1G2-AS1			DEUP1		IL17RD			PLEKHM1P1		SH3BP5
FHL5		ABL1			GRAMD2		FAM45BP			ST8SIA5		LSS
ZNF608		GALNT11			GOLPH3L		GJA1			LOC100335030		ARHGAP10
CYP4F11		FAF2			TTC13		PLEKHA3			ATP23		BCL6
EMB		MAP4K2			DISC1		GTF3A			BSPH1		SH3D19
BARX2		TFCP2L1			LRRC26		TRMT11			EFHC1		ZNF516
TMEM72		HNF1B			ZNF454		CHD8			SPRNP1		PHPT1
SUN5		SEPT10			RAB11FIP4		EEPD1			ACER1		PRMT6
PLK2		ATP6V1B1			PRR5		GCC2			TRPV4		IQGAP1
NCF4		CNDP1			AGAP1		HSPA1A			LMNB2		COG8
KCNMB2		UBE2K			C17orf67		FBXO31			TM9SF3		PGM1
IFI44L		ASXL1			COL26A1		LPP			SLC4A7		GSTK1
VSTM2A		ERAS			KCTD1		NGF			KIZ		HLA-F-AS1
OSTF1		C19orf44			WWP1		ITGA5			LINC01502		RUNX1T1
RAPGEF5		ANKHD1-EIF4EBP3			UBP1		FZD10			COL6A4P2		FAM163B
KNDC1		GZMM			CASP10		TEX30			UROC1		TMEM110
STAM		NEIL2			DCXR		EPAS1			CRTAM		SLMAP
BIN2		TALDO1			ADTRP		CTSZ			NLRC3		CANX
RNASET2		PHLDB1			RYR1		TRERF1			ARNT2		SLC25A18
RBFOX1		MDN1			ITGB2		NR1D2			EYA2		FPR3
SLC38A1		CCDC65			PPP1R16A		TFAP2A-AS1			MAEA		H3F3B
AQP9		LIMD1			IGFN1		DHRS7			CD5		YAP1
AXL		C7orf43			HCRTR2		PPP1R15A			CLMN		RHOBTB1
PDCD1		COQ4			PRKCH		MAML2			NKG7		CAMK2G
DEFB116		SPSB3			EPG5		ZNF37A			SCOC		MAP3K14
KCTD19		THPO			SLC10A1		STX19			STIM2		PCDHGB1
ZFP37		ANAPC11			SLC25A25-AS1		APOBEC3C			HIVEP2		ANKRD53
CPEB4		FRMD1			GPRIN2		ISG20			DTHD1		TUSC2
GAS6		RPTOR			PANK3		OSCP1			IKBKB		KLHL21
GAS2L3		CASC2			STXBP2		AP5S1			FGF3		PLCB1
TSHZ2		FSTL4			ALPK2		APCDD1L			TMEM72		MIR3065
C1orf162		TRIP4			KCNC2		COMT			SIRT6		NT5DC2
MICAL2		EBNA1BP2			LMNB1		NUP43			MIR4697HG		KPNA5
MBD6		SNORD123			CACNB4		RNASEH2B			TOM1		ALPK3
GSC		CEP70			OVOL2		PKIG			C3orf22		CHST2
INPP5D		DIDO1			BTBD9		MZF1-AS1			TRIB1		AIG1
PAPSS1		FNDC3A			ARHGAP22		EAPP			SHISA6		RNF207
DNAH17		CSDC2			SCUBE1		PSRC1			RET		MAST4
ERBIN		CALML6			BTBD11		PHYH			ADGRE5		NAPEPLD
HIST1H2AG		DHPS			FFAR2		HERC3			ARHGDIB		GSE1
OSBPL3		WDR4			TNFRSF4		IFITM1			LINC00160		HNRNPC
NBPF1		GOLGA3			COL5A3		ALDH1A3			CHRFAM7A		POLRMT
IL4R		DCAF15			CACNG4		SSBP4			FAM19A5		ETF1
ERICH3		BBOF1			RALYL		PRKCE			USP49		PROCA1
DNER		COL6A2			FABP5		MYH9			CIC		ETAA1
PTPN14		SLC35E2B			MSMB		AUTS2			HSPB11		COL18A1-AS1
CHSY1		CCDC130			SMPDL3A		NR1H3			NOL10		PRKACB
AFAP1L1		SPACA9			PRSS27		SLC44A1			MIR3190		NEDD4L
DTNBP1		AGO3			RAB37		HS3ST3A1			IL31RA		TMED7-TICAM2
HDC		MAPK8IP1			ADPGK		TP73-AS1			ARMC2		GNPAT
FAM49A		RTCB			MFSD3		SLIT2			TMC6		SMG1
CARD16		IGDCC3			ENTPD8		STAU1			SYK		GNE
MYO1B		FAM109B			SHC2		ZFP64			MYO9B		VAMP3
GORASP2		NECTIN2			MAK		MIR320A			FCER2		ZNF639
ADTRP		TXNRD2			TMEM255B		FOXN3			ADCY8		TXNRD2
EGFR		ZNF627			DAZAP1		KIAA1468			HMP19		IL22
MYO7A		OSR1			SORT1		AHSA2			MTCH1		MLLT10
TMEM72-AS1		IFRD2			LCK		FAM193A			SLC8A2		TBC1D20
CACNA2D4		GAMT			SERPINA5		CAPN11			LINC00673		ADD1
TMEM71		SNRPG			KLK10		FDFT1			MARVELD3		FAM151B
CELF2		RAPGEFL1			XAB2		RAD9B			GLTSCR1		DCTN4
FAM227B		NAXD			CLIC5		UTP11			TBC1D16		ABCB4
ATAD1		TACC3			ASAP1		STARD9			ABCG8		ADAMTS5
SYN1		EDAR			SMIM24		NSMCE1			INSR		NIPSNAP3B
ASAP1		SPATA41			ERCC3		SERPINF1			GPR139		NFU1
SLC15A4		MAPK8IP3			ENTPD5		IL17RB			JPH2		MICAL1
UNC5A		BTBD6			CEACAM20		SLC2A1			TRRAP		FDXACB1
C3		CBFA2T2			SIRT2		ITPK1			TMEM169		DCTD
FAM129A		C2CD4D			MLXIPL		FKBP9			STX3		PXDC1
GRIK3		STMN1			ARHGEF38		IL20RA			DSCR4		SUCLG2
KLF12		NHLRC4			CASKIN1		SLC15A4			BCRP3		GDF9
KCNC1		PPP1CA			HMGXB3		CNTNAP1			BCAM		PGM5
COTL1		PDXDC2P			ESRRB		SNAR-E			LRRC42		RNF138P1
MTRNR2L1		DTNB			2021-03-10		KMT5A			RASGRF1		VAPA
RYR1		HOXC9			SPPL2B		DIAPH1			SV2C		SLC40A1
C17orf67		PCBP2			GABRG3		PSMG4			ATXN2		MCF2L2
HTR1E		KCTD11			BST1		PLEKHH2			KLK1		SERTAD4
DTWD1		SLC1A1			AXIN1		CC2D1A			MIR548T		DAB2IP
PRKCH		KAT5			TRIM4		NPC1			LINC01622		TTC39A
DDX6		SLC20A2			LOC728392		COPRS			TAS1R2		DUSP8
LGR6		TMEM161A			KCNG2		C1RL-AS1			VIPR1		ACSS3
RASA3		CLDN3			ZDHHC20		GOLIM4			RNF19A		ELANE
MIS18BP1		BCL2L13			MAP2K3		YPEL3			SEMA4D		DOCK9
PFKFB3		AGPAT3			ZNF777		POLB			HRH1		PRICKLE1
KCNN3		CHDH			GAK		DNM1L			SNORA72		SPRED1
BPIFB2		OSBPL5			EPN1		SOS1			RBFOX1		MIR657
CEP126		UXS1			HPN-AS1		UGP2			ATP2B2		GLS
DGAT2		NUP88			SLC22A20		DYNLRB1			FAM182B		LINC00304
RGS9		ECHDC1			FBXL3		ISY1			RNF213		ANXA3
RNF145		KLF10			CSAD		PTPN23			VSTM1		RARB
HDDC2		HACE1			CNOT10		RARRES2			SNPH		MFSD9
ZNF678		SPATA2L			CXCL16		ZBTB25			MUC1		ZCCHC14
DSG1		TAX1BP3			BMPR1B		ABHD3			PRLH		RNF217
IFNAR2		ELOF1			ITIH3		SPECC1			NDUFAF6		CTTNBP2
GJA5		ALDOC			HECTD2-AS1		STAT3			LFNG		CTU2
ICA1		CMTM8			NBPF1		ATP2B4			CHD5		CYP27A1
BST1		SIRT1			HIVEP3		NUP210L			CABLES2		PANK4
MSC		ATG7			NCK2		IPPK			PLEKHG2		NXT1
LPA		LINC01134			SLC25A36		KCNB1			PAX5		TRIB2
FLJ37505		HOXC4			B3GNTL1		DIMT1			TRIM69		ABHD6
MGAM		TBC1D7			RNF126		RERG			PHF21B		WFS1
TREML2		RPLP0P2			NSUN6		PLA2G12A			RBFOX3		PGGHG
ADAMTS12		ABHD11			PKP1		ARHGEF37			CASP14		ZBTB25
HFE		TUBGCP6			FBN3		PLK4			DPP6		BRD7P3
NRROS		GAA			ISM2		NT5M			EFCAB1		NID2
TNC		ATP1B2			THOP1		CTSO			UQCR11		RBPMS2
CST11		NT5DC1			HCN2		PSIP1			PLEKHG4B		BACH1
XRRA1		MOB3A			MIR1913		CNTLN			OSTCP1		POLR2L
SLC26A7		RBMXL1			TUT1		RPTOR			IL2RA		DEXI
SRD5A1		DPP3			RAPGEF6		UBR5			AP3B2		SPAG7
ZNF239		SIGMAR1			FAM208B		FSTL3			CCR3		TXNDC5
DIAPH1		CLDN6			GMPR		SAR1A			ERICH3		ATXN7L1
CD226		ERCC6L			P4HB		RNASE4			MYO18B		ZFP69B
ABLIM3		EIF6			KCNMB4		ANKRD39			SAMD5		ELMSAN1
ONECUT3		MMP21			FLJ41278		RBM14			PPIL2		EDEM1
2021-03-03		AKAP10			DLL3		XRCC1			SMIM24		PAFAH1B2
ANGPT4		MIDN			C2orf48		VPS13A			COL11A2		INPP4A
TMEM173		ACTR8			MARVELD3		GNA14			PRKAR1B		PRIM2
MYH13		CDC14B			TTC37		MIR3184			MUC6		HSPA12B
PIK3R5		MYO10			ONECUT3		PGAP1			ANO1		TSPAN16
MYO1F		LINC00852			CRYBB2P1		SYDE1			GABRG3		MSANTD4
RICTOR		PPIH			C3orf22		LOC100134368			CHIC2		PAFAH1B1
SGTB		LOC728743			CLMN		POLK			MIR33B		NOTCH1
SP140L		MBOAT2			DUSP22		MYO7A			IFITM10		FZD5
PRCP		DENND6A			NLK		NACA			USP2-AS1		VPS36
PCDH15		FOXO1			UNC13A		TMTC4			ZNF691		LPAR6
DDIT3		MADD			SSPO		GANAB			PDZD2		XYLT1
SLAIN2		MLST8			MUC2		APOL1			KCNAB2		C11orf70
CDKN2B-AS1		S100A13			FAM83A		SYNE1			FZR1		ZNF408
ST8SIA5		MAVS			BTBD2		MKNK2			ZNF841		ANXA7
MIR1244-3		SIRT3			CLCF1		CNN1			HIVEP3		CBL
RAD54B		TBC1D9			GALNT3		PGM5			FBXO18		RTN3
ODF3L2		DDC			SLC6A1		PRKCA			DOCK10		SRSF1
FAM200B		SLC2A12			RALBP1		IZUMO1			RUNX1		CPLX1
CD44		SSTR2			LYPLA1		RHCE			IGSF21		TMEM80
TXNRD3NB		HRG			COPE		LYSMD4			SLC25A13		FBLN5
CDKN2A		DSP			KIAA1147		ATP9A			PTPRE		TNFAIP3
SLC24A4		CFAP70			UROC1		PSMD11			KCP		ANXA2R
SAMHD1		PDE6G			LINC01749		GCSH			CYP2B7P		ABR
VMP1		PPP6R2			ABCA13		RBMS3			PSMD13		LINC01136
RFC3		CMBL			ADGRG5		REEP5			ELSPBP1		NARF
PXDN		TUBA4A			ARMC6		TMED2			TCERG1L		TNKS
UMODL1		MRPL18			PLET1		SIK2			MIR1913		HSF2
KCNU1		CAPRIN2			YBX1		C19orf57			CCDC60		DHX15
MPPED1		ZNF747			USO1		SOX10			TMEM238		DUSP5
VSTM2B		CAMK2G			ELSPBP1		LAMA1			IPCEF1		PGAM1
ANO1		CACTIN			SDHAF2		LINC01003			TRIM29		FAM168B
VASH1		PTPA			PRAG1		CHD1					ANG
CDH22		ANO7			PTPRS		YARS					CATSPER2P1
CCL3		PTPRA			CLSTN1		NAPB					BOK-AS1
ST5		STAM2			BPIFB3		LGALS9					SNN
RAPGEF2		CHST6			SLC6A3		VPS13B					LMOD1
NOTCH4		MARVELD3			PCSK6		PIGU					REM2
GIMAP7		PPIL4			DCTN1		RUVBL1					GLIS3
MIR548D2		KLHL21			SPACA3		SNORD59A					TJP2
LINC00905		CIPC			NBL1		AKAP2					WASF2
IL12RB1		C1orf127			RET		C6orf203					ZNF746
RFTN1		TIGD1			MAEA		PLCE1					RGS3
FLJ41200		SLC22A8			PLEKHA1		RBM25					ATP2A3
TIGAR		MTFR1			PTP4A3		CENPA					PFDN1
MAP3K20-AS1		TFRC			SNAP25		CILP2					TBC1D2B
RET		NDUFA10			PPP2R2C		SLC1A5					ABHD10
CCL17		RNF208			BPIFB2		NAA30					FOXN2
ETV3		SMARCD1			GABRA5		INPP5F					FHL3
NAT8		FIZ1			DCTN1-AS1		LIAS					PPP1CC
CDYL2		NPRL2			GSK3B		FBXO21					DOC2B
ZNF536		FAM102A			GFPT1		BCCIP					BNC2
TGFBI		KANSL1			TFAMP1		SRSF10					ABCA1
RASGRP3		DUSP13			CATSPERD		CLASRP					MON2
RGL1		WDR5			CHKA		ZC3H12A					LOC728752
WNT10A		PECR			SAFB2		CCT5					SLK
KCNB1		HYAL2			C16orf58		COX20					VWA3B
ADAMTS1		PHTF2			CASP8AP2		SCAF1					LRRFIP2
PHC3		RALGDS			ABCC6		MRPL23					ANKS6
CRTAM		LRRFIP2			PHACTR3		C9orf170					SEMA3F
ARHGAP40		DMGDH			COLCA2		AFG3L2					STEAP2
RNF144B		ALKBH4			KLHL14		ARHGAP45					LOC100130872
SOD2		TBRG1			CCDC114		CHRNB2					NFIB
TMEM229B		SLC35F2			GRIN2A		SPATC1L					VASP
AQP1		ACOT12			AOAH		SARAF					AP3M2
CHAT		VDAC1			PLEKHF2		ASXL1					ARHGAP20
TSPAN15		LIN54			TNS3		LYRM4					AHSA2
PTPRE		TAF8			JOSD2		SMAD7					MAP1B
SEPT4		RHPN2			ZSWIM4		PRPSAP1					CACNB2
CHST15		MAPK12			FAM13C		SYTL3					CPSF3
FAM3D		FAM83D			MCUB		CD226					SLC4A9
COL22A1		TIAM1			WISP1		ANP32E					PPIL4
KLK2		REXO1			GZMM		LRRC17					ARFIP1
S100B		NUP210			ANKRD16		AGTPBP1					FEZ2
GPSM3		RBM15B			LRG1		FOXP1					BRE
INHBB		TLK1			C17orf53		APP					TCEA1
ENOX1		FXR2			PASK		IPO5					MIR1182
ANGPTL4		NFS1			NR1I2		OSER1					IFT172
MIR10B		ENKD1			SCNN1B		LIPC					MYO1C
RPL39L		EXOC3L4			EIF3I		GLO1					TBR1
KCNE3		PACSIN3			PKP3		FAM160B2					KDM3B
MYOCD		CFI			MTUS2		MTMR1					PLCD3
NLRP1		HINT2			FCER2		TUBB6					BMPR2
CABP1		TSEN54			WDR82		C11orf53					MIR933
COL11A2		KREMEN1			DEFA6		SRRM2-AS1					SNAP47
RAC2		DPM1			CHD5		ZNF91					FAM134B
FBN1		SMIM5			FGFR3		DLG5					MAML1
APBB1IP		GDAP1L1			HHLA1		PARD6G					CLDND1
NLRC3		INPP5J			CES5A		TXNDC15					LOC100129316
YWHAH		ITGB6			CAMK2B		KLF3-AS1					TIRAP
MAP4K4		EXOSC2			PLIN5		PITX3					HSP90AB1
LOC646214		GLB1			PER2		GAB2					ALDH3A2
YIF1B		PICK1			ADGRE1		PDE4D					FUCA2
MIR3201		PTK2B			PXMP2		YIPF3					USP40
MAML2		LINC00634			JAKMIP1		PGF					PJA2
CMSS1		EPPK1			TSHZ2		CCNB1IP1					ADAM11
SLC26A5		MIR138-2			LIFR		DDIT4					KIF6
CACNA1F		SULT4A1			GMPPB		GCOM1					MIRLET7B
XRN1		SRC			DTX2P1-UPK3BP1-PMS2P11		CDKN2D					NACAD
ALAS2		NUP98			NTNG2		SFXN1					LRRC73
DKK2		CTXN1			LCMT1		ATG101					SNRNP25
PRG2		DGKQ			TMPRSS3		TULP4					LRRC8D
ARHGAP36		KCNK10			B4GALNT4		PARD6B					DNAL4
PAG1		IFT52			NLGN2		NPEPL1					COBL
HCRTR2		CABLES2			TRAPPC6B		MAPK6					QKI
MECOM		GLB1L			CERS1		CCR10					ZNF839
BOC		LINC00612			CRYBB1		KIF25					SGPL1
PREX2		CDKL2			POLRMT		CHSY1					YIPF3
MDM1		XAB2			IPCEF1		ELMSAN1					FOXK2
GPR139		ZFAND6			LIN7A		NR4A3					SRSF2
PLCB4		GSTO2			C4orf32		HMGN1					GORASP2
EXOC4		AHI1			ZBTB4		CYR61					MOK
CPNE9		LINC00663			RAB11FIP5		SEMA4A					PPFIA1
LINC01101		DERA			NKD2		ZNF585B					PLA2G4A
PARVA		POFUT2			COX16		GUCY1B3					RRN3P3
IL1RAP		MIR4269			GGA2		CCNG1					SOGA1
NCAPH		PFKFB4			ZBTB8OS		BICD2					GALNT10
SETD7		PALM3			CELF4		DPT					SYS1-DBNDD2
LINC01502		PBRM1			LGALS2		LGMN					LTBP4
AHRR		RDH12			MDH1B		METTL9					DCUN1D3
SCARA5		JPH3			NDOR1		RAP1GAP2					TRAF5
SMAD7		TARDBP			SERGEF		THADA					TNFRSF14
STIM2		KATNBL1			EPHB6		PLCB1					MAPK11
LINC01734		SRCIN1			KLK5		MRNIP					FAM171A1
NKG7		PCIF1			PACSIN1		DNAJC4					BHLHE40
CPA4		SLC5A11			UNKL		USP1					ZBTB38
TMEM119		LRRN4			ST18		SPARCL1					ADSSL1
SMIM3		CCDC116			WDR19		NME1-NME2					PTPN22
CSF2RB		DAP3			PSAT1		SDC3					PPP2R5A
SSPN		SENP6			GREB1		GRHL3					MDP1
TRPM8		MRPL48			NLRP1		NMB					ARID3A
LEF1		PRPF8			MYH14		A4GALT					ZNF91
SH3TC2		SGSM2			KLHL26		UFSP1					METTL21C
UNC13A		TINCR			GJB1		EIF2B3					HSPA1A
ADGRG5		MAN2C1			DNASE1L2		LPIN1					DHFR2
SMCO4		STX8			CDYL2		MXD4					THUMPD1
LINC00299		PTPRJ			EPS8L2		ATP5B					ABTB2
LYPLAL1		DNAJB1			PCGF3		MINK1					PTH1R
TNFAIP6		GALNT2			C2orf69		LMNA					ELL2
VIPR1		MMEL1			LBH		EPC2					FAM207A
SLC8A1		ATAD3A			ROPN1		SLC9A9					PLEKHA2
DISC1		ECSIT			ACACB		TEF					SLC25A12
NETO2		KIAA1191			TTYH1		RBKS					DPH6
TMEM211		SYT7			PDCD6IP		ZNF785					GYG1
CCDC102B		EMC9			TAPT1		HEG1					TCIRG1
KDR		B3GNT5			PRKAA1		SMOC1					FAM13A-AS1
ZNF267		RAD52			STON2		MT1E					LINC02139
MIR548C		DHX34			CCDC144NL		ORM2					ADAM8
RFTN2		ZNF611			SPSB3		MYOF					ARHGAP28
NID2		GTPBP1			UBE2N		C21orf58					KIRREL
PDGFRA		PPP6R1			PNPLA7		PLA1A					DOK4
CLEC17A		MOCS1			ELK4		CTNND1					SLC51B
HCCS		CAPN5			MEIS3		MED15					POLE
PANX1		MYO15A			CANX		NNT					HEXA
HECW2		ATP5C1			CREBBP		ZC3H11A					POU2F1
ZNF365		FBXW4P1			AHCYL1		SF3B1					CYTH2
FYB		SMDT1			CORO1B		KIAA0513					SLC7A2
JAM3		ZC3HC1			CCDC127		GLIS3					LATS2
RUNX1		PTH1R			ACAD10		NUB1					SCARNA2
CTNNB1		CROCC			SLC7A1		CFL2					CSPG4
FCHO2		ZNF483			DEPDC5		LINC01547					ADGRL2
FYN		RFFL			PUM1		EWSR1					ROBO1
BSPH1		TMEM184A			MEMO1		CHRDL2					LOC440173
STARD8		PTGES			LINC00898		FRY					REPIN1
VWF		VTI1B			PWWP2B		STAT5A					ZNF512
CAST		PDXP			FAM83H-AS1		CLN6					EPB41L2
APLNR		LOC283177			EFCAB6		SLC47A2					TBC1D9
NCF2		CIRBP			LYST		IFFO2					PRPSAP2
DTL		FBRS			PTTG1IP		SQSTM1					COL8A2
RIN3		ST3GAL6			MFNG		AIFM2					RIPK2
MAN2A1		FUZ			AKR1B1		CEBPB					SPPL2A
EMSY		S100A1			WWC1		NCEH1					NSUN3
SLC26A4		LINC01003			AP3S1		NUPR1					IKBKG
VAV1		KLHL7			BOK-AS1		ZFAS1					BTBD9
HTRA1		FAM83E			WAPL		TBX3					CACNA2D1
TUBGCP3		EPN1			C3orf49		KANSL3					MYO16
ZSCAN16		PEX14			NOTCH3		GRK3					JDP2
WNT7A		KLHDC7B			MIR1228		RNF213					GMPPA
MYO18B		KCNH6			ZBED4		CASP7					PREP
SLURP1		SEC24B			PARK2		DOCK5					PPM1M
COL6A5		GPAA1			WNT7A		IL17D					HMGN2
PLA2G16		BCL7A			CROCC		RTN3					NPAS1
SERPINB11		MCRIP2			HYDIN		RRAS					RAC1
MIR411		ANKRD63			TSNARE1		RPS29					SUSD3
LEF1-AS1		P2RX4			VWCE		WIPF2					ODF2L
KIAA1324L		PPP1R26			CERS4		SLC15A2					MTSS1L
FAM102B		STRBP			DGKG		CX3CL1					SHISA4
ITGB2		ST6GALNAC1			NAA35		NME2					AKT2
C15orf41		TMPRSS9			ABAT		PDLIM5					RWDD3
MATK		ECI1			TLE3		TECPR2					YOD1
FAM160A2		COQ9			ADAMTS12		NT5C2					RAB3IL1
PNN		PER2			SUCO		TXNDC9					ZZEF1
MIR1913		PMPCA			B3GNT3		DOPEY1					NUP210
C1QB		UBE4B			PFKL		ABCA7					MAP4K4
PLSCR1		ACADS			CCDC125		MECP2					DUSP7
TNIP1		PLEKHJ1			UPK3A		TRPC4					COX7A2
WRN		NLRP14			NVL		JAZF1-AS1					TRAF3
MIR578		SCAND1			KIF17		PRRC2A					TBXAS1
PMP22		NISCH			MIR3134		MIR23B					GFOD1
NPHS1		LCMT1			KSR2		MBTPS1					APOC3
NMD3		BMP1			RNF208		LINC00475					ADAMTSL3
NFATC2		ILVBL			ARHGEF16		ZNF248					SLC9A3R1
SLFN5		RP1L1			SYT6		TBL3					CRADD
ALX4		ALKBH2			DNAAF5		KCNMB3					BPHL
AP3S1		CDKL4			HOOK3		PSD3					CUTC
PALD1		LRFN3			SIM2		EP300					CHD2
FAM182A		EP300			SEMA4D		KRT40					MTAP
CLDN14		DNAJC28			ARHGEF4		TCERG1L					HPS1
PKD1L1		REEP4			HERC1		GPATCH8					BAD
CACNA1I		KIRREL2			HDLBP		C6orf62					GJA1
STC2		ERMP1			LINC00244		CEP350					STOML1
DMBT1		FSCN2			PARVG		PPME1					EDN2
WDR37		UFSP1			MEGF8		PRSS23					LINC01197
UPF3A		RIC3			DNAJC5		FLOT2					ADAMTS13
ALOX5		HOMER1			CLCN7		ARL8B					VPS45
ABCA4		ANKRD16			PLXNA1		AKIRIN2					BAHD1
PNLIPRP2		MKNK2			LLGL2		TRAF3IP2					SMIM4
GFRA3		TNRC6B			SLC4A4		ARL4A					ECHS1
CXXC5		COQ10A			SLC25A24		PTK7					SEMA6D
SERPINA9		RABEP2			CDH5		CENPN					TCTN2
P2RX7		CFDP1			PRLH		ATIC					PTPN1
ITGA11		ETNK2			TSHZ1		SPEN					HPS3
ZNF148		BTBD9			KPNA3		UBA5					DYRK1A
CHCHD6		MST1R			NUDT4		ZSCAN4					ADORA2A-AS1
ATP13A4		CHKB-CPT1B			RPS6KA3		TMEM117					TRIM4
RASEF		LRRC27			PGLYRP2		CABP1					WNT11
BPIFB3		GRK1			FAM182A		SPRYD3					LTBR
ARHGAP25		STARD10			TMEM238		MIR339					ERAP1
COL5A1		CNBD2			NTRK2		SERPINH1					RAB5A
HDGF		ATP6V0A4			CALY		VPS53					ELP6
VSTM1		USP14			KIAA0825		CD274					PPP4R1L
DUSP16		PMS2			ESPNL		CSRNP2					VHL
TACR1		KIF5C			PAX4		MAN1C1					ZNF366
ZNF841		COX8A			ARHGDIG		IRF1					AKAP12
PAX7		HIP1			MIR3141		KLHL8					CCDC38
FBLN1		HDAC10			CDC42BPB		RBM27					NAP1L4
ALDOB		CLCNKB			PLG		NOTCH1					STUM
TMEM132C		BAG3			VSTM2B		UNC5B					MIR1-1HG
CYP46A1		COQ6			PIP4K2A		RAP1B					LRP1
EPPIN		INTS1			NPR3		DDA1					GAL3ST4
CHST1		GRHPR			TERB1		ZHX2					ZBTB18
LRRC55		CAMSAP3			KLK1		PIP5KL1					MIR4289
C5orf63		TCF25			BICD1		GEMIN7					LPAR1
NCOA7		C2orf42			IFFO1		C12orf49					KANSL1
PJA2		EPS15			BZW2		OSCAR					SAV1
MYC		FAM71E1			PHF2		TMEM51-AS1					CCDC27
TCP10L2		DENND4C			DAPK1		PAPSS1					HIGD1A
COL15A1		CACFD1			FBXO36		MT2A					ACADS
RUNX2		FMO4			ZCCHC6		SCRN1					IFT43
A2M		KCTD2			HIVEP1		PDGFRL					NKD1
GPR173		TRMU			NFE2		ARHGAP42					TBC1D10A
CELF4		PTGES3			ATP2B2		CAPNS1					PLK4
BCL2		CFD			DNM2		ATP11B					MIR575
SYT2		PIM1			CLCC1		SCARB2					TINAGL1
CLEC9A		AMFR			FAM163A		AMBRA1					PPP1R7
EMCN		SLC25A17			LRP3		ADORA1					COL5A2
CALN1		PPM1H			NOC2L		WBP4					VEZT
LPCAT1		SGK3			CABLES2		PRCD					PID1
PHACTR3		LOC727896			SLC22A12		TSPAN11					DUSP11
VSTM4		NEDD4L			SLC26A5		CAMTA2					TOPORS-AS1
SCEL		C10orf35			AFF3		GLOD4					PAIP2
ERICH6B		ACOT8			TMEM211		XBP1					DENND1A
MON1B		PRPF18			PKN1		RNF151					SLC5A3
FABP6		FOLH1B			RRP1B		CERCAM					XYLT2
RASSF2		BCOR			C17orf99		SOAT1					MRPL41
LINC01366		ATG2A			CKAP4		ZFHX3					ATP5L2
SUN3		HS6ST1			PPP2CA		SLC8B1					SETX
HRH2		MECR			AP1S3		SRC					MKL1
SLC5A1		ZNF564			TCF3		SLC5A3					PTCH2
SLC6A3		BHLHA15			INMT		SRSF7					FAM66A
AGPAT4		SNORA52			GIT1		TTLL3					LPIN2
ZNF326		TIA1			CNDP2		ITGA9					TLK1
DSCR4		EMC3			C4orf45		CNOT1					PACSIN2
		COX4I1			BCO1		WASF2					TEX22
		ETF1			CLDN14		KRT7					RALGAPA1
		HHIPL1			SYNJ1		BASP1					CDAN1
		AIMP2			ALDH3B2		STARD4					NXPH3
		ALDH3B2			AMIGO3		NFRKB					ANKS1B
		PAQR3			ABLIM2		PTOV1					SPARCL1
		OR2AE1			WDFY4		OPN3					AKR1C6P
		MIR1276			MSH4		AKAP5					ZBTB10
		KLHL23			MCF2L		ACBD6					ATP5D
		PLPP7			VPS45		SLC25A45					MAGI1
		DENND1B			MAPK15		PART1					SNHG20
		SDHC			CST11		FHOD3					CEBPA-AS1
		TRAPPC12			AGAP2-AS1		C17orf49					ITGA1
		IGFALS			ACAP2		RASSF5					GLRX
		HIST1H2BA			ZMYND15		C19orf54					DACT1
		CPPED1			CD5		C8G					MIRLET7A3
		POLR2C			AJAP1		UBXN10					SRSF12
		UBIAD1			SLC5A2		ANO6					GPR68
		NUCB1			FBXO42		TTBK1					SLC35B1
		LIMK1			MPI		ALPK3					ZC3HAV1
		FOLR3			F11-AS1		PRPF6					CKB
		TPT1			EPHA4		KLHDC3					LHFP
		IMPDH1			TEAD4		AIF1					CPSF7
		PIGR			FSCN2		MFSD4B					EP300
		ATP6V0E2-AS1			EHMT2		HDHD3					LRCOL1
		EPB41L4B			LMO1		POLR3D					SMU1
		MLLT10			ZSCAN2		ALOX5AP					STARD4
		DMC1			COG2		DDX19A					WDR33
		COL8A2			ABTB1		AGAP3					LINC01119
		PWWP2B			GLCE		FUK					HTRA1
		GABARAPL1			NCF4		PARP1					CDC42SE2
		LOC100422737			C10orf90		COPZ1					SECTM1
		SPOCK2			PRR12		RBMS2					MIR631
		FBXO10			RANBP3L		SRP9					TNFRSF19
		CXADR			PPP1CB		TRA2B					C20orf166-AS1
		HABP4			PSTPIP1		SLC22A5					RRP7A
		THOC7			FAR2		RNF152					RAB20
		RBM47			MRPL44		TPM4					MAP7D1
		POLR2F			PSD2		GSAP					STARD10
		KDM4C			ITGAM		TAOK1					MYCBP
		AADAT			MTMR9LP		DENR					CNBP
		KAT8			TPD52		ADAM19					ECH1
		MGA			VAV1		STAT5B					KCTD10
		FGD1			GPR35		MPG					PDLIM2
		CATSPERG			TSPAN12		PROSER2					WISP2
		ACBD6			PLGRKT		TRIM13					ATL2
		ANO10			ALOX5		TEN1					OXCT1
		TMEM245			FRMD1		ZC3H8					PLCL2
		DNAJA2			PDIA2		RWDD2B					TRNT1
		URGCP			ADAP1		CIDEC					RND3
		UCP3			ST14		DPYSL3					PHACTR4
		HDAC5			RANBP3		ARHGEF6					MYH10
		VPS9D1			CYP4F3		EIF2AK4					CSF3
		PCDHGB7			FAM3D		DDX59					GNA11
		CDK11A			SIPA1L3		ARMC2					CYB5R3
		LINC00222			C1QB		MB21D2					ADA
		SLC45A4			MCU		ZFAND4					CAB39
		EPS8L2			CMTM8		POU2F1					CREB3L2
		HCG22			ZNF709		HS6ST1					BFSP1
		PRKCE			ANPEP		FUT10					ITGA4
		ITIH3			PTGER3		PTGES3L					NPRL3
		CCDC9			LINC00620		WDR73					GCKR
		ABCC5			HIST1H2BD		TWIST2					NCOA3
		HBZ			DDX51		STAU2					BRI3
		ABHD14A			EPPIN		DCTN3					ANKRD39
		KPTN			SLC38A8		ABCD1					KIF26A
		LGI3			SDK2		PIM2					C15orf52
		ZFP64			IGSF22		CHTOP					ITFG1
		JAG1			CD2AP		METTL11B					KBTBD13
		PPL			MIR2052HG		ZSCAN31					RMND5A
		ECE1			CLUH		DDX27					PANK3
		MAL			DYNC2H1		ZSWIM6					KAT7
		FN3K			NTM		CHI3L2					SOCS3
		ADD1			TBX5		STIM1					TMEM241
		PPIL6			SHISA7		FZD4					UBE2V1
		YIPF2			RFTN2		POU6F1					DDX23
		COX5A			LCP1		ITGB8					SEMA3A
		CRHR1			LRRC74A		REV1					HSPA5
		WDR19			MIR483		MORN1					ANKRD6
		SLC8B1			NELFA		ZMIZ1					ADCY9
		TRMT1			GFPT2		NUMB					PSMB4
		TMEM128			MYC		SHROOM2					ANKRD63
		AP1G1			FAM117B		CHD9					PLPP3
		USMG5			RBBP4		KCNG4					COL4A2
		MVP			ELN		TAF6L					NRBP1
		TMEM79			SOX9		CNNM4					PPP6R3
		SLC22A18			GPAT4		HDGF					BCL11B
		SETD6			WDR37		FAR1					ASB1
		SLC6A4			KLK3		DOHH					ACOX3
		ZDHHC17			POLR1D		PCNA					ZNF430
		AGO2			SNX24		FAF1					C1orf35
		MRS2			MIR3187		P3H2					KLF7
		PFKFB2			RNF125		ADAMTS13					ZBTB12
		SLC12A8			SLC45A2		PRR30					WNK4
		CPLX1			MB		STT3B					SERPINB9
		MARVELD2			ZNF652		ZSWIM3					DICER1
		SUCLG2			TRPM2		CDC73					NAGLU
		HYKK			PDCD6		LGR4					ZBED3-AS1
		STOX1			TMEM42		LTBP2					ZNF592
		ROR1			MED27		SLC25A23					VAMP2
		RCOR1			UBA6-AS1		GNA12					NRP1
		ZNF692			BSPH1		DCTN6					ZNFX1
		AOC4P			RNF123		CCDC80					KCTD3
		TMUB1			STX2		BATF					IRS1
		EPHB4			SPATA21		FAM181A-AS1					DGKD
		KMT2D			WDR4		ELL					ASB6
		TFPT			COL6A4P2		E2F3					NFATC2
		NRTN			FBXW11		RNF122					PKD1
		ERBB3			GET4		RBPMS2					CARMIL3
		ARL3			NDUFB7		PIK3R4					EIF5A2
		SLC25A10			AFDN-AS1		EML1					FGF1
		COL18A1			LOC81691		TMC8					LBR
		RNF216			NATD1		AMN1					FBXO24
		MMP13			TBC1D4		SEC1P					ZBTB40
		PFKL			TRAP1		PMM1					PRKAR2B
		MED24			EFR3A		POLR2H					DUSP28
		DDA1			IL4I1		RPS6KA5					GRHL1
		SNORA11B			GRM4		DTNA					PCK2
		PSEN2			MIR941-2		CCDC40					PYGB
		CDK3			TNFSF14		TSSK6					RREB1
		IGF2BP2			USP48		ZBTB44					KBTBD2
		ARHGEF10L			MIR941-3		MIR99AHG					DDX47
		SCFD2			DDHD1		CCDC84					TRMT10B
		EXD3			RAC3		SLC16A3					SLC36A4
		ZDHHC8			PARP4		PCMTD1					HTATIP2
		WDR72			GRID1		IGFBP7-AS1					ARID1B
		ADRM1			SMG5		BOK					ULK3
		CTBP1-AS2			EIF2AK2		LHCGR					GINS2
		MIGA2			STARD3		SYCP3					TCAF1
		BCR			MTOR		LOC100190940					JMJD4
		CTDSPL2			TFDP1		C19orf44					PIK3IP1
		COPS3			RBM47		ANLN					HLA-DPB1
		GATAD2A			RNF130		RXRA					PKIB
		TEX2			INTS9		GNA11					OSBPL9
		BNIPL			SFTPB		DHX16					CHST3
		CHFR			GOLM1		UBB					TNPO1
		MYO5B			CAMSAP3		PTPDC1					MAML2
		LHPP			TRAPPC9		FIZ1					SRSF4
		NFKB2			TSEN2		MYO1H					ST5
		CDK11B			SLC9A3		RELB					NOD2
		MIR138-1			THBS2		FTH1					MPHOSPH6
		ARSG			NPAS2		SMIM14					EMILIN1
		CDCA4			NGEF		LOC100289511					ZCCHC2
		BCAM			PAX7		C16orf74					KCMF1
		PARD6B			ASAP2		CDK15					TEX14
		EMC6			TCEANC2		CLIP2					EGLN1
		WDR47			TMEM132D		SERPINE1					OGFOD3
		ACKR2			ZDHHC11		KHDRBS3					RNASET2
		SMOC2			CPD		NANS					SRXN1
		SYNJ1			TP53INP1		HOXD11					ZBTB43
		CXCL12			DHCR7		FBXO17					COPS9
		LOC407835			ERICH3		SOWAHC					NTF3
		TMEM61			MIR598		ITM2C					ATP5H
		WDR6			DEFB116		PTK2					SELENOS
		PTPN13			GP2		RAB11FIP2					DNAJB4
		EAPP			TMEM132B		C5orf49					LINC00324
		MRPL4			FBLN2		CALR					GULP1
		SCAPER			HECTD2		MCM5					FAM213B
		TPM3P9			SCG5		METTL21B					LIPC
		MIR1203			AMACR		ACLY					WAPL
		UBN1			ANAPC5		GFAP					FBXO3
		C19orf57			MRPS35		ZFX					MEIS2
		NDUFA13			SAR1B		OXA1L					SCFD1
		WFS1			EIF3B		SIRT1					BCLAF1
		FAM213B			EHD4		PALB2					PTOV1
		STK38			TNNT3		TRIM62					AHR
		ATP6V1H			LONP2		BAX					BZW2
		P4HB			UMOD		KLF16					MAB21L1
		ZNF821					TOM1L2					MIRLET7BHG
		RRAS2					IGFBP7					FAM20B
		TTC25					ZNF436					MN1
		OSCP1					CDK6					EGFLAM
		DAG1					SERP2					ITGA8
		SFI1					KLF3					SGO2
		CCDC62					MIR3074					RASA1
		DDX19B					NAPA					ABCC1
		RAMP2					TTC7A					SMTNL2
		ITGB5					PRKDC					CCDC96
		ESRRA					GLE1					ANGPTL6
		JAGN1					NEXN					TMEM63A
		PNMT					SORBS3					KLHL36
		MMP2					ARSB					CERK
		TRPM3					MGC12916					MKLN1
		EMILIN3					MAP3K6					ARAP1
		GPR107					ZNF611					SELENOP
		ZNF835					CACHD1					TUBB6
		TUBA8					LOC145845					FAM81A
		ZSCAN21					SLC35F6					NCOR1
		HGS					TTC39C					TMEM200C
		HELZ2					MNT					FMNL2
		CPTP					PARVA					STOX2
		CUX1					H3F3B					PPP2CB
		CENPV					SLC39A14					TDRP
		NDUFS3					MBNL1					PACS2
		MFSD3					ITGB5					ARID4B
		FAM20A					MAMSTR					CD46
		DHX37					NTN4					RUFY3
		ACADVL					SLC39A9					METAP1
		TNFRSF12A					SLC35B3					IFNGR1
		TRPT1					DPP7					CCT5
		NSD3					ZNF655					UAP1L1
		NRN1L					P2RY2					RAB32
		PRRC2B					FARP2					CMYA5
		PLA2G4F					GLS					C2orf68
		ZC3H3					EIF3D					SEPT7
		PAM16					AIP					MIR2276
		SRSF4					SLC37A3					ADAMTS15
		RPS6KB1					TRMO					TXNDC11
		STX1A					DIXDC1					STX11
		PTCH1					RBPJL					ERI1
		SLC7A8					ELF4					FHL2
		SFMBT1					GTDC1					PLCB3
		FBXO9					PAK1					TOMM20
		JRK					PSTPIP2					ACIN1
		BORCS8					CALD1					LINC00235
		PET117					RAD51C					CERS6
		TRAPPC5					RGS10					SMC5
		SLC25A44					ERC1					FAM173A
		UBR1					POFUT1					RASSF3
		BBS5					FYN					PLXDC2
		CDK10					ACO2					RDX
		ZMIZ1-AS1					CRELD1					MT1E
		DNAH1					ATP6V0A1					MFSD7
		RHOD					KCNK3					RUVBL1
		POLR3B					FAM192A					NXNL2
		TUBA4B					ADIPOR1					MYLK
		NOTUM					DNAJA2					FNDC8
		HVCN1					FOSL2					FAM133B
		MPG					ME1					CHADL
		GGNBP2					NIT2					AKAP10
		DNPH1					IK					UNKL
		TMEM51					TMED10					GPD1L
		MIR941-3					ZNF706					ZBTB41
		ASIC4					FLCN					SLC1A2
		PGF					RPL23A					PAK1
		RPS24					FLVCR1-AS1					EGLN3
		IL17RD					HCLS1					S1PR3
		SND1					PBXIP1					DNAJC15
		MIR1307					MDM2					PPP5C
		NUDT16					SNHG20					RNF165
		C7orf61					ROPN1L					SNORA14B
		MAP7D2					FOXO1					KATNAL1
		APEH					TMBIM6					MITF
		UBTD1					ICOSLG					ACER2
		SUSD2					DDR1					TTC38
		COL20A1					CDK13					LMO7
		PTPRD					MFSD14A					MAP3K12
		ZBTB5					USP3					POLE4
		GGA2					TACR2					PPP1CA
		CROCCP3					CHP1					GBX2
		GPR157					OSBPL1A					NFX1
		CNR2					ARHGEF17					TLE4
		PRICKLE1					LINC00884					ARNTL
		CSPP1					CLN8					TTC33
		SMARCC1					KTN1					LRP10
		RAB5B					PTDSS2					FAM46C
		SLC25A33					TMEM245					IRAK3
		EML4					SMAD1					TACR2
		RBBP8NL					HNMT					ARMC9
		MRAS					TMEM61					BEST1
		BUD31					PCF11					NME7
		BRPF3					PRR34					ZNF335
		MYL3					CHST11					GSPT1
		TNRC6C					AIMP2					TOLLIP
		PSPN					PCDHGC5					ESRRG
		TCF12					ALDH3B1					PHYH
		GUCA1B					TMEM33					CD81
		PLCXD2					CAPZA2					RAB34
		PSMD9					SLC22A3					UTS2B
		HADHA					SLC37A4					LOC100128239
		SRP54					CCR7					POLR2M
		ACSBG1					PEMT					MFHAS1
		CCT3					SPG21					SEPT2
		MIR33A					CCDC90B					PDE3B
		MIR548Q					LINC00917					TRPM4
		PABPC1L					FBXO7					TIGD4
		CCDC88C					ZMYM1					NES
		ILDR1					GNAI2					TANC1
		FAAP100					GDPD5					TSPAN15
		SSTR5					TMEM50A					LRCH1
		PLXNB1					CEBPG					CEP78
		SNX22					PLXNC1					GALNT11
		CCDC13					KRI1					TNRC6A
		COG1					NRP1					TMEM176B
		PLIN5					ADAMTS2					METTL24
		QPRT					LINC00934					SEPHS1
		ITSN2					FBXL20					IDH3B
		ZNF57					DHX35					ZMYND12
		WBP2					NAPEPLD					RCAN1
		PIN4					C10orf107					HLA-A
		DST					FAM60A					PAPD4
		RBM4B					APCDD1					CEP112
		APPL2					ADRB3					PYGL
		SUN1					SSBP3					TNS4
		TMEM87B					RPL32P3					ARL6IP4
		AK8					KIFC2					NOXA1
		DSCAML1					TTL					RAI14
		FAM83H-AS1					ACAT1					ANO10
		TUBAL3					TGFB3					CLIC4
		PPIL2					MADCAM1					ETS1
		LINC01512					IL1R2					FAM196A
		CCDC183					RASGRP3					MYLIP
		SPNS1					MKLN1					OSTM1
		SZT2					NAMPT					CSGALNACT1
		FAM109A					CSNK1G1					KSR1
		ALDH1L1					AMZ2P1					BAIAP2
		TONSL					GNAI3					MTFP1
		CLEC11A					ERH					BECN1
		SELENBP1					N6AMT1					TLN1
		FOXK2					EFCAB14					SH3RF1
		MROH6					IRAK4					FENDRR
		IQUB					GATM					MASTL
		PSMB4					MIR1276					MTHFD1
		BRF1					TEAD2					RNF130
		RPP25					CEP85L					TRMT61A
		PHF21A					GRHL2					KBTBD7
		WDR45B					PPP1R18					PLSCR4
		SCAMP4					KCTD20					CYSTM1
		SLC25A47					LINC02026					ZYG11B
		ABHD13					SNX19					USP4
		SLC5A10					RTP4					RHOU
		USP42					IFRD1					STK40
		IQCD					RAMP1					HEG1
		CCDC8					DUS4L					PTK2
		DCXR					WDR47					ATXN10
		TRAF7					C8orf59					EPN2
		CFAP126					USP54					MX2
		UBE2R2					MSRB3					RHOT1
		MED20					MAP3K14					XPO7
		ACTB					EFCAB7					INTS9
		MAP4					ABRA					STRA6
		TLDC1					KLF4					PRORSD1P
		LOC100129148					LSM11					STK38L
		SDC1					UPP1					SCGB1A1
		ZNF589					ZYG11B					COMP
		GSS					HN1L					VTI1B
		MADCAM1					TPD52L1					SLC12A4
		GPI					CSMD2					MIR3074
		VHL					ZNF826P					ZNF207
		RGS3					ALAS1					PAPSS2
		SLC12A9					ADPRH					RNF126
		MROH7					ORAI1					LINC00535
		COG3					TFB1M					FXN
		NYAP1					GPS2					CUL3
		STK11IP					HEMK1					TRANK1
		UBAP2					SLC27A1					SPDYA
		KLC2					SECTM1					UBE2D3
		GALK2					JADE2					CRB2
		MICU1					ARFGAP1					ADCK5
		WBP4					CCDC85C					CHMP4A
		LMNA					FXN					PHACTR2
		KIF22					MRPS27					PRR5-ARHGAP8
		METTL22					MIR554					PFKFB2
		DBH					GCLM					BBS10
		KCTD20					ANKRD37					TERC
		SKAP1					MTMR11					DTD2
		MRPL16					GTPBP4					UBE2J1
		STAU1					RAPGEFL1					LOC145783
		FADS6					ZNF844					MTRF1L
		LTBP2					RSBN1L					LRP6
		TWF2					PPP1R3B					SCAND2P
		OPRM1					FAM129B					LAMC2
		TESMIN					BCL9					IL20RA
		KCNA6					MIR1282					MATN2
		ZCCHC14					ULK2					HSPG2
		TCAP					ASB7					ADAMTS8
		DMAP1					PPIG					2021-03-07
		SOWAHA					RAB5A					TLR5
		ASB6					UNQ6494					PCSK9
		FOXJ2					TSPAN14					ZBTB17
		DPF1					CCDC151					SLC7A5
		TFEB					B9D2					SSR1
		TCF20					LAMB2					MICU3
		DUS1L					C7orf73					GLI2
		GALNT6					SULF2					ANP32B
		VPS9D1-AS1					PSAP					AKAP13
		MATN2					BCL2L11					FBXL3
		PXK					HIPK3					IP6K1
		RHOBTB2					EGFLAM					ARL4C
		SNORA59B					MARC1					SRPK2
		RAC1					NES					GTF3A
		MARK3					LINC00304					TNKS1BP1
		BNIP1					SYT8					TMEM18
		TCF7					RNF126P1					PCDHGB5
		ETFRF1					IDE					GRTP1
		NOC4L					ZNF451					RNF170
		LOC100133315					BEX4					AK7
		TOMM34					IL6R					PLCD1
		GNAZ					SLFNL1					BRPF1
		PLA2G15					HAPLN2					CMTM7
		PLXNB2					BHLHE41					CSNK1D
		CAAP1					FAM45A					SCARB1
		ZFAND2B					RNF216					C16orf52
		ST14					AGFG2					PIAS1
		SPTY2D1					FAM208A					HM13
		UBE3B					KANK1					DCTN6
		ZHX3					HLTF					ATP9A
		MPP2					CASP9					DAAM1
		SOD3					KLF6					CAP2
		AK3					CEPT1					PDIA5
		PPP1R1B					SNORA11B					ZBTB9
		SCMH1					MYO1C					FOXP4
		KRT24					DRG2					LYRM1
		LINC01558					LOC100130417					UPB1
		RBM23					LAMA3					CD40
		AATK					LAMA4					CD72
		DDX56					CAV1					DEPDC7
		CD2BP2					CWF19L1					SPACA6
		MST1P2					RGMA					PCDHGB3
		CUTC					PDIA5					DCBLD1
		BEND3					ZNF106					NFIA
		FGFR1					ZNF687					FLJ37035
		DNPEP					CCNY					USP1
		C14orf105					IRAK3					DLG5
		WDR18					RFESD					PUF60
		ISM2					HNRNPA1P33					PCDHGA8
		RAB36					ZKSCAN5					NPFFR1
		LRTOMT					KL					SKI
		C21orf2					TMEM91					RNPEPL1
		DIP2C					CDK18					RCAN2
		APOO					CDCP1					TIFA
		TUBGCP5					BCL10					ARVCF
		MYBPC3					TCTN3					ADGRF1
		PUS7					SFMBT1					HOXA3
		LOC100294362					RBM19					MED12L
		CLMP					ANKLE2					GGPS1
		STXBP3					FBXW5					NHP2
		ARPC1A					SMC5					GGACT
		AFG3L2					FAM220A					EPN3
		TAOK1					ZFAND3					CLASP2
		C17orf50					NHSL2					SNED1
		TCEA1					NPHP3					ZC3H3
		DPP8					PALLD					DIXDC1
		FOXK1					PYGO1					ZFAND2B
		QDPR					SLX4IP					UBC
		SPIRE2					POP7					PDGFC
		C15orf59					PXT1					ANKFY1
		TSPAN33					LAMB1					NAAA
		NOXO1					DHX9					USP10
		TSSK3					ADAMTSL2					TTYH3
		FAM96A					LRRC14					EEPD1
		PACRG-AS1					MORN4					MELK
		SURF6					NAIF1					PHF14
		SLC13A5					IPO13					FEM1C
		RAC3					ADM					AVL9
		SEC24A					ARPIN					LOC728613
		CATIP					FNDC3B					MAPK1
		LOC652276					ANGPTL2					PNMAL2
		MTA3					DSCAML1					N4BP2L1
		PITHD1					PBRM1					IRS2
		MKRN2					AGAP11					ENDOD1
		TEAD3					ZNF8					PTGES
		SMIM14					ZSWIM8					HELZ
		NDUFAF1					NRXN2					STAM2
		POM121L10P					RFT1					PTGR2
		POLN					MALAT1					ADCY2
		TM7SF2					ACTR6					MIGA1
		TRAPPC6A					PRDM8					C2
		ZNF251					FAM217B					POLR3H
		DNAJC11					METTL1					PDGFRL
		SHH					ZNF789					FBXL13
		CHD4					REEP4					NUMB
		SEC16A					LINC00319					NUDT8
		CORO2A					NRARP					COG3
		USF1					CDC42BPG					NR2F2
		SLC6A9					PIP5K1A					SNORA16A
		EXOC3					SPRYD4					ITIH4
		SRRT					ZC3H3					GPR176
		SLC6A6					CDK2AP1					FOXP1
		GMFB					ATR					JADE1
		ZC3H4					SMYD4					NAALADL1
		PLEKHM3					ABHD17B					NEURL1B
		THAP7-AS1					NR1D1					GPR146
		EHD1					VSIR					CENPB
		APTX					KIF3C					C9orf170
		KCNG3					OR13J1					LAP3
		FBXW4					ADAMTS10					MYOZ3
		PCDHGA12					ESYT2					FAM166B
		LCOR					CIRBP					STRADB
		PITPNM1					TOR1AIP1					MIR548Q
		MMAA					ADAMTS17					TPST1
		OVCA2					ZDHHC1					RMRP
		LIMD1-AS1					ARHGAP29					PPM1A
		MIR602					GINS4					ELP2
		LATS1					FAM53B					LOXL4
		TRPM1					DNPH1					TBL2
		PDSS1					KIFAP3					MOB1B
		TTC38					ZRANB1					CNKSR3
		FAM3A					ZNF408					ATP1A1-AS1
		DGCR2					VRK2					SEC61A2
		VTN					SWAP70					FLJ36777
		PRSS48					TMEM229B					CYBA
		DHRS3					MZF1					FAM20C
		RFESD					SNTA1					ACBD4
		ZFYVE27					MED30					MB21D2
		F2RL1					CLSTN3					RNF146
		ARMC6					RASSF9					DLGAP1
		EAF2					NQO2					CPEB4
		EEPD1					EFCAB10					LATS1
		SEMA6C					TBX4					MAP3K4
		SSH3					RAP1A					CNEP1R1
		HMGA2					UBXN2A					LDOC1L
		PDP2					CKMT2					CUBN
		IQCE					ACIN1					RNF24
		CSNK1G2					ATP4B					SCD5
		SENP2					HVCN1					CDK2AP1
		DIS3L2					HPD					PICALM
		SBF1					FPGS					LHFPL2
		NECAB3					FTCD					GNAI2
		ILF3					RPP40					MRPS36
		TNFRSF25					GHITM					PCMT1
		RBM26					RFX5					OXER1
		KBTBD11					CSGALNACT1					MIR27B
		IL17RB					FEM1B					PCYOX1L
		MTDH					ZNF213					TMOD1
		ZBTB32					SQRDL					ENTPD6
		RUVBL1					DNAAF1					DLGAP4
		PDSS2					HMG20B					TMEM52
		SPTBN2					LRCH4					DST
		FHAD1					SNX21					ADCY5
		SLC25A18					SNX4					GYPC
		DDX19A					CCR6					ZSCAN30
		KLHDC7A					KIAA2013					AGAP11
		SHBG					MOCOS					SCYL3
		QRICH2					RBM43					S100A2
		RSPH9					ADH1B					PARD3
		FBXL16					WDFY1					PDIA3
		BAIAP2L1					ACSL1					CORO1C
		THRAP3					WDR55					CAMK2D
		MIPEP					MAMDC2					PPP1R26
		LATS2					PAK1IP1					LTBP1
		DENND1A					ARHGEF7					RRBP1
		HOGA1					ACBD7					PPP2R5C
		RRP15					ACKR2					AKAP11
		REEP6					FRMD6					AKR1E2
		MYL6					RMDN2					NAA40
		AMH					FBXO34					TRNAU1AP
		ZBTB3					B4GAT1					ARF1
		PNPLA6					ALDH4A1					TBKBP1
		TSTD3					SMURF1					PRKCA
		RRAD					PHLDB1					CCDC25
		OGDHL					LRFN5					IMMP2L
		TMEM178A					GART					TAF4B
		PHF6					LINC00548					RBM5
		PER1					MRPS24					STARD5
		EZH1					PRPF3					IMMT
		DACT2					PSMD1					GLUL
		PSME3					SCN4B					RAP2B
		PSORS1C1					TMEM105					MED26
		SLC2A9					NUCB1					LAMTOR3
		CNNM2					LRSAM1					MEOX2
		LRRC37A11P					SESN2					TIMP2
		TMEM259					TSSC2					LTBP3
		STRIP1					CHST3					MSH6
		BCKDK					DUSP1					CBFA2T2
		COPRS					GRIN2D					PARL
		PLEKHB1					LYN					PCDH7
		ACAP2					PLEKHG1					GNAI1
		SNX24					LINC01136					ZMYM2
		CYB5B					CCL28					TUBA4B
		SUOX					NINJ2					COL4A1
		RPS28					BCAR1					ACSL1
		HSD11B1L					SNORD93					HSP90B1
		NOX5					CAP2					LPIN1
		KRBA2					CMTM7					RFESD
		ZNF554					ATP2A3					PCDHGA1
		NDUFA6-AS1					HLA-F-AS1					POR
		SOS2					FAM20B					STOM
		ETFB					WDR59					SAP18
		TANGO2					SNORD9					KLF3
		ZNF462					ZBTB2					ZBTB24
		SCNN1A					ELL3					SH3BGRL
		COMMD1					AHNAK					STK24
		INTS5					TMEM241					ZBTB16
		SEMA3C					LRP6					TMEM87A
		RECQL5					IL4R					NENF
		RAB6A					PDSS2					CPEB3
		LRP5L					ABL1					CEP104
		KCNAB2					NAXD					PAOX
		PDILT					FKRP					CGNL1
		TAMM41					MRGBP					N4BP1
		TCTN2					AP1B1					DEF8
		FAAP24					RALGAPA2					ESCO1
		MINK1					MCL1					CABLES1
		ABHD1					HSPA1B					SCP2
		CS					PAG1					DUSP22
		SLC16A8					DIAPH2					NPEPL1
		MTHFD1					FTX					MXD4
		MIR634					DDX25					UNC93B1
		PHLPP2					KDM2A					SSH1
		BCL2L1					ADCY10					ARL6IP1
		MAP2K1					APOPT1					GPBAR1
		LDHB					PPP1R21					RAB36
		ILKAP					EIF5B					C12orf49
		TM9SF1					PTGFRN					TNNC1
		DCAF6					SOCS2					LOC100499489
		RER1					TBPL1					ZC3H12A
		C18orf25					MTR					CHN2
		RPL30					ZFYVE21					LRP8
		SLC22A1					STRN3					LNX2
		KCNMB4					CDR2L					DPH1
		ZNF526					RAB4A					MATN1-AS1
		KLF16					IFIT5					PRRC2B
		TRIM47					DBIL5P					G2E3
		PLOD1					METTL13					GPSM1
		RBBP8					RCN3					SDCCAG8
		HSPD1					ARHGAP26					TBC1D5
		PP14571					BABAM1					IMPA2
		AHCYL2					TPGS1					PDS5B
		PSMD3					SNRPA					TUB
		IFNLR1					LRRC43					PSMA1
		PLD3					SNORD59B					TLN2
		KLHDC4					AQR					PDCL3
		ZNF853					RPS19BP1					PHLDA3
		NEK4					FGR					ZNF217
		SFXN5					ERCC5					SERTAD2
		NCOR1					DYRK1B					MIR548A2
		ATP6V1C2					UGDH					GLTSCR2
		SEPT2					VAC14					TAPT1-AS1
		STIP1					MIR2116					HTT
		PTPN3					FNDC3A					ATP6V0A2
		FAM167A					PALM					PRKCH
		PIK3CD					TLE6					NSMCE1
		MKKS					HS3ST3B1					LONRF1
		ART1					SLCO3A1					HSD11B1L
		RCOR3					MAPK1					QSER1
		MAP6D1					LRIG1					GMDS
		CEBPD					CYP51A1					RALGDS
		ADAMTSL2					C5orf64					DDX11L9
		LAMB2					NKD1					MAP2K7
		LRP10					EML6					NPAT
		NOC2L					POLDIP3					SSPN
		KDM5C					C15orf57					BRF1
		DCAF4					RPP14					RFK
		RNF224					SMAD3					SNORA54
		CIDEA					ITGA3					TRA2B
		PAFAH2					ZNF747					RANBP3
		FAM177A1					RYK					CDC123
		IGLL1					SAMD4A					UBR3
		PFAS					SLC47A1					ELF1
		CLEC2L					RBMXL1					GSN
		ZNF618					PKNOX1					MCAM
		CARNMT1					HDAC7					LOC284454
		MIR941-1					VEGFB					GAL3ST2
		AGPAT2					EBLN3P					AKT3
		PRRT2					SSH1					GIPC2
		TREX1					NLRC5					GEMIN8P4
		SLC22A3					TRPS1					CHID1
		PTGES3L-AARSD1					CHADL					TWSG1
		MIEF2					COL4A1					LOXL2
		NOL3					GBP2					TNIP2
		C1orf174					CCDC183-AS1					STAT5A
		SNORA5A					NRM					ME1
		COA1					USP47					ZNF511
		MAP2K7					CDC6					ILVBL
		TTLL10					MED18					ATP8B1
		ATP7B					SMC3					GNA14
		LRRC45					SNX6					CSMD2
		RIIAD1					BCAS4					WSB1
		KLHL22					CERS2					XKR9
		ZNF764					OPTN					TPPP
		STARD7					BAG5					SNRNP48
		HPD					NECAB3					VTRNA1-1
		ZBTB45					WISP2					C2orf61
		URAHP					IDH2					SSR4P1
		GPT2					FILIP1L					TEAD3
		KDELR2					ILVBL					CNNM3
		CASP7					DNAJC13					TMEM189-UBE2V1
		ZNF696					PPP5C					CRELD2
		NDRG3					CIZ1					ACTN2
		PPFIA1					MRC2					TMX1
		RAP1GAP2					HMOX2					EBPL
		SRRM1					CAP1					EIF5
		PLSCR4					JMY					MT1L
		CEBPA					CHAC1					RPS6KA5
		RAD54L2					ZC3HAV1					PNRC1
		OSBP2					NTN1					PHLDB1
		DOHH					TOMM20L					LINC01140
		LMAN2L					ZNF774					DIP2A
		EPB41L5					SNORD18C					CPNE2
		MIR3196					PTGR1					CSRP1
		PEX6					CREB3L4					STARD13
		SLC10A1					MTCH1					JAZF1
		RIC1					CEP83-AS1					PITRM1
		ZNF629					THRAP3					PIGT
		TULP4					UBR3					C8orf88
		ACSBG2					VPS37B					C2orf74
		SP5					RPL24					CCDC74A
		PLEKHG6					PCOLCE					TMEM88
		RNU11					KIF26A					PLXND1
		GEMIN7					SMG1					STIP1
		SIGIRR					MAX					SETD7
		FAM114A1					TJP1					CBX8
		FITM1					HERC2					LIMS2
		C3orf33					MARS					EHBP1L1
		WDR26					IPO8					RAP1A
		RNH1					ETF1					CAPN15
		DDX23					IQCA1					ZBTB44
		DCAF12					EID3					GIT1
		NME3					ZNF784					ERICH1
		DIABLO					COL6A1					VMP1
		PRR18					NGFR					MAP4K3
		MX1					XPOT					ABCA2
		FAXC					IRF7					RAVER2
		LMO7					ATP8B1					CDK2AP2
		PDZRN3					MAPRE1					SET
		FBXO16					HERPUD1					KCNK3
		ASB1					COA1					GLIPR2
		RSPH14					TCP11L2					OGFRP1
		FRS3					PPP2R5A					TMEM266
		LRRC42					ANP32A					MRPS6
		IRF2BP1					VPS33B					KCNG2
		PROX2					C2orf88					RAB22A
		KCNF1					NDNF					PCDHGA7
		ANKRD24					LINC01816					TLK2
		USP10					TIA1					FAM198B
		SEPT12					COL21A1					KIFC2
		KIAA0895					HOXD10					EYA3
		MACROD1					VPS37A					PRKCE
		BPTF					TMCC3					PUSL1
		SH2D5					COL16A1					C4orf3
		CTNS					CDC42					RNF123
		CD46					KYAT1					MGEA5
		MAML1					JARID2					GALNT2
		CTSF					CREB1					RHOQ
		DCAF1					LINC00899					CSGALNACT2
		N4BP2L2					NDFIP1					ZMIZ1
		TNK1					S1PR3					TRIM6
		LOC100131347					CDH1					PARVA
		KLKB1					MAMDC4					SLC8A1
		TMEM56					PRRC2C					CEP57L1
		BRD4					NDUFA10					NMNAT3
		XPO7					PHC2					RPL23AP32
		TSPAN4					LARS2					ZNF503
		TBC1D9B					NT5DC2					VPS26B
		ZNF646					CA9					INO80D
		PSMB3					HM13					KIF25
		PPP2R2D					GLS2					GART
		INO80					PAN2					SOCS2
		PODNL1					SNORD12B					HBP1
		ADAMTSL5					DUS1L					CIR1
		GNAL					RASD2					TTI2
		FAM212A					TMEM234					PLPP7
		UBTF					MKX					MIR1301
		TMEM159					PXMP4					KLF13
		ECD					NRSN2					IL6R
		RAX2					LYPLAL1					SYNPO
		ZNF823					ZFPL1					YPEL2
		FGF8					LINC00887					SNORA70G
		MIR639					PLA2G4D					YTHDF3
		BAIAP2					NCAM1					HLF
		DHX58					WDFY2					SMAD4
		TUBD1					L2HGDH					NCBP1
		FRMD5					FBXL13					DDX60L
		MEAF6					NEK4					TGFBR3
		MARCKSL1					METTL10					RASL11B
		BET1L					CNST					CXXC5
		WDR20					BCOR					SDAD1
		ZNHIT3					PAWR					TSPAN14
		PLCG2					PRCP					IRAK4
		ALOXE3					PTGES3L-AARSD1					NR3C2
		HIC2					EVA1C					TESK1
		CYP17A1					ARHGAP20					TGFBR1
		N4BP2					POLA2					CBX7
		SDHAF2					NMI					ELMO3
		PKP3					EVX1					IGF2R
		DMWD					PRDX3					HIPK2
		FGFRL1					HOMER2					IFT57
		GCDH					GTPBP1					SCAF4
		NAAA					ACBD5					KIAA0895L
		C8orf58					PNRC1					KLHL30
		DOC2GP					CP					ZNF626
		NRARP					KCTD10					MAK16
		ATAT1					ANKAR					HOXA4
		RAI1					C6orf99					RGMA
		ZBTB22					LACTB2					SEMA4C
		TGFBRAP1					PRKAR2A					LINC00841
		GOLGA2P5					CDR2					NLN
		EPN2					PERP					SURF4
		PRR36					RPL23AP64					FAM173B
		TAOK3					XYLT1					GPER1
		ARHGEF1					TERF2					ATP13A2
		NPEPPS					U2SURP					PC
		PIP4K2A					TRPM5					EPS8
		SLC25A45					DHDH					ARHGAP31
		C8orf82					ZNF821					CAPZA2
		RAB11FIP5					DDX55					MOCS1
		MEPCE					RBBP8NL					MRGPRF
		CBY1					DNAJB2					CLASP1
		POMT2					ZMYND10					DUSP6
		C19orf25					CCNG2					LZTS2
		LOH12CR2					HLA-E					MICU2
		NNT					NFYB					IMPDH1
		LSM1					ATP1B1					DLGAP3
		RMDN2					SNORD18B					ARRB1
		AUH					SERINC5					C1orf21
		MIR193B					TP53BP1					UGP2
		WWP2					ZCCHC9					APBB2
		SUGCT					NSMCE2					DCPS
		TFAP4					LINC02139					TRMU
		ZNF444					SLC7A8					ORC4
		NUP85					DAP					HK1
		POLRMT					KIRREL3					NDUFV2
		LGALS2					INAFM1					LGMN
		KPNB1					ZNF619					WTAP
		TBC1D24					CCDC136					LDLRAP1
		TMEM110					NECAP2					SCARF2
		ALG1					KAT8					LYL1
		LYNX1					SLC25A16					MFAP3L
		ISCU					PPL					DCN
		TSEN2					CNN2					RTN4RL1
		TPST2					BCL2L1					USP25
		BAIAP2L2					PRMT8					GLP2R
		TMEM45B					ECHDC2					DSCR3
		LOC100130331					BORA					TDRD7
		C19orf35					ZNF649					EPG5
		SOCS7					HDAC2					TXN
		MRPL53					ZNF264					CYP1B1
		IPO4					ANP32B					C1orf116
		R3HDM4					NCS1					PPP1R16A
		CARD9					ELF1					IL1R2
		UPK1A					DNMBP					TOLLIP-AS1
		OPA3					WASF3					PWWP2A
		ACACA					UTP6					ICMT
		ZNF652					HHLA3					NEIL1
		ZNF767P					UVRAG					SLC35B2
		NACC2					RBP5					PNRC2
		THAP3					EXTL3					SCAMP2
		CCDC30					MANBAL					HLX
		ACVR1B					PYGO2					TAPT1
		CRY1					RIPPLY3					ZNF37A
		LARGE2					TCTN1					CYB5A
		ALDH8A1					TPT1-AS1					LOC646762
		PAK2					POLR2F					NEIL2
		RGS12					FNDC11					VAC14
		PCBP1-AS1					BCL6					LGALSL
		TMEM95					B3GALNT2					TUSC1
		SPNS3					GTPBP3					BAG5
		MIR328					MTHFD2					PLEKHH3
		EPG5					HNRNPU					PIGF
		TBX10					AP2B1					MIR3183
		CAPN10					WDR31					GNAS
		PLCH2					ITPK1-AS1					SIK2
		RPN2					ARL6IP1					GNA12
		PCDHGA5					UBXN8					RBM26
		MYOM2					C4orf46					RUSC2
		PPFIBP2					MAOA					AFAP1L2
		UBE3C					WDR1					CEBPG
		SIVA1					HOXA9					MAP3K7CL
		PRR13					GLTSCR2					LAMP1
		C2orf48					APBB3					SLC30A4
		PTX3					PTBP2					ATXN1
		USF2					WDR5B					UST
		PARD3					GPBP1					BAG4
		COL4A2					TRAM2					HSPA4L
		SPATC1					TMEM181					NUP43
		TM2D1					SPSB1					ACOT7
		BOLL					HSD17B11					PPM1F
		TRAP1					IRF2					UBAC2
		KRI1					UBN2					ZNF566
		DUS3L					POLR2E					SPECC1L
		UBXN4					HUS1					GAPVD1
		SUMO3					RNFT1					LINC01940
		RANGAP1					PLCL2					PSEN2
		TPRA1					GNRHR2					ZMPSTE24
		NDUFB10					ST3GAL3					B3GALT2
		GPR155					NUDT15					ZNF678
		DIRAS1					C16orf46					PNKD
		DMPK					ZNF14					ARID5A
		PDZK1					RPRD1A					ABHD14B
		RAB25					SKIV2L2					YWHAB
		REN					ANGPTL5					TRIP6
		MFSD6L					BTBD1					HNRNPH2
		SIPA1L3					S100A2					RAPGEF3
		PBX4					CPT1A					SLC20A1
		VIL1					TK2					CCDC107
		CHRNA9					GNA13					UPP1
		SALL4					ADCY3					HLTF
		CERS4					TPM3P9					PCDHGA12
		UBE2H					GGA1					MSC-AS1
		PCDHGA9					GPR62					TMED1
		ZNF296					PPA2					MIR2355
		PLS1					C9orf16					SMAD9
		USP3					ID1					ATF7IP
		RCL1					AKAP9					DTNA
		LDHD					SLC16A5					FAM216A
		SENP8					TEAD1					ATP6V0A1
		FLCN					MICALL2					ZNF14
		HINFP					C15orf41					TDP2
		SH3D19					EXD3					TSSK3
		RANBP3					BCDIN3D-AS1					CREG1
		LOC400794					E2F1					CEBPA
		MAP2K2					YY1					RNF32
		EARS2					MXI1					ADGRA2
		HPGD					SEH1L					SH3GLB1
		RTN4IP1					USP33					YPEL3
		MYRF					ADGRF1					COX5B
		YES1					PLA2G6					PTPN18
		FAM19A4					MGEA5					ACTRT3
		DUSP2					CYP11A1					TUBGCP2
		FOXO3					BCL3					EZH2
		GBGT1					CACFD1					SELENOO
		PNPLA7					PODXL					PCDHGA2
		FAM216A					PBLD					GTF2F2
		HADH					MCM2					GNAQ
		ITGA7					SCCPDH					UBE3A
		PDCL					LINC00842					USP53
		LETM1					CD200					EIF4E3
		SLC1A5					FAM177A1					CDC73
		C21orf62-AS1					NLN					GABARAPL1
		FEM1A					SMTN					SORL1
		IL6R					SUGT1					PRPF40A
		AP1M1					NDUFS8					MROH6
		TRABD					ZCCHC24					FAM102B
		F7					SMCHD1					MIR100HG
		MTFR1L					PHACTR2					SAMD8
		ASNA1					C20orf203					PRNP
		TSPO					RBPMS					SYNE1
		PIK3R2					FAM178B					SERINC3
		ERO1B					C8orf37					PIP4K2A
		VARS2					SNORA59B					PPP3R1
		BLVRB					CERK					ADRA1D
		AVIL					NR2F1					MTUS1
		KIF9					TGFB1					ADPRHL2
		SEC14L5					BTBD19					PGAP2
		SEMA3B					GAA					HBS1L
		IER5L					PTPA					VCP
		COX19					S100A13					B4GAT1
		SNAR-D					CLTCL1					GDPD5
		SAE1					FAXC					DDX10
		MANBAL					BRAT1					ZEB1-AS1
		ZC3H7A					RAPGEF1					GATA5
		NT5C					TM9SF1					APPL2
		B3GNTL1					OTUD7B					PDSS2
		EXD1					PGAP2					AMOTL2
		SELENON					SERTAD2					TCFL5
		DDC-AS1					CRTAP					PRPF4B
		LRWD1					IP6K2					ZFYVE21
		DCPS					RNF113B					AKT1S1
		AGAP3					ADI1					PTGFRN
		TNFAIP2					CC2D1B					SEC14L5
		MEN1					DLG4					ZNF827
		COQ8A					MRPS6					SENP6
		TFR2					KIF6					ADORA1
		ACOX2					RABEP1					ATF2
		EFS					OACYLP					LYRM4
		MIR1237					PARP12					CFAP20
		CAPG					SLC44A2					LYSMD3
		KLHL8					SIGLEC1					GALNT15
		SNX14					CTBP2					DLL1
		PEBP1					ZNF385A					SPATA5
		ZNF143					DGKE					PRKD1
		CTNNBIP1					PRRX1					PALM
		FAM83F					HEXIM1					M1AP
		SEBOX					PTPRG					PARM1
		C18orf8					SLC9A3R1					WRNIP1
		WIPI2					ATP5S					DNAJB1
		HDLBP					RRP36					STK25
		MAPK9					SMG9					ACSS1
		ZNF784					SIAH1					RHOA
		ZNF253					MESDC1					KLHL5
		ACSF2					PCIF1					RBM38
		PCDHGB5					TPST1					GGA1
		FAM63B					FLVCR1					BRD2
		PRAP1					UROS					KIAA0922
		ZCCHC10					FAM104A					GBGT1
		C20orf194					FLOT1					ZNF135
		UBE2O					IFNGR2					CDH23
		ATP2B1					THAP12					SLC17A9
		RBM33					SCAMP1					TUBGCP6
		ATG4B					LDAH					THNSL2
		ACOT6					NDUFA3					MYL5
		BMPR1A					ARPC5L					LRRC32
		NCOA6					MARVELD2					TOMM20L
		KCTD6					UBE2E1					RAB3A
		RPS26					FLYWCH1					ANKH
		DEPTOR					SPTAN1					CD9
		PPARD					CXCL13					WIPF1
		EPB41L3					PCK2					SDC1
		TNNT2					TOB2					CEP85L
		CUL7					SLC29A4					TIMP3
		SLC37A1					USP2					KDELC1
		BRWD1					PITPNM2					HS3ST3B1
		ZNF710					TRANK1					LAMB1
		ITGAE					SBNO1					DNLZ
		TYSND1					NUP54					SLC7A11
		SPATA33					PSPC1					SOD3
		MIR1909					TUBG2					FILIP1
		SLC3A2					CCT6P1					CDKN2A
		PKN2					SYNCRIP					CDC42
		AP5Z1					HAND2					TADA2B
		BCL9					MYOC					REM1
		NUP153					HIBADH					ACVR1
		UBAC2					GNAZ					CLIC1
		CAPN1					TNFSF18					TMEM245
		LYSMD1					RPA1					JAK1
		PRPSAP1					TBC1D15					MAPKAPK2
		CRAT					KIAA0907					POLR2D
		MLYCD					PLCXD2					MGMT
		SGF29					RMI1					AMDHD1
		WASHC5					CSPG4					C14orf80
		CHRM5					B3GAT3					NPAS2
		NFYC					NEK6					ATL3
		GAK					ASCL2					CHRNA5
[truncated: 3,143 more rows]

## Sheet: GSVA_score_of_tissues
Supplemental Table 3B. ssGSEA score of correspond gene lists of each genitourinary tissues
KIRC_Hyper_Score			KIRC_Hypo_Score				PRAD_Hyper_Score			PRAD_Hypo_Score				UC_Hyper_Score			UC_Hypo_Score
CD70			SLC25A33				KLK15			VCL				KLK5			CHMP3
TNFSF14			CHL1				KCNC2			CNN1				LMNB1			MUSTN1
PIK3R6			PRSS8				TMEM238			S100A6				RSPO4			NFIB
C10orf99			NHLRC4				C4orf48			ISYNA1				S100A11			SLIT2
NETO2			ZNF488				SSPO			ARL4D				WNT7A			SARAF
ELOVL2			SLC30A2				CTNND2			CD200				ZNF574			MT1A
DTHD1			PDZRN3				TMSB10			ASCL2				PVT1			CCDC25
CD1D			POMT1				LMNB1			PLCD3				WNT2			LONRF2
CARD17			ARL2				MYC			SNAI2				SLC25A13			CACNA1H
CDKN2A			NAT8L				DTX1			DOK4				GJB7			RANBP3L
