# Supplementary material for: Regional gain and global loss of 5-hydroxymethylcytosine coexist in genitourinary cancers and regulate different oncogenic pathways
Source: Clin Epigenetics. 2022 Sep 20;14:117. doi: 10.1186/s13148-022-01333-4 (PMC9491006; doi:10.1186/s13148-022-01333-4)
Supplement: Supplementary file 12 — Additional file12: Table S4. Analysis of hMeDIP-seq and RNA-seq data of prostate cancer cells. [file 13148_2022_1333_MOESM12_ESM.xlsx]

## Sheet: PC3-3D-DhMRs-genelist
Supplemental Table 4A. Hyper-DhMRs affected genelist of 3D-cultured cells
PC3			22RV1
TMEM72-AS1			LINC01003
TMEM255B			ARID1A
SBNO2			EEF2K
IGFN1			LINC00467
COL9A3			MIRLET7BHG
KCNJ2			SNORD88B
HES2			FAM110B
SUSD1			HNRNPF
UBE2V1			SLC25A34
BPI			C19orf48
PADI1			TBCD
SORL1			NDUFC1
SAA2			SGCA
CDCP1			HNRNPC
GAS6			PDIA5
TCF3			DDB2
TRAK2			PLEKHM2
ABCA2			GPX4
UBE2F			PARD3
GCSAM			CPT1A
NCAPG2			GAPDH
SIK2			SRRM3
NFIA			BRD4
DLG1			FLNB
LCLAT1			ITPK1
CLK1			UGDH
OLFM2			EID3
GLTSCR1			C19orf35
SLC16A3			CBFA2T2
ADGRG2			IL1RAP
RFTN2			NUP98
ST6GALNAC1			FAM134B
MEP1A			MAPK4
PHACTR4			PLXNB2
CTBP2			CSGALNACT1
SHC3			USP10
ADAP1			CHPT1
FZR1			SUSD6
PDXK			SBNO2
MUT			MIR1284
CARS			GRAMD1A
TMEM260			FUBP1
SSBP3			FAM222B
RALGPS1			ZC3H4
KIAA0319L			ECE1
WISP1			ARFGAP3
TOM1			TRIB3
DGAT2			SRL
SIN3B			THRAP3
C11orf68			ANP32B
NWD1			SNORD88A
SRGAP1			ASIP
ATP10A			PRR34
CABLES1			NADK
LCA5			SNX10
IL1B			NUDT3
KCNT1			PKD1
NR1H3			ANAPC2
FGD3			RHOBTB2
CX3CL1			MNX1
PC			IRAK2
ADAMTS12			AGFG2
SPPL2B			MAFK
SLC41A2			PDE9A
UBE2W			UBE2L3
APBA2			TNFRSF10B
SEMA3F			ID1
ESPNL			BMF
IL13			ILF3
WNT3A			MEF2D
MYO1B			BSG
FAM83F			SLCO2A1
RHOBTB1			WWOX
ARNT			ARSG
KIAA0319			SH3BP4
QSOX2			HSD17B13
IL4I1			SLC38A10
ATP5D			OGDH
LINC00598			OAZ1
PANX1			CDCA4
SNX8			AKNA
CROCCP2			PACSIN2
WT1			MASP1
SRGAP2			CASZ1
FGF3			LINC00899
ANGPTL2			SLC29A2
ZNF836			PPEF1
HM13			NRARP
RAB8A			TNRC6C
KRT5			TPK1
C9orf152			CBX4
MIR365B			TBC1D16
LINC01270			FIRRE
STAU2			YWHAE
ZFYVE1			SCARA5
ACAD10			SEPHS1
LRRC15			CCDC57
DAGLA			PTPRJ
UBE2H			TGM2
ZNF365			NACC2
MERTK			SPDEF
PLBD2			MGLL
RIN3			SNORD88C
GM2A			AHNAK
SNX30			IL6R
MUSK			DEGS1
LINC00638			TSC2
MIR548N			BMP5
SLC35F2			TET1
SRMS			SLC25A33
VWCE			MRPS27
PITPNM2			KCMF1
RFTN1			HIBADH
AP1S1			DIDO1
ELP4			CTBP2
GABBR1			TSEN15
EPPIN			PARVA
HSDL1			PTGES3
CERS4			DHX9
DENND3			NAP1L1
MCAM			NET1
FAM182B			LAMC1
LINC01433			TBC1D14
BCORL1			LPAR3
PRKRIP1			PDLIM5
FAM207A			ZBTB16
PPT1			SATB2
ST6GAL1			KLC1
SLC4A5			PRRC1
CYB561			CHRNA2
KITLG			PRUNE2
OPN3			PDPK1
XPO6			CPSF6
TMEM105			EGFR
PYM1			GABPB2
SARS			ANKRD11
SDHAP1			SEC23IP
RIOK1			SPRED2
OSBPL3			NCOR1
ZNF552			RPP30
MIR939			CNOT8
CNN2			KIAA1549
FBLN1			ARHGAP35
ESPN			UBE2H
WIPI2			XRN2
DDX46			CNOT1
VGF			AGO2
PARVG			SLC47A2
TACC2			SRGAP1
TRIO			FOXN3
SGPP2			VPS37A
EPHA1-AS1			TBC1D8
TNFSF4			FAM168B
RGS5			ERO1A
PSMD1			TRA2A
RAP1A			C4orf19
ALPK2			DLEU2
RHPN1-AS1			DYRK2
XYLB			IGF2BP3
LINC00051			SCIN
UQCC1			SVIL
PPP4R3B			SPG11
MIRLET7BHG			CCDC6
MIR125A			PPP3CA
KSR1			BAZ1B
CTBP1			ARHGEF28
GFOD1			OCLN
RHOQ			RASSF3
ZCCHC6			TAF5
TPD52L2			NUP153
ARIH2			FCHSD2
ABCB9			LIMCH1
DSCR4			AR
COL6A2			ALDH3A2
MIR4252			SLC30A1
MGLL			TMPO
LPXN			HIPK2
LOC100130417			CHD2
MYO5C			GUCY1A2
PNKD			DHX15
VSTM2B			WNK1
MYC			DEK
YPEL5			KBTBD11
ITGB3			KIF3B
UBE2G2			CSNK1A1
PMM2			AK4
FLNB			CDC14A
ADCK5			AKAP10
PEX5L			SOAT1
CSF1			ACTR2
SLC16A4			FNDC3B
SULF2			RBM39
TNFSF18			RBL2
SUSD6			GDI2
SEMA4D			PTPN12
CLSTN1			CWC22
BCKDK			MFHAS1
PKN1			RMI1
LRP5			ABHD2
PAFAH1B1			NFE2L2
ZFYVE28			MSL2
FNIP2			SEMA3C
PDPR			TRIM2
ABHD17C			ZNF367
TP73			WAC
TTC41P			TMEM106B
ATCAY			MLLT3
STX3			TARBP1
MPRIP			DDX6
TRAF5			TXNRD1
NHEJ1			NUCKS1
PPAN-P2RY11			METAP2
EDAR			IFRD1
HIP1R			CWF19L2
ADGRA3			CHORDC1
AKR1A1			MCPH1
GNGT1			PRKG1
SLC1A7			TCEA1
ELL			OSBPL3
SNORD105B			MEF2A
ALAS1			SKAP2
TLN1			ATXN7L1
GFRA2			HIVEP2
CPT1C			ARFGEF3
CHP1			C1orf27
IRAK2			ZNF644
FHAD1			TPP2
AZGP1			SLC38A9
IL17D			KMT2C
FHL2			NUP50
KMT2E			RAD21
NOP14			MYRIP
CPT1A			PRRG4
ABHD2			PTPN13
LLGL2			PNPT1
CCND3			FAM160B1
CTNNAL1			WDFY1
ASPG			IPO7
SHB			MTUS1
PARP15			CCDC186
CLMN			MATR3
DYNC1I2			PM20D2
COL22A1			NAA15
HIVEP3			SLMAP
NECTIN1			MYO5C
UPF1			RPS6KC1
FERMT2			GPATCH2
SLAIN1			GNPTAB
ZFPM1			CEP192
UBE2O			GNB4
MPPED1			GPBP1
SCOC			TBCEL
LOC100133315			MBNL1
ITGA3			BCL6
MRPS24			SP3
PRR5-ARHGAP8			RAB39A
KLHL35			CEP350
PPP2R5E			UACA
LOC220729			XPO1
C8orf76			LRRC8B
SKI			LRP12
ZFAS1			ERBIN
PIEZO1			ZRANB1
MARCH10			CAND1
SH3TC2			MKLN1
MIR548W			RALGPS2
LIPH			APC
MIR1908			NFXL1
TK1			ZBTB38
ARID1A			STEAP2
SPACA6			EPC1
ETV7			FAM129A
UBP1			OTUD4
PEPD			ATAD2
DHCR7			ABCA5
MACROD1			PSD3
TSPAN2			KITLG
RFT1			FTX
CSF1R			ZFYVE16
CSNK1D			SMCHD1
THTPA			PTBP2
TMEM221			DFNB59
LGALS3BP			NOC2L
KCNH5			WDR82
TMEM245			TAS1R3
PLXNA4			LCP1
PDK3			RBM47
PIEZO2			SYBU
ANKMY1			COG2
PLEKHG1			TPD52
CCP110			MYC
TEN1			DOT1L
PLEKHM3			GET4
MT1M			PACS1
TINAGL1			TAF4
ASXL2			PAK4
ERRFI1			INHBB
KCNIP4			INMT
VCL			TRAP1
NR2F1-AS1			PTBP1
INS-IGF2			PER2
SVIL			SMIM24
MEG3			DNAJC5
CBX4			GPT
USP43			EEFSEC
NRCAM			CPTP
GALNT11			IFFO1
MALT1			TFDP1
TEKT1			DNMT3A
KIZ			SLC7A1
MXD3			AACS
KCNQ1			CAPN5
SNX10			RNF126
PPCDC			CLSTN1
HMGA2			CANX
SLC26A8			ARHGAP8
ITPK1			WISP1
VPS18			FAM83H-AS1
NADK			DEUP1
FLJ42969			WTAP
PEBP4			PARK2
BFSP2			SFI1
DCHS1			USP22
VPS37C			MRPS35
RCSD1			EIF3B
NADSYN1			PACSIN1
LINC01019			DAZAP1
MUC5B			NFIX
FBN3			WWC1
RAB40C			TMEM120A
TANGO6			FBXO36
MASP2			PWWP2B
ABCC3			CARD11
KIF16B			SCNN1B
KCNJ16			PPP1R16A
D2HGDH			TNS3
ELN			EFEMP2
C6orf132			PTPN9
NKG7			TTK
VPS41			SREBF1
WBP1L			NDUFS4
MROH5			ITGA11
CCDC57			VWA7
CASQ2			LRRC4C
SHANK2			LINC01501
TMEM189-UBE2V1			SHMT2
DENND5A			MOV10L1
KALRN			ANO9
SS18L1			S100P
WDR93			ABCA2
MBTPS1			BAG3
EPB41L4B			TOB1
FMR1NB			TOLLIP
LRP4			NTMT1
SLC37A2			SAMM50
SIK1			SAFB
ADCY8			MIR3143
HSD11B1L			C20orf196
IGSF21			EFR3B
HNF1A			SCAPER
ANK3			LMNA
MAEA			FOXK1
HSPA1A			TELO2
NGEF			STK25
GRWD1			COL28A1
FAM208A			SSU72
HS6ST1			LTBP3
MYH14			MAT2A
LOC441204			ZNF277
ANTXR2			RAB40C
MGAT5			KCNQ2
KLHDC4			RCC2
GMEB1			BPIFA2
BCO1			LIMA1
HECTD1			SFMBT2
WFDC1			MAOA
ATAD2B			HMGCLL1
PLEKHH3			MICU3
FADS1			NPC1
CYP39A1			EGLN2
KIF13B			YTHDF2
ATP2C2			SLC7A5P2
SRD5A3			SEMA4B
PYCR2			SCMH1
MIRLET7A2			DDX60
CXCL5			EBF4
LGR4			UBE2R2
GORASP2			POGZ
ADRB2			MLLT11
TCTEX1D4			ENTPD6
RPS6KB2			UBAP1
PXN			DLG5
PRKAG2			SLC19A1
KNG1			DALRD3
MIR3173			EFHD1
CDH1			RAB11FIP3
HERC2			ANKS4B
RORA			SNORD33
VAC14			ACBD6
GRIPAP1			FLII
BEST1			GNA12
GSDMD			LRRC14
STX10			PGRMC2
RNFT2			KANSL1-AS1
EXOC5			ABHD11
GEM			KIAA1522
EHF			ERICH1
TSPAN17			RPL13AP5
MAP6			GGCX
ZSWIM4			ISL2
CELF5			SEPT8
RIMS2			GRHL2
SCNN1D			HES4
BAZ1A			MLXIP
TNFAIP8			IQSEC2
TAGLN2			SMIM20
SH3KBP1			NASP
SH3TC1			APRT
CACNG4			BAMBI
SHANK1			RNFT2
ZCCHC4			PAX9
ANXA6			IGFBP1
LINC02026			SEC11A
LOC153910			ZBTB7A
ZCCHC24			ELMSAN1
NTMT1			UNQ6494
IKBKE			DNAI1
TBC1D2B			NINJ2
JPH2			SRP9
LINC00905			FAM160B2
ADGRB1			MLLT6
SMG7			HK1
KRT8			TANGO2
WFDC21P			RAI1
ZMYND8			TPD52L1
CHMP1A			FOLH1
ZNF512B			FAM83B
CHST8			GDF15
HHLA1			DSTN
NFKBIA			PPP2R2A
PRRT3			LHX8
TBXAS1			JTB
PIP5KL1			CIB1
KCNK1			PLEKHA7
USHBP1			CTNNA1
PECR			CLIP2
CDC14B			UST
KDELR2			RREB1
TATDN1			LRRC24
C1QTNF1			AP3D1
BDH1			MTG2
KANK4			TPCN1
ZNF787			WDR6
CRTAM			SYNPO2
CTTN			LINC00111
SCARB1			PLD6
LINC00284			ARHGEF37
TPRG1			SLC16A3
NOS1			CDT1
PRICKLE2			SPECC1L
CTSB			GPSM1
MCM5			EFNB2
IFITM10			CDK5R1
SYTL3			NSD2
DNAH17			PRR7
TMPRSS6			PTPMT1
URB1			EDN2
LMAN2			DSCR4
ELFN1			HN1
TRPM4			ADAM15
ARHGEF37			ATCAY
LAMB1			KYAT1
WDFY1			KLF3-AS1
CDK5RAP1			SIK1
LINC00160			ADCY9
HHATL			GOLPH3
JARID2			TBC1D2B
CDYL2			CCDC40
RET			PKIB
OVOL2			RPS11
RALBP1			PAQR4
NDST1			C5orf30
TMEM45A			SPEN
MAP3K5			METRN
CPAMD8			LLGL1
SMAD6			MTHFD1L
TTC14			AARS
RPS9			LRRC8A
NFATC2			CYP19A1
ZFR			PTMA
ZNF767P			SLC9A8
NFATC1			INTS11
WIPF3			SLTM
ATAD3A			PGM2L1
ICA1			TNFAIP8
MB21D2			TRIM14
RSPO4			ZNRF1
WDR4			NREP
ARPIN			SERPINB6
GNAS			UNC5B
SH3RF2			FZR1
CAV1			GLTSCR1
ARMC3			NTHL1
SLC6A6			TRABD
CDC42EP4			TGIF1
SLX4IP			MIR1244-3
TMEM211			SNORD34
CFD			PRR5-ARHGAP8
LINC00486			VARS
SLCO4C1			GOT1
MYH11			MYH9
MTAP			AHNAK2
LIMCH1			FAM189A1
GALNT10			SPTBN1
OGDHL			C12orf65
TSNARE1			CTNNBL1
POU2F1			SKI
KISS1			C19orf71
ATP6V0E1			PHLDA2
SNORD125			DLEU1
MBP			ARF1
SP100			KRT8
COL5A3			NSMCE1
CPNE5			TMEM129
PLCB4			SH3PXD2B
FCHSD2			PFKFB3
ACER3			ITGB5
GUCY2EP			NDUFAF2
YIF1B			SBF1
SMG5			SUN1
SYCE1			TRIP6
MIR548T			SECTM1
CARD11			BCL9L
CMIP			MOB2
EPAS1			MPZL1
NSMCE1			DTX2
ZFHX3			SNORD35A
IGSF10			CCDC12
CHRNA1			ABCC1
WRN			HIST1H2AH
HAO1			RHOT2
SLC9A4			RPL13A
LAPTM5			SNORD93
TBC1D14			RALY
DSC3			TIMELESS
MIDN			ARHGEF10
MARK3			SLC9A3R2
SPRED2			ARHGAP39
OSGIN2			DDIT4
UBE2E1			AP4S1
NRP1			CORO2A
KIF17			KRT80
PPP1R9B			ATP5J2
DPY19L4			EHMT1
RREB1			UAP1L1
SYNE3			PRDX1
GALNT9			SPAG6
CABLES2			NDUFA4L2
TSKU			BORCS5
HLCS			SLC35A3
STK10			MORF4L1
ADGRE3			IFFO2
NSUN6			EFNA1
MYL3			AKT2
NPAS2			RAD21-AS1
FAH			DRAIC
SH3PXD2B			NQO1
ARL13A			SORBS1
BCL3			KCNK5
FILIP1L			TOX3
TRAPPC9			TFPI
MPC2			DCST1
RAB31			DHX34
SLC1A5			CD9
ANO1			C8orf82
LIMA1			ANAPC16
COL18A1			PGPEP1
FNDC3A			ASB6
KLK13			SLC22A18
ABI2			TKT
TRIL			CSNK1D
STEAP1B			LFNG
ACTN1			NCOR2
CLIP1			XRCC3
DNAJC17			MIR1244-2
ATPAF2			TGIF2
CTSD			CPSF4
PRR14L			DKFZP434A062
ISM1			MCRIP2
B4GALT5			EIF4B
LAPTM4B			FAM84A
GRB10			SPATA13
CTNNBIP1			PHB
C1orf106			CBX8
OC90			UBALD1
SLC9A3			CDYL
MICAL2			ZC3H13
C8orf74			RAB13
RAI14			CRIP2
ARVCF			YEATS2
DFNA5			MKL1
ZKSCAN1			UGT2B10
SPDEF			FAM173A
ARHGEF18			ANGPTL4
DLGAP4			TRIM28
AK4			SMIM14
MFSD4A			TMIGD3
LINC01119			GDPGP1
STAT1			MEF2C
SAMD12			TRAF3IP2
CBX2			NRP1
ARID5A			PKD2L2
TXN2			LRP5
EIF3B			SYPL1
ODF3L2			TNK2
ASS1			CECR6
ACVR2B			IP6K3
XXYLT1			PPP2CB
PDE9A			SLC25A10
MFSD10			WDR18
GPR17			EZR
TANGO2			LIPE
SLC43A2			MAN1A1
VILL			CYP1A1
TNNT3			TMPO-AS1
CDHR2			TPPP
ADARB2			IL20RA
BFSP1			DRAXIN
ZMIZ1			VOPP1
ANKRD24			RXRA
DENND2A			SH2D4A
DOCK2			PAPSS1
ITSN2			ACAT1
ZNF532			ACTN1
HMGXB3			PEMT
POLR1A			CACTIN
THRAP3			TRAF3IP2-AS1
SLC39A11			RHOH
MKNK2			CP
NLGN4X			ACTR6
LINC00884			BLVRA
C21orf58			SMCO4
RBFOX2			ACTN4
GUCY1B2			MIR1244-1
MYEOV			CNBP
ISYNA1			MIR3155A
C1QB			MLPH
LOC401052			PRKRA
RAPGEF1			BATF
SLC51A			LGMN
CHCHD4			LMF1
TGFBI			CBARP
MMP28			HIST1H2BK
TONSL			GTF2I
ZNF551			BCOR
NR5A2			BAIAP2
ETS1			HELZ2
HECTD4			POR
TBX5			SEPT7
TNFRSF10D			CDK2AP1
SV2C			ATP5D
KCNK3			SAMD11
CPN2			C15orf52
MMP12			IFT140
TGFB2			PIEZO1
PTOV1			RAB11B
ASB18			SCAF4
CD3E			SLC22A23
ARRDC2			SLC6A17
BTBD19			ZNF592
CCDC105			CTNNB1
ABLIM2			SH3BP2
CMSS1			MTA1
PLEKHA5			RRBP1
FAM182A			FNBP1
CAPZB			KHDRBS1
COQ8A			ASAH1
KTN1			EML1
AMFR			ELF3
GCN1			RERE
CRISPLD2			DBN1
ITGA1			TMEM204
ENTPD6			SLC12A9
ITPRIPL2			PGC
TTC26			TACC3
MAPK8IP3			ATP5A1
PTK7			MPG
INTS4			DEPTOR
POR			ABCC11
SFMBT1			PKMYT1
LINC00894			NFIA
METTL9			NABP1
PLIN4			SOWAHA
TRRAP			KANSL1
HTR2B			MYH15
SEPT9			BOC
PRKACB			CHRM3
ATP8B1			CHAF1B
TRIM37			ZNF771
LINC00309			GOLGA4
RFX2			UBE2G1
FAM69B			MIR185
CAMK2G			SNRNP70
RHBDD1			CDKN3
TBC1D16			MYOT
SLC1A3			EFNA5
FAM13C			GNA11
SLC12A4			TSNAX-DISC1
COPS8			MLLT1
LRRC69			EVI5L
ST14			SIRT6
ALG9			GRM4
SNHG7			B3GNTL1
ZBTB8A			SIPA1L3
CUL2			LOC728392
FAM171A1			NUDT4
GALNT18			TMEM211
AADACL2			GABBR2
C9orf139			GABRA5
FNBP4			LCK
FBXO38			SYT2
SMARCA4			WNT7A
ECE1			SLC22A12
GLG1			TMSB10
RIN2			ALPK2
C19orf70			TNNT3
PRELID1			ADARB1
MIA2			LINC00638
CYP26B1			MROH5
LYPD2			CES5A
IRAK1			CACNG2
AACS			CFAP99
FAM178B			DRC7
EXT1			ADGRE1
MCU			LSP1
DHODH			LINC00620
CACNB1			AP1M2
KANK2			TECR
TMEM238			COL5A3
CD55			SNX8
ZMYM4			ELSPBP1
DOCK1			SLC6A3
HK2			PRLH
ENPP6			ADGRE4P
POU2F3			BPI
PRKCI			LINC01019
SIPA1L3			HS3ST4
TAF4B			ESPNL
FAM49B			LRRC74A
SEMA6B			SPRNP1
AK2			MIR548D2
COX5A			MIR411
PKIG			EPPIN
EPC2			THBS2
LSP1			LLGL2
SIRT6			NR2F1-AS1
KCNA6			HPN-AS1
NRAS			MIR598
CIDEC			SLC25A26
DNM1			ASS1
DHRS3			SYK
ZNF699			SPPL2B
RDH13			TRAPPC9
CARHSP1			ELAVL3
SERINC2			JAKMIP1
ENTPD2			MGAM
SH3BP4			STXBP2
C9orf84			ZFPM1
ERN1			HNF4A
ZFYVE26			APCDD1L-AS1
MMP7			ZSWIM4
DCPS			SIRT5
IRF2BPL			CEP170B
PLCE1			ADGRB1
BAALC			CHD5
ACSS2			ALOX5
LRCH1			LINC00898
ATP2B2			SH3BGR
LAMB4			PTGER3
PTPA			NELFA
SPG11			POLR2A
NIPA2			DHCR7
ISOC1			AJAP1
LOC728613			NLRP1
PA2G4P4			MUC2
TBC1D8			LINC00051
C6orf106			HECTD4
NXN			SERPINA9
SLX4			ONECUT3
STC2			SDSL
MIR3134			APOBR
LFNG			NCAPD3
ARHGAP32			HSH2D
MXD1			MYEOV
SLIT2			GPR39
SCEL			UPK3A
KCNK2			PEPD
IARS			BSPH1
HHIPL2			KLK2
P2RX7			CPN2
CYTH4			TMPRSS6
EIF2AK2			PHACTR3
PHB			PAX4
MIR4298			KLHL26
DPP9			ADARB2
BPTF			HHLA1
CMTM8			WDFY4
PHF12			KIF17
KIRREL			EEF1A2
SLC20A2			CASQ1
USP32			NGEF
STON2			IGSF21
LOC100131496			C1QB
NAP1L4			PLG
LINC01845			COL22A1
N4BP3			CELF4
PRLR			KCNJ6
MBOAT7			MYH14
CRMP1			CDH4
OSGIN1			SDK2
PTBP3			FSCN2
ZNF341			CPAMD8
EIF3G			CPT1C
CDYL			COL26A1
FAM179B			CCL17
ASB6			JAKMIP3
SLC26A1			MUC16
NECTIN2			DOCK10
RCN1			NKD2
ARSI			BPIFB4
C16orf45			BAGE2
VSTM2A			CD5
MTCH1			EVC2
KLHL26			TMPRSS3
CARNS1			GNA15
PCBP1-AS1			HAO1
SPRNP1			TMEM132C
ZNRF1			SNX32
TNC			WFDC8
WDHD1			PLET1
CRADD			SCN5A
AP1G2			MATK
ABTB2			PRKCH
MYO7B			KIAA0319
PCYT1A			HSF2BP
CACNA2D4			TG
PTPN2			PHF2
ATP1A3			SPTBN4
KIAA0368			NWD1
SPTSSA			ABCA13
TC2N			STAP2
ADGRG1			COL6A4P2
PRKCZ			CMKLR1
MAP3K9			FAM182A
ABCC11			MUC6
CHSY1			PADI4
PPP1R16B			CHST8
PLEKHG4			LINC01366
SHQ1			GRID1
C15orf62			NLRC3
PID1			CACNG4
MRVI1			CATSPERD
ATP11A			ADGRG5
ZMIZ1-AS1			COL11A2
ATR			ARHGAP22
AKT2			NATD1
UBE2L6			TRPM2
PHACTR3			MEIS3
MATK			SUN5
NME8			VSTM1
TCF7L1			ABCC6
HSH2D			ABLIM2
DPY19L1			MAG
PGS1			MACC1
YBX2			CCDC114
ADPRHL1			RALB
PRKCH			SYCE1
PAK4			CRTAM
COLEC10			HIVEP3
LYRM4			ADGRE3
CATSPERD			ACER1
BLVRA			DEFB119
MBD4			FAM184B
DOCK5			CRHR2
B4GALNT3			UBE2I
PAG1			SSPO
CFAP45			RET
RASSF3			MYO7B
MORN1			IL12RB1
RAB27B			CACNB4
LIPC			GPR35
ISCA2			TMEM72
ENAH			CD300A
PARD3			RYR1
GNA15			ANKDD1A
SORCS2			PSD2
PADI4			OTOF
MXRA5			NKG7
PTPN14			ATP10B
PTPRS			ANKRD24
LMCD1-AS1			MCF2L
PLB1			CLDN14
CEMIP			SUSD1
CBX7			SLC4A5
PCED1B			DEFB116
ARMC9			CMTM8
ANKRD17			PTPRN2
CHD7			TGFBI
MEF2B			SDS
FAM196A			GRAMD2
SERPINA5			FAM149A
LARS			VSTM2B
CSNK1A1			CST11
ADIPOQ			IL27
EP400NL			KSR2
KSR2			MIR4261
SUN5			SV2C
NSMCE2			IFITM10
SDK2			DISC1
ARRB1			PTPRS
KLK1			SHISA7
EMP2			TBX5
IGSF3			FAM157B
RNF213			PSTPIP1
B4GALNT2			CAMSAP3
NARF			TAS1R2
GDF15			CEACAM20
TRIM55			NCF4
GFOD2			IL2RA
ADRM1			SHANK2
BPIFB2			CPZ
LINC00161			EFCAB6
CNR2			SLC9A3
PMEPA1			ADAMTS12
ELFN2			ADCYAP1R1
ROPN1L			BTBD11
NUCB1			KCNIP1
PLAG1			YIF1B
GNG7			CROCC
FOXK1			THOP1
FTH1			IGFN1
CCBE1			DGKG
ASIC1			PKN1
PTK2B			FGF3
LINC00635			MPPED1
IL22RA2			ELN
EPHA2			MARK4
MAX			GP2
SLURP1			HNF1A
DOCK6			KLK1
RGS10			DSCAM
CDK18			GABRR3
ILF3			ITIH3
DIO1			PLXNA4
PRR15L			ELOVL2
C11orf86			ARHGAP40
DKK2			KDM4B
HIVEP2			BPIFB2
PVT1			KCTD1
TMEM243			CYP4F3
CCDC88C			HIF3A
AQP3			TMEM132B
DIP2A			ACACB
FCMR			C7orf71
NUDT4			FAM182B
PDE4DIP			MB
OGDH			BPIFB6
CTDP1			BFSP2
DEFB119			IPCEF1
PKD1L2			IGF2
SUN1			LINC00882
LINC00111			OTUD7A
COL21A1			SERPINA5
PTPRN2			PALD1
TMC6			CELF5
PLIN3			MIR3141
CLSTN3			MBP
PPAN			LPA
MBNL1			CERS4
CLIP2			FBN3
POLE			LGALS4
DDHD1			MIR379
OPLAH			GUSBP11
TRAK1			INS-IGF2
LMLN			DPH7
PRTFDC1			ODF3L2
PLA2G4D			SHC2
LMBR1L			CDH5
SHC2			FBLN2
SCRIB			MAPT
AP1B1			DTX2P1-UPK3BP1-PMS2P11
DNAJC7			VAV1
POLM			APBA2
CLCA2			STKLD1
SOBP			CALY
TSEN2			TFAMP1
PTK2			SLC26A5
SAA1			GRAMD4
PSMF1			TMEM132D
ART4			C17orf67
CHRM3			NHEJ1
IFNLR1			LINC01502
NCOA4			ADCY1
PDGFRA			GALR1
PLEKHM1			FAM3D
KCTD6			UNC13A
LAMA3			MIR548W
RCOR1			MARVELD3
SMURF1			FGD5P1
CSRNP1			BPIFB3
IQCE			TMEM238
TMCO1			KIAA1024
PANK4			DCHS1
SLC24A4			PARVG
NLRP1			CRTAC1
C14orf159			EP400NL
KCNJ14			ATP2B2
SYN2			CABLES2
GPANK1			NOS1
DYSF			KLK5
FBLN5			LINC01749
CHST3			TUBGCP3
PCNX1			UNC5C
SERINC5			TMEM221
GJB2			PRKCQ
G0S2			DLGAP2
ECT2L			WBSCR28
C2CD3			SCG5
PTGES3			LOC200772
PIK3CD			MIR548T
AKAP12			OVOL2
ADGRF1			EXOC4
ZNF350			SYT6
ACOX2			LINC01257
DUSP27			TMEM72-AS1
LAMA5			SERPINA12
CREBBP			TSNARE1
PAQR5			CASP14
ERGIC1			WNT3A
GLI3			PSAT1
GANC			GRIN2A
RHOA			PLPPR3
RNF38			DAPK1
A1CF			GCNT2
IL34			MYBPC2
SLC22A23			MIR4697HG
TMEM241			SYNGAP1
FGF19			PSMG3-AS1
ZNF710			KLK15
SLC2A10			GABRG3
RUNX1			SLC9A2
FAM83B			TRPV4
KYAT1			CHCHD6
LPAR3			CDH22
KAT6B			ACSBG2
POLR1B			BCO1
TIMP2			SHC3
TRPV3			PAX7
CAMSAP3			GSG1L
CHD5			ASGR1
SLC12A7			TMEM255B
TUBA8			ADAM12
KCND1			MIR3187
IPCEF1			WNT2B
ADGRE4P			MYCBP2LMNB1
IL27			PSAT1
AP2A2			PUM1
KDM4B			PCNT
KMT2D			HGSNAT
VAV1			EYA3
FHL1			GOLM1
KIAA0907			TSC22D1
TMX3			CYP20A1
CD70			RALBP1
RPS6KA2			INO80
ADGRG5			COL14A1
PTGIS			NUDT4
IGF1R			EPG5
ARHGAP8			UVSSA
WWTR1			ATXN10
SGCA			YWHAZ
AP5B1			LONP2
FAM186A			FBXW11
CLMP			AGAP1
GNG12			TTC27
HPCAL1			STRBP
MTHFD1L			CLMN
SLC8B1			SRRM4
EPHA8			PIP4K2A
ACOT7			HIVEP1
KCNK5			CHKA
LURAP1L			NVL
TGFB3			NIPA2
LINC-PINT			GTF2H3
ARHGAP22			AFDN
TMEM184A			SORT1
WISP2			PAFAH1B1
JAGN1			SMPDL3A
SENP8			HLCS
ETS2			ELOVL2
PTCD1			FAM160A1
FBXO42			CRYBB2P1
GRAMD2			CHD7
LINC00114			TBC1D4
HADHB			CSAD
MYADM			SHQ1
ZNF765			KDM5A
RHPN1			GSK3B
DRC7			DOCK9
CACNB4			BICD1
AMZ1			ENTPD5
PSMG3-AS1			CHD6
PGR			STX3
OSBPL6			CRMP1
MUC16			G3BP2
MDM4			MICU2
AXL			NAA35
PSD2			MTMR12
JADE1			TCEANC2
ARHGAP31			AFF3
EEF1A2			FAM117B
FN1			ASAP1
WFS1			HBS1L
CCNY			TAPT1
TGFBR3			CDYL2
ADAM19			SEPT7P2
SERPINA12			KIAA1147
MAP4K4			CCDC77
WDR18			USP48
GATAD2A			ZNF652
PRKD3			AP3B2
RTP3			MED13L
RXRA			LIN54
ANKRD40			UBP1
CTCFL			TMEM260
PLEC			LUC7L3
WWOX			TBL1XR1
FAM19A5			TTC13
CCDC50			PCCA
SYNJ2			RHOU
GSG1L			HECTD2
SMIM5			SRBD1
MPHOSPH6			C2orf69
MIR100HG			GLCE
TOM1L2			GFPT1
PTPRB			ADNP
AUNIP			MGAT4A
SSPN			EFCAB6
SEC11A			RASAL2
ZNF611			NFIB
CAPN2			NBPF1
SARDH			TRIP12
BCAR3			LYST
SPATS2L			RAPGEF6
EMILIN2			CLTC
USP49			PPP1CB
DESI2			ADGRE3
ZNF282			PDE8A
NACC1			DYNC2H1
AIM1			TM9SF3
GTF2IRD1			KPNA3
INSR			USP6NL
PALM3			WAPL
AKAP2			EIF2AK2
LDLRAP1			WWP1
CLASP1			EMB
CSDE1			ZDHHC20
BORCS8-MEF2B			INTS7
BCOR			ARID4B
TMC5			FBXO28
FAM86HP			RIC1
SLC6A3			SLC9A2
ADGRD1			AHCTF1
LTBP2			LIN7A
RIPK4			RAB3B
ARMC1			TRAPPC6B
SMIM24			LNPEP
RNF144A			MFSD8
STRBP			SYNJ1
TECR			INTS8
SLC22A18			SLC25A24
TBC1D9			TTC37
GET4			ACVR2A
ZNF678			ALMS1
NEK10			GALNT7
FUT7			MON2
MBIP			PAPOLA
ABCA7			HOOK3
DOPEY2			CD2AP
IGFBP6			KIAA1024
PHRF1			STON2
GSE1			ASAP2
RTN4RL2			WDR19
BPIFB6			ACAP2
TRPV4			NSUN6
PRIMA1			TAF2
NOP14-AS1			TRIM36
CASZ1			PLEKHA1
ST3GAL3			PRKAA1
COL5A1			SLC4A4
TIMM44			FNIP2
SNORA14A			FAM208B
ZNF444			PTBP3
LMNB2			DDHD1
GXYLT2			CPD
VKORC1L1			FAM13C
MYBPC2			RASA2
VIL1			PIK3C3
E2F2			EFR3A
CTBP1-AS2			PEX5L
ZNF579			ZCCHC6
ANKS1A			PANK3
SH3PXD2A			SUCO
FGD5P1			STRN
FOXH1			SECISBP2L
KCNJ12			DTX2P1-UPK3BP1-PMS2P11
EPS15L1			SCG5
VWA8			CEP120
TSPAN16			SLC25A36
CFAP99			C2orf27B
PPARD			C2orf48
MPP1			PRLR
DTX4			LIFR
PQLC2L
TMEM120B
MAPKAPK2
BAZ1B
CNGB1
CYBRD1
MDH2
SLC37A1
PRR5L
LRTM2
ADGRG3
RFWD3
LINC00592
ABCC5
LYPD6B
TRIM2
KRT75
IGF2BP2
RAP1GAP2
ICMT
BACE2
C2CD2
ELOVL2
SYT6
ARID5B
BANP
NSD1
NAV2
WNT7B
ADCY3
AADACP1
RTF1
LINC01547
NLRC3
NUB1
PSG8-AS1
PLPPR3
AFAP1
SYTL2
MIR99B
MLLT10
KCNN3
KNDC1
SLC6A19
XAB2
PLEKHA8
ARHGDIA
FAM46C
KCNU1
ATP6V0A4
EHD1
ABCC1
TPST2
NUP58
ZNF71
LATS2
KRCC1
WFDC8
CABP1
PAM16
UNC13A
ARHGAP25
SLC28A1
KLHL18
MTRR
SRRM4
ENPP2
CLDN14
MMP20
NCAPD3
BACH2
ACTN4
MLPH
ATXN7L1
ANKRD29
LINC00467
RPTOR
PTGES
ZNF423
RIT1
BICC1
URGCP
RMDN3
PRKAR1B
MAMLD1
NSF
CPSF1
LIMS2
SCN9A
YARS
LINC01502
HN1L
VAV2
MARVELD3
SPIN1
PIP5K1C
CELSR1
VPS39
C1orf116
TBPL1
MAL
KIFC2
UBASH3B
CEBPB
RAMP1
ILDR1
LRP12
PIK3R2
STRA6
ZNF827
AKR1B15
CRYBB3
EPHX3
TXLNG
BUD31
CD9
EPHX1
LPIN2
MLLT1
GNPNAT1
SGK1
KIAA1549L
AGO2
IQCG
P2RY13
FAM155B
SLC6A20
TMEM164
IFT43
TMEM72
DENND5B
SPTBN1
ENC1
FSIP1
TNRC18
CAT
SMCHD1
UMODL1
EVC2
CIDECP
EXOC3L4
PTPRCAP
ASAP2
SLC36A2
PXDN
NUP62
UBTD2
PAPD7
NEDD4
MIR153-1
TAMM41
DICER1
CROCC
HERC1
IQCD
HDC
LONP2
CDH4
METTL13
ITGB2
GDI2
SEL1L3
BICDL2
CHCHD6
LYN
CTDSPL2
TMEM189
SLC25A53
CYP4F12
GRK4
ANKRD11
THAP4
NECAB2
P4HA2
PTGER3
ITPR2
CAP1
H3F3B
LCP1
RAPGEF3
MYH16
USP2-AS1
PPFIBP1
STX2
SP110
AKAP6
MB
JAG2
MIER1
RCAN1
MGRN1
ESYT2
RNF216
ARF4
TBCD
NKD2
CD3G
TRIQK
TWF1
ZNF160
NDE1
C6
MACC1
CBFA2T3
GRIN2D
NEDD9
SRL
OTUD7A
MIR548C
FBRSL1
MAPT
HIP1
VDR
ICOSLG
METAP1D
IGF2
CREB1
CCNJL
SEMA6A
SMIM14
RGS9
PLPP3
PLEKHS1
ARMC2
MSI2
TAS1R2
C16orf74
ZC3H12A
AHRR
NFIX
ZNF569
GPR107
MAML2
NUAK1
CDH5
CSNK2B
ZNF277
NHS
ABCG1
CMC2
ADAM17
GRK2
PPARG
ZNF107
ZYG11B
PDGFRL
CRCP
RPL35A
TRPS1
DNAH10
EFNA1
P2RY11
FOXJ3
RGS3
COL27A1
EIF2AK4
FAM3D
SNORD12B
NCOR2
LINC00673
TNK2
GALNT12
RASSF8
CSGALNACT1
NDUFA10
MIR1260B
PLAC1
FNBP1
CTSS
GPAT3
KMO
MIRLET7E
HEPHL1
AIFM2
LOC728392
UBE2L3
MECOM
INPP4A
ADAM12
RTEL1
FBLN2
CLDN10
AMN
SHROOM2
MIR100
FAM169B
COL26A1
PTPRE
PRKACA
TXLNB
GNA12
MIR3189
PHACTR2
DHRS9
CMTM4
GALNT2
SYNPO
C19orf38
PRKCA
TRIT1
MMP13
LYST
ZNF701
GATS
C3
APLNR
ASTN2-AS1
ADCY10
CRYBG3
MVB12B
SCN10A
PNPLA1
THSD4
OBSCN
KRT77
ANP32A
WDR7
MIR3187
KLK14
ADHFE1
SCHIP1
WNK2
WNT9A
BACH1
UGT2B17
UGT2B15
RECQL5
RPL27
PLEKHA6
HAL
STAP2
TGFA
EPC1
IKBIP
CEP68
HIPK2
FAM120A
HCCS
SCARA5
DISC1
TGFBR2
ATP6V1C2
SLC2A6
WBSCR28
PRKAB1
KPNA1
ZNRF3
ST3GAL2
YWHAG
TBC1D31
SNORD12C
EEPD1
BCL2L11
NOS1AP
TTC21B
FAM13A-AS1
CASP14
LRP2BP
GABBR2
BAIAP2
RAB30
CEP112
CCDC112
SIPA1L2
RPA2
MIR4289
ZNF536
FNDC3B
ITGA11
CYP4F3
SMIM17
ZNF704
GNB1L
LDLRAD4
TCFL5
CCDC39
INPP5F
ST3GAL4-AS1
MID2
SPNS3
DPH5
DLG5
MOB2
SCTR
BPIFB1
PTAFR
MIR3194
ABCC6
LAMA1
PRDM16
KMT5A
PDK2
CACNA1I
MIR31HG
INPP1
SDC2
TTC39C
SCG5
TTC3
PLD1
TTC7A
ACSBG1
LOC148696
SYT1
IST1
PIGL
SLC38A1
RNF207
LINC01135
NRXN2
TFRC
AFAP1L1
SORBS2
INMT
RASSF5
LRRC74A
SH2B3
NID1
ATXN1
ST3GAL6
SLC22A12
MYO1C
PHF2
SLC25A37
PTPRN
JAKMIP3
GABRR3
DAB2IP
COL13A1
CRYL1
CSF3
RBMS2
BPIFB4
EPHB4
SCNN1A
BCAR1
AZIN1
CAPN14
MAN1C1
SNORD12
CLEC16A
MX1
TBL1XR1
SYCE1L
COL6A4P2
MGAT5B
WDR27
P2RX2

## Sheet: PC3-3D-UP
Supplemental Table 4B. DEGs of up-regulated in 3D-cultured cells of PC3 (P-value<0.05)
	log2FoldChange	pvalue
VCL	0.248608	0.0477542
SYNGR2	0.252429	0.0417214
PDXK	0.252817	0.0332096
PTMS	0.2575	0.0495008
PFN1	0.257685	0.0479821
CHMP4B	0.258689	0.0428082
CCNY	0.260439	0.0316452
ENTPD6	0.263509	0.0438313
ANXA11	0.273793	0.0274839
ADAR	0.274475	0.0356326
LAMP2	0.275835	0.0320691
GNB2	0.275941	0.0235621
ESYT1	0.276171	0.0472946
ABHD12	0.27858	0.0425422
COL4A2	0.279583	0.0427241
SBF1	0.279933	0.0320103
GNB1	0.28014	0.0228277
SCARB2	0.281742	0.0302813
LAMP1	0.282131	0.0233083
MT-ATP6	0.282175	0.0368834
RPL10	0.283573	0.0255668
NFRKB	0.284521	0.0418943
CD81	0.285387	0.0354708
MLXIP	0.288241	0.0498722
GOLPH3	0.288484	0.04885
PCYOX1	0.290185	0.0498489
RAC1	0.290787	0.0154875
NOTCH2	0.290801	0.0314031
ERGIC1	0.290968	0.0189569
FAM107B	0.291822	0.0249584
AGPAT2	0.293072	0.0376123
MYO1C	0.293255	0.0349131
CAPN1	0.293546	0.0174639
LMTK2	0.294231	0.0446916
NSF	0.294552	0.0388069
RALB	0.294634	0.0256686
MYL6	0.294718	0.018535
ELK1	0.295313	0.0260857
NIPAL3	0.295321	0.0473135
MT-CYB	0.295579	0.014284
NRP1	0.296649	0.011206
GDE1	0.297427	0.0196412
SUMO3	0.297658	0.0401191
SND1	0.298264	0.0143982
PPP1R9B	0.299614	0.0350456
SLC39A1	0.299791	0.0250124
LAMC1	0.300061	0.0263064
RNF123	0.300347	0.0483563
CD44	0.300722	0.00980324
CDC42EP1	0.300746	0.0494921
SRC	0.300925	0.0296506
HSPA8	0.301255	0.0475135
NMNAT2	0.301291	0.049209
CALB1	0.302201	0.0362832
AL161431.1	0.304052	0.047527
POMGNT1	0.304578	0.0200146
ARF1	0.306392	0.0166552
GDI1	0.306472	0.0277819
UBAC2	0.306638	0.0270747
CD46	0.306694	0.0201029
ADIPOR1	0.306861	0.0325029
PTPA	0.307582	0.0404378
CANX	0.308429	0.0104633
INF2	0.310117	0.0316936
SSR2	0.31073	0.0114888
CCNI	0.312825	0.0153899
HDLBP	0.312976	0.015251
DPF2	0.313425	0.0382612
GSR	0.313525	0.0343065
LLGL2	0.313744	0.0413065
KAT7	0.313928	0.034955
RPN1	0.314084	0.0139752
STAU1	0.314158	0.0140357
GPX4	0.314215	0.0263415
UHMK1	0.314592	0.0165897
STK35	0.314917	0.0199135
TM9SF4	0.315437	0.0127778
PLEKHA6	0.317863	0.0373688
GRHL2	0.318032	0.0377083
ACTN1	0.31826	0.0236164
ZDHHC3	0.318807	0.0259883
SURF4	0.318949	0.021565
ZDHHC5	0.319058	0.02307
CD151	0.319155	0.0310331
UNC45A	0.319195	0.0357841
ORAI2	0.31969	0.0381062
USP19	0.320032	0.0258197
SCAP	0.320324	0.0378354
TSPAN3	0.320403	0.0185868
AP2B1	0.320617	0.0228213
CLK2	0.32086	0.0464011
ZNF282	0.322419	0.0342633
GTF3C1	0.322646	0.0293858
MBTPS1	0.322683	0.012591
BSG	0.323041	0.017525
RAB22A	0.323818	0.028116
RN7SL2	0.324161	0.0450776
VPS39	0.325337	0.0277381
INCENP	0.325827	0.0143014
MAL2	0.325993	0.00504167
TWSG1	0.326404	0.0331032
ANPEP	0.326809	0.0187082
IPO13	0.32717	0.0226487
PATL1	0.327898	0.0435115
SVIL	0.3281	0.0321282
GATA2	0.328228	0.0489058
SULF2	0.328368	0.0303324
IQGAP3	0.328527	0.0245431
SCPEP1	0.328694	0.0377834
ARHGEF16	0.329119	0.026489
MKRN1	0.329316	0.0251513
H2AFY	0.329519	0.0390384
LGALS3BP	0.32953	0.02092
ACTN4	0.329667	0.01319
TECPR1	0.330184	0.0344657
TBC1D5	0.330198	0.019129
EFHD2	0.330605	0.0148294
NFKB2	0.33062	0.0141883
ZC3HAV1	0.331317	0.0446414
BCAP31	0.3315	0.0078451
VSIG10	0.332697	0.0368902
MT-ND4	0.332805	0.0160034
GCN1	0.33326	0.00895333
KDM4A	0.333456	0.0323447
LLGL1	0.333647	0.0499436
ZNHIT1	0.334323	0.0384572
TEAD3	0.33615	0.0407838
COL13A1	0.336408	0.00594899
RETSAT	0.338358	0.0200643
HK1	0.338691	0.00453559
ZNF592	0.338848	0.0198371
CIB1	0.338928	0.0406528
LMAN2	0.339308	0.00620895
GAS2L1	0.339628	0.0260371
DCTN1	0.340147	0.0267707
PDIA3	0.341039	0.014355
TBC1D2B	0.341254	0.0349266
AFF4	0.341967	0.0269575
ZDHHC16	0.342292	0.0440209
MMAB	0.342463	0.0309599
CBX5	0.342495	0.0120106
PANX1	0.343753	0.042868
TMEM63B	0.345412	0.0326548
AP2A1	0.345679	0.016063
IDH1	0.345702	0.0107099
ITPR3	0.346285	0.00902298
RTN3	0.346415	0.00410408
ANKRD52	0.347309	0.0262063
NRBP1	0.347988	0.0168778
NECTIN1	0.348318	0.0278913
GPR161	0.348611	0.0193245
TMEM254	0.349319	0.0285837
PAK4	0.349488	0.0174898
TRAFD1	0.349681	0.019171
UBE2R2	0.35048	0.0144165
SLC41A1	0.35064	0.0106121
DUSP3	0.35129	0.00783146
B4GALT7	0.351509	0.0436733
FBP1	0.351559	0.030495
VRK3	0.351673	0.0284908
TM7SF3	0.351676	0.0194157
TSEN34	0.351876	0.0150997
NLRX1	0.352742	0.0457562
DDX17	0.353505	0.00417254
B3GNT3	0.354005	0.0182202
RHPN2	0.354163	0.0432063
NBR1	0.354724	0.0116458
RNF130	0.355955	0.0221898
IGF2BP3	0.356073	0.0228576
EHBP1L1	0.356419	0.00582977
AP1B1	0.357192	0.0143473
ENSA	0.358258	0.0236003
MFSD6	0.358338	0.0213721
RNF10	0.358408	0.00552346
RBM33	0.35844	0.0191207
TNNT1	0.358782	0.013356
U2AF2	0.358793	0.0209332
RARG	0.358827	0.00842616
PLEKHA8	0.358866	0.0300639
KDM3B	0.358944	0.0204444
LRPAP1	0.359462	0.0268584
PRKACA	0.359483	0.00401294
JARID2	0.360035	0.0305385
PKNOX1	0.360213	0.0366182
DAPK3	0.360481	0.0450681
RPAP1	0.360552	0.0218835
ASS1	0.360608	0.00689777
LOXL1	0.360751	0.00432547
USP5	0.361107	0.0199758
ATP2A2	0.361675	0.00202789
KIF13A	0.361729	0.0260049
TSPAN15	0.36309	0.00727923
PRKD2	0.363155	0.0370764
SS18	0.363476	0.0140092
SUN1	0.363867	0.00660772
TGFBR1	0.363889	0.0451726
SIAH2	0.364487	0.0496554
CHST12	0.3647	0.0445968
FBXW5	0.365684	0.00913746
ITGB5	0.365711	0.00728903
PLEKHG5	0.366244	0.0213199
RAP2A	0.366377	0.0410238
NUP210	0.366417	0.00476887
AP2M1	0.366474	0.00850516
PCNT	0.36654	0.0131624
WIPI2	0.36725	0.00726246
TMEM57	0.367861	0.0478488
SEMA6B	0.367959	0.0115003
SLC50A1	0.368105	0.0104764
CLPB	0.368162	0.01448
ZNF609	0.368207	0.0137066
INPPL1	0.368693	0.00539612
TMEM123	0.368702	0.00776794
CAPN2	0.369009	0.00379228
DNAJC5	0.369646	0.00539198
PRKCD	0.369765	0.011165
LY6E	0.369905	0.00278891
ZNF217	0.370068	0.0485752
FBXL17	0.370422	0.0439569
OPTN	0.371125	0.049632
PLEKHA7	0.371635	0.0308887
EPHX1	0.371773	0.0412936
AP1M2	0.371846	0.0131626
RTL8A	0.371909	0.0123282
PACS1	0.371997	0.00943851
STT3A	0.372369	0.00255375
MUL1	0.372544	0.0427891
SLC35F5	0.372739	0.0345411
ABCA2	0.372981	0.045747
CNPY3	0.373178	0.0185135
MED25	0.373199	0.0332089
DCAF11	0.373211	0.0166842
OGFOD3	0.374316	0.0273106
ARHGAP35	0.374893	0.00337864
SLC16A2	0.375373	0.0290871
KEAP1	0.375613	0.0151866
TRIM69	0.375918	0.0411971
SIRT2	0.375992	0.0271395
SGSM2	0.376336	0.0492303
MT-CO3	0.376346	0.00235036
PML	0.376415	0.0346751
POR	0.376475	0.0162586
LINC00857	0.376609	0.0327784
MAPK3	0.377171	0.0364342
NECAP2	0.377822	0.0233234
EXOC7	0.378175	0.0148585
SCAF1	0.378179	0.00763365
WDFY3	0.378306	0.0141941
SORBS3	0.378309	0.0222878
PRDM10	0.378611	0.0407935
AL390719.1	0.379227	0.0447922
AGAP1	0.379993	0.00401217
UBR4	0.380353	0.00346281
CPNE1	0.381096	0.00402517
FGFRL1	0.381346	0.0247676
PTPN14	0.381401	0.0136381
PBX2P1	0.381453	0.0446249
DARS	0.381785	0.00631948
TRIM41	0.382295	0.0468579
TRIM44	0.382315	0.00784684
PLEKHG6	0.382673	0.0365912
XYLT2	0.383337	0.00897138
BACE1	0.383455	0.0187862
ST14	0.383511	0.00333893
ZNF672	0.383659	0.0143357
PDCL	0.384021	0.0293544
CRTC2	0.38403	0.0334133
F11R	0.384632	0.00391274
SLC4A11	0.384715	0.0152773
STEAP2	0.384737	0.0284496
ADAM15	0.385008	0.00362152
MGRN1	0.385247	0.0171547
FMN1	0.386393	0.0337675
CALR	0.38677	0.00987596
OTUB1	0.386875	0.0070545
DCAKD	0.387094	0.0118864
SF3A1	0.387167	0.00948746
CAST	0.387189	0.00792383
PYGL	0.387275	0.0019146
ILVBL	0.387702	0.00695798
SRPX2	0.387731	0.00724446
IP6K1	0.388081	0.0134228
BSPRY	0.388258	0.00711142
SELENON	0.388327	0.0388346
GATAD2B	0.388348	0.0348
DRAM1	0.388451	0.0338656
TMCO3	0.388664	0.00376774
SRRM2	0.389237	0.0112939
BCAR1	0.38933	0.00960944
CNKSR1	0.389334	0.0410798
B4GAT1	0.389428	0.0219506
RBM22	0.389542	0.0217134
PSAP	0.390059	0.0144026
GM2A	0.390078	0.00196463
RHOC	0.390217	0.00376038
NECTIN2	0.390871	0.0263828
LMF2	0.391372	0.0162125
ZFAND5	0.39209	0.00370056
NCOA5	0.392512	0.0181117
MBD3	0.392681	0.035544
COL5A2	0.393096	0.00536281
BRD1	0.39334	0.0279779
KCTD2	0.393439	0.0130131
TCAIM	0.393636	0.0283567
ADGRE5	0.393744	0.00962445
MT2A	0.393763	0.0198365
PLIN3	0.394175	0.00376347
LZTS2	0.394357	0.0109223
PTPN9	0.394601	0.037567
HIF1AN	0.394656	0.0124433
RANBP10	0.394861	0.0390685
UBE2Z	0.394927	0.0018546
DBNL	0.395282	0.0251501
B3GNT2	0.395794	0.0210843
PIH1D1	0.395964	0.0231906
MT-TP	0.396007	0.0309019
MEX3D	0.396398	0.0191491
CPTP	0.396894	0.00870739
PLP2	0.396903	0.00262502
MED15	0.396911	0.0113566
FDFT1	0.39698	0.00248586
LCOR	0.39699	0.0178351
ZNF865	0.39705	0.00776337
NFATC2	0.398291	0.0482038
TMEM87B	0.398302	0.0178275
FAM3A	0.39847	0.00885686
OGFR	0.399336	0.00713478
AES	0.399407	0.00581328
KMT2A	0.399654	0.00945958
TMEM30A	0.400195	0.00504868
HOXB13	0.400374	0.030767
ACTR1B	0.400923	0.0118712
PHLPP1	0.401083	0.0110277
SLC9A7	0.401509	0.0155146
CDC42BPB	0.401863	0.00383831
TM9SF2	0.402131	0.00285854
PPDPF	0.402293	0.00416299
TSPAN6	0.402783	0.0136447
RBPJ	0.402792	0.0102567
NFYC	0.402839	0.0242422
PTPRS	0.4035	0.012679
MAP3K11	0.403978	0.0020887
EPHA2	0.404062	0.00305677
TECR	0.404235	0.00556493
EPN1	0.404247	0.00170063
SAP30L	0.404523	0.0400229
SMARCD1	0.404611	0.0142149
NCOA1	0.404954	0.0318243
RPTOR	0.405121	0.0132626
CBL	0.405168	0.0160512
EVPL	0.405266	0.00937449
NSDHL	0.405666	0.00999481
LDLRAP1	0.405964	0.00989281
UBE3B	0.406657	0.0160213
GTSE1	0.406811	0.0210989
HM13	0.407792	0.00294891
SYNRG	0.407997	0.0192989
CD109	0.408006	0.00503966
GRAMD4	0.408014	0.0266126
MBD5	0.408521	0.0459292
PTPN23	0.408975	0.00958843
FBXO27	0.409055	0.025725
CHD6	0.409174	0.0049138
EEPD1	0.409229	0.00954404
CLCN3	0.409851	0.00763258
CST3	0.409968	0.00376897
DNMT3A	0.410267	0.0111573
GAA	0.410451	0.0292139
OSTF1	0.410458	0.0292833
ZKSCAN5	0.411082	0.0213622
APLP2	0.411212	0.00212217
TNKS2	0.411387	0.0242835
SETD1B	0.411803	0.0159557
RNF214	0.412015	0.0306974
INTS1	0.412084	0.00616239
SLC25A1	0.412802	0.00228912
SLC35C1	0.412816	0.0243832
CSNK1G2	0.41305	0.0059468
ARHGEF7	0.413407	0.00912364
HIPK1	0.41366	0.00496687
SLC35B2	0.413786	0.00231289
SCAND1	0.414032	0.0404455
VPS51	0.414055	0.00402823
PIGT	0.414348	0.00784741
PPP2R1A	0.41436	0.00431748
PNPLA6	0.414751	0.00268362
FAM102A	0.414865	0.0350539
LONP1	0.414901	0.00106432
BAZ2A	0.415062	0.00440618
USP12	0.415323	0.0115186
VGLL4	0.415336	0.00588455
MAN1B1	0.415754	0.00342376
UBXN6	0.416046	0.01286
MAP2K1	0.416186	0.00577579
GNAS	0.416338	0.0105117
FASN	0.416556	0.00254834
CASC4	0.416862	0.0192372
GPT2	0.416871	0.0274976
TPGS2	0.41702	0.00952275
CYB561	0.417403	0.000821158
C20orf96	0.417408	0.0482639
FBXL18	0.417643	0.00831505
RHBDD2	0.417829	0.0138768
KIAA0100	0.418304	0.0101261
FAM174A	0.419461	0.0423351
SDCBP	0.419996	0.00295479
ZNF707	0.420131	0.0165094
DDOST	0.42023	0.000656543
TPM4	0.420352	0.000920787
FBXL19	0.420732	0.00779956
DNM2	0.420769	0.00138868
XXYLT1	0.421462	0.015917
ZNF71	0.421482	0.0242748
PSMC4	0.421749	0.0102561
TJP2	0.42207	0.0023413
FBXO33	0.422715	0.0226448
DDR1	0.423777	0.0400933
CGGBP1	0.424554	0.00341417
MFSD10	0.424969	0.0242447
C5orf15	0.425127	0.0100729
ZDHHC9	0.425499	0.00313045
DYNC1H1	0.425635	0.00120639
MST1R	0.425772	0.00930306
EFNB2	0.425941	0.00359419
CNPPD1	0.426262	0.00961646
TBC1D22A	0.426296	0.013908
SUPT6H	0.426317	0.0035735
HIST1H2BK	0.426705	0.0119561
USP54	0.426769	0.0120244
ARAF	0.427156	0.00396321
DENND4C	0.427258	0.0200825
RNPEPL1	0.428071	0.00728453
MICALL2	0.428337	0.00904534
GXYLT2	0.429256	0.0108814
BSDC1	0.429326	0.00229541
TNRC6B	0.429373	0.0125
WASL	0.429589	0.039498
PCSK1N	0.429843	0.0375944
IL10RB	0.430088	0.014135
RNF187	0.430312	0.00231922
CCDC106	0.430724	0.0205916
CDYL2	0.430904	0.0179452
POM121	0.431155	0.00485732
TOB2	0.431492	0.0132033
TLE1	0.432112	0.00595122
ETV6	0.432343	0.0409195
PLBD2	0.432908	0.00667045
TPRG1L	0.434052	0.00178998
PHPT1	0.434413	0.0098713
PGD	0.434416	0.0132405
FAM210A	0.434513	0.00884534
CLDN3	0.434748	0.0250079
JOSD1	0.434871	0.00274003
SERPINB6	0.434877	0.00157068
VPS37C	0.434878	0.007178
CPNE2	0.435032	0.0227379
ABHD2	0.435036	0.00134393
RGS12	0.435193	0.0215542
ATXN7L3	0.435392	0.00161345
KDELR1	0.43568	0.00130747
CES2	0.435684	0.0440974
MEPCE	0.436515	0.00361205
CELSR2	0.436895	0.0115966
TAOK2	0.437171	0.00207835
NPAS2	0.437428	0.0133792
KCTD15	0.438016	0.00590423
CABLES2	0.438325	0.00496812
ACADVL	0.438495	0.000246037
NKIRAS2	0.438845	0.0269595
MOV10	0.439242	0.0118256
CHSY1	0.439628	0.00673374
TNFAIP1	0.439858	0.00339608
CRB3	0.440201	0.038468
RGL3	0.440254	0.0240382
MLLT6	0.440362	0.00192164
MFSD1	0.440382	0.0163178
NPEPPS	0.440602	0.000833377
RNF145	0.440793	0.00292946
CD9	0.440953	0.000753026
ITM2B	0.441191	0.00147347
NADSYN1	0.441241	0.00229844
FZR1	0.441261	0.00235
ATP1A1	0.441348	0.000494607
VEGFC	0.441358	0.0220197
NOMO1	0.44172	0.000853493
PIEZO1	0.441947	0.00366325
PLIN4	0.442183	0.00501855
DDX6	0.442305	0.00115535
GMEB2	0.442465	0.016983
SOD2	0.442531	0.00147076
NCOA6	0.442543	0.0048641
PI4KB	0.443029	0.00148794
TGOLN2	0.443067	0.00120347
WDR45	0.44311	0.0218899
IDH3G	0.443197	0.00570804
SERTAD2	0.443506	0.00207989
ACVR1	0.443536	0.0145511
CHPF2	0.443596	0.0199115
GMIP	0.443767	0.0206636
HDAC1	0.444097	0.00153054
MT-CO1	0.44413	0.00095435
LIMD1	0.444333	0.00204315
ARHGEF11	0.444717	0.00611139
TNFAIP2	0.445182	0.000527158
CHD2	0.445339	0.0212841
RAB2B	0.445443	0.0343549
GALNT6	0.445697	0.000471497
VSTM2L	0.447663	0.02357
HOMEZ	0.447699	0.0225211
TGFB1	0.447954	0.00505326
FAM83H	0.447988	0.002985
ADGRG1	0.448807	0.00207888
SGCB	0.448837	0.00217225
ANTXR2	0.449134	0.00132341
ZNF646	0.44918	0.0124778
AGPAT3	0.449672	0.00343999
PPFIBP1	0.449966	0.0010992
PRKCSH	0.449999	0.000323566
USF2	0.450042	0.00190271
ZDHHC20	0.450556	0.00168002
DAAM1	0.450603	0.0209379
BMPR2	0.450668	0.0129566
SLC45A4	0.450691	0.00807631
DLG3	0.450905	0.000805572
GGCX	0.451714	0.00266824
PLEKHG3	0.452632	0.00135651
MAN2B1	0.453012	0.0268032
ADGRF1	0.453178	0.000294954
KANK1	0.453991	0.00284482
EPN2	0.454237	0.00487244
PITPNM2	0.455099	0.0336025
CAMTA2	0.455413	0.0223617
PTPRE	0.455613	0.0134063
PRSS23	0.455874	0.0041098
B3GALNT1	0.455902	0.0140849
C12orf49	0.456666	0.00095253
C14orf79	0.4575	0.0422262
ZBTB17	0.458076	0.00722046
RBM15B	0.458087	0.00305856
C6orf89	0.458794	0.000728007
TJAP1	0.458855	0.014428
MSANTD3	0.458965	0.0383743
TEAD2	0.459012	0.0273326
ZNRF1	0.459673	0.00924564
RAI1	0.459764	0.00507831
ADD1	0.459919	0.00161013
MKL2	0.460508	0.0074442
DENND1C	0.460567	0.0204973
P2RX4	0.460601	0.0187363
UNC13D	0.460611	0.00500427
USP22	0.460621	0.00415541
AIFM2	0.460686	0.00147418
TPCN1	0.460709	0.00154572
ITGA3	0.460888	0.000308932
MGAT5	0.461034	0.00198822
PDZD2	0.461334	0.0395016
PSD4	0.462675	0.00332553
OPA3	0.463057	0.0042492
SIK2	0.463399	0.00143096
FBXO34	0.463538	0.00159174
ARNT	0.463743	0.00411474
ATL3	0.463791	0.00170884
SKAP2	0.46382	0.000816191
RCAN3	0.463899	0.0105533
CD276	0.464248	0.0010028
G6PD	0.464492	0.00077319
EBP	0.464729	0.00746437
MGST3	0.465396	0.00429858
ZNF532	0.465564	0.00115425
FUCA1	0.465632	0.00852575
ERGIC3	0.466064	0.00013061
PCYT2	0.466326	0.00558035
CASP2	0.466512	0.00135367
DDA1	0.466623	0.00218121
CNOT3	0.466775	0.00645327
ARID1A	0.467531	0.00101919
CENPBD1P1	0.467936	0.00208954
PLD3	0.468051	0.0119487
UBA1	0.468132	0.000131169
ATG16L1	0.468683	0.000803231
NR2F1-AS1	0.468804	0.0166883
KMT2D	0.468891	0.000777715
MORC2	0.469031	0.00855732
RAC2	0.469087	0.00182909
SH3RF3	0.469094	0.00651975
STXBP1	0.469558	0.00741319
MECP2	0.470089	0.000444482
BTBD2	0.470266	0.00294384
SPIRE2	0.470759	0.0142321
SAMD4B	0.47125	0.000476379
PLEKHH1	0.471663	0.04864
BID	0.471764	0.00255843
IQCJ-SCHIP1	0.47265	0.00713054
MPZL1	0.47307	0.00021145
MARVELD2	0.473094	0.0129063
POM121C	0.473107	0.00138575
APOL2	0.473116	0.0490454
MAGT1	0.473809	0.00022365
TMBIM6	0.474659	0.000159598
TMEM219	0.474663	0.00462205
MAPK1IP1L	0.476075	0.000436886
PCIF1	0.476248	0.00312675
AL035458.2	0.476328	0.0481974
MIB2	0.476551	0.00444404
IQCE	0.476875	0.00208488
TGFA	0.477039	0.000300897
ARHGEF2	0.477137	0.0214207
RB1	0.477193	0.00754395
APBA2	0.477221	0.00107018
GPR108	0.477298	0.00493132
FGD5-AS1	0.477465	0.000866677
PLEKHM3	0.477647	0.0287612
VPS37B	0.477752	0.0286719
PARP10	0.478289	0.0055877
HIVEP3	0.478297	0.00271507
IP6K2	0.478307	0.00219825
CD63	0.478775	8.54078e-05
BZW1	0.479017	9.17715e-05
GOLGA1	0.479263	0.0174861
SLPI	0.4798	0.000306803
WBP2	0.480273	0.00555783
DVL3	0.480443	0.00162827
RUNX2	0.480727	0.00990374
OTUD5	0.481469	0.00192344
PRPF8	0.481475	0.00340368
SLC17A5	0.481634	0.0319298
KAT5	0.481843	0.0314573
FKBP9	0.48208	0.000223602
ZNF319	0.482134	0.0465976
PKP2	0.482869	0.00823227
NOMO3	0.48314	0.0332626
KIAA0513	0.484074	0.0437194
CHPF	0.484287	0.00127056
NUCB1	0.48458	0.00520203
SCARB1	0.484706	0.000445138
SHISA5	0.485228	0.000282868
SHC1	0.485426	0.000382283
XPNPEP3	0.485522	0.0117346
RIC8B	0.486102	0.0227513
NOMO2	0.486532	0.0011848
MSN	0.486655	9.8803e-05
VPS13D	0.488526	0.00372133
TGIF1	0.488764	0.00411582
MINK1	0.489003	0.00161018
RPN2	0.489025	6.00348e-05
PTK6	0.489129	0.00310145
TEF	0.489311	0.0351947
GOLGA2	0.489912	0.00498619
RNF19A	0.489928	0.0197371
VOPP1	0.490406	0.000171568
MAP3K12	0.490472	0.0477554
ARHGAP32	0.491607	0.00115278
TMUB2	0.492394	0.00265537
SLC2A6	0.492397	0.00719819
BAIAP2-AS1	0.492442	0.00432029
FAM222B	0.493837	0.0150753
IGF2R	0.494215	6.82835e-05
PRAG1	0.494498	0.0259723
CSRP2	0.494757	0.00917392
C17orf58	0.495457	0.00917526
ARAP3	0.495953	0.00869304
TACSTD2	0.496008	0.000122394
PCGF3	0.4961	0.0089113
CEBPB	0.496129	0.0285998
ABR	0.496425	0.000369521
AC105243.1	0.496649	0.000139353
IL4R	0.497308	0.0030752
EPB41L1	0.497674	0.000816184
DCAF5	0.497969	0.00112502
ZNF185	0.498145	0.000256002
RELT	0.499084	0.00607062
VEZF1	0.499627	0.000211946
B4GALT1	0.499757	0.000335365
RTL6	0.500296	0.00195591
FLOT2	0.500309	0.00124764
SARAF	0.501074	0.000438622
CPEB4	0.501387	0.0347533
SGPL1	0.501404	0.000136019
C16orf74	0.501525	0.00116126
SQSTM1	0.50197	0.0119514
S100A6	0.502163	0.00891486
CLIP2	0.502354	0.00504014
WDR13	0.502771	0.00356183
GLB1	0.502845	0.000778805
MLEC	0.503095	1.97978e-05
COPA	0.50327	3.76499e-05
PHF2	0.503633	0.00113718
IFT172	0.503978	0.0318287
MAN1A1	0.504008	0.00930138
SERTAD4	0.504957	0.0105393
FBXO46	0.505365	0.00913043
MTMR11	0.505958	0.0282879
TMEM184B	0.50657	0.00157218
LIMK1	0.506836	0.000524502
TINF2	0.50714	0.00849684
USP28	0.507411	0.000659225
DENND4B	0.5075	0.0032021
ABCC1	0.507505	0.000310426
LMNA	0.507594	2.12094e-05
PLCD1	0.507747	0.0460858
PRMT2	0.507779	0.000401213
TST	0.508064	0.0026742
KDM2B	0.508295	0.00499121
MILR1	0.508444	0.0180932
SEPT9	0.508548	0.000135287
TRIM5	0.508648	0.00627776
C8orf82	0.508842	0.00286416
G6PC3	0.508979	0.00419646
NR3C1	0.50958	0.00273358
ARF6	0.510387	2.77381e-05
PPP1CA	0.510754	0.000267997
DGCR2	0.510904	0.000433905
HDAC4	0.511057	0.00343479
TMEM134	0.511528	0.00136065
FKBP10	0.511658	0.000209663
ZNF579	0.511807	0.00159083
ELF1	0.511936	0.00368856
ZFAT	0.512105	0.0105989
PLTP	0.512115	0.00559585
FKBP15	0.512841	0.00113582
AC093627.3	0.513189	0.0255528
STXBP2	0.513509	0.00181595
FBXO32	0.514029	0.0242095
ATP6V0D1	0.515248	0.00201306
EMP2	0.51542	0.000502217
NCOA2	0.516176	0.00361969
ZBTB46	0.516559	0.00749233
SEC16A	0.516786	0.000199205
GBP3	0.517067	0.0118844
SHANK2	0.517089	0.00362652
EPN3	0.51737	0.00640723
RHOV	0.518286	0.0129668
SIRT6	0.518458	0.0137289
CLPTM1	0.518552	0.00021012
GPR107	0.518744	3.47592e-05
KHNYN	0.519858	0.000399012
CRYBB2P1	0.520035	0.00771176
GSTZ1	0.520274	0.0140129
ADCY7	0.520422	0.0121204
MMD	0.52092	0.000163489
BORCS5	0.521283	0.0108798
ZSWIM1	0.5214	0.0121525
HECTD4	0.521451	0.000266096
LUZP1	0.521492	0.00172286
HIST1H4I	0.521648	0.0332194
ACOT8	0.521724	0.00440911
AP2A2	0.522466	0.000209417
RELA	0.522986	0.00032722
MOAP1	0.523183	0.0116366
PACSIN2	0.523194	0.000132651
ZBTB7B	0.523321	0.000147599
RAB8B	0.523442	0.022533
ADAM19	0.523994	4.79661e-05
SPOCK1	0.524259	0.00199194
CBX2	0.524307	0.00152603
GLTP	0.524743	0.000225825
S100A10	0.525501	1.08185e-05
ATRN	0.526008	4.36077e-05
CASKIN2	0.526082	0.00110802
ADGRG6	0.52614	0.000532338
DAZAP2	0.526463	0.000434337
SIRPA	0.526642	0.000974832
WNT9A	0.527492	5.31474e-05
BRD4	0.52862	0.00750114
TKFC	0.528803	0.00664488
SEC24C	0.528862	0.000371011
PDPK1	0.528944	0.00549142
BX322557.1	0.529291	0.0146516
ZFP36L1	0.529758	0.0229411
RNF215	0.530197	0.00973236
FEM1C	0.530225	0.0151191
MYO1E	0.531102	5.61204e-05
RERE	0.531566	0.00100772
COPG1	0.531829	9.44247e-05
TRIP6	0.532295	0.0257789
TMEM19	0.532378	0.0197331
GPR137	0.532661	0.00165628
SPPL2A	0.533535	0.00880077
ATG2A	0.53379	0.000633055
ZNF384	0.534171	0.0118422
MAPK8IP3	0.534221	0.00422535
POLM	0.534271	0.00299717
TMEM51	0.534929	0.00406629
PCNX3	0.53517	0.000160387
TMEM214	0.535257	0.00154363
SCAMP2	0.536006	0.000501121
DOPEY2	0.536185	0.00273856
SQLE	0.536308	1.11395e-05
TULP3	0.536541	0.00689649
ENC1	0.536582	0.0164087
NR2F2	0.536683	0.000351966
BACH1	0.536778	0.00336459
RETREG2	0.537227	0.000165681
B4GALNT1	0.537741	0.0234401
SIPA1L1	0.538183	0.000219132
PI4KA	0.538311	0.000395088
CDC42EP2	0.538369	0.00248276
TRIM38	0.538372	0.00468215
SIL1	0.53873	0.00323727
TCTA	0.538773	0.0249029
RUNDC1	0.539239	0.00717869
CREB3	0.539389	0.00568102
ATG13	0.53956	0.00104991
MYO9B	0.540366	0.000254191
KATNAL1	0.54048	0.0200873
LPAR2	0.540842	0.00194206
CDS2	0.541007	0.000108259
CANT1	0.541063	2.89466e-05
RAB6A	0.541108	4.09353e-05
BCAS3	0.541903	0.00603916
PTTG1IP	0.542038	4.03926e-06
CHMP3	0.542133	0.00112985
B4GALT5	0.542176	2.43214e-05
KXD1	0.542939	0.0190854
CYP20A1	0.542953	0.023694
CARD10	0.543043	0.00301828
FAM193A	0.543644	0.0015475
RTL8C	0.544438	0.000153921
PRRC2A	0.545189	0.0243769
ZBTB7A	0.545256	0.00161939
MED18	0.545723	0.0124015
ZSCAN5A	0.545783	0.0436736
KLHL42	0.546647	0.00143074
FKBP8	0.546842	6.34149e-05
PLEKHF1	0.54728	0.0155292
GOLGA3	0.54732	0.00189592
SLC37A1	0.547606	0.000506248
ERBB3	0.54801	0.000355849
TMEM107	0.548036	0.0298034
TFAP2A	0.548925	0.000905155
CYB5R3	0.549266	8.72762e-05
MAU2	0.549425	0.000544971
KRT8	0.549457	9.51477e-06
PIP5K1C	0.549645	0.000648968
JMJD8	0.550493	0.0116516
SLC25A36	0.550526	0.0100431
TMEM131	0.550989	0.000317325
PAM	0.551193	2.39613e-05
ASPH	0.551439	2.10326e-06
INPP5A	0.551658	0.00208504
ARHGEF10L	0.552527	0.0140958
IL20RA	0.553005	0.025792
KIAA1549	0.553105	0.00112759
PLXNA1	0.553513	0.000100885
IMPAD1	0.553556	2.22003e-05
ZMIZ2	0.55426	0.000214652
MPRIP	0.554565	1.49245e-05
PKIA	0.554877	0.00122999
RABGGTA	0.554877	0.0030203
JADE2	0.555682	0.00174358
STMN3	0.555879	0.0316211
GMDS-AS1	0.556076	0.0423552
FOXP1	0.556719	0.00252705
DHX8	0.557588	6.02928e-05
PTPRU	0.557599	0.000285047
ITGB6	0.557841	0.00476593
ARSB	0.557853	0.0119632
CYB5R2	0.558106	3.3836e-05
TYMP	0.558298	0.0294403
SZT2	0.558808	0.000324629
H1F0	0.559035	0.000453925
HOXA9	0.559484	0.00291347
PXDN	0.560007	3.12029e-05
RAP2B	0.560049	2.35344e-05
ADI1	0.561152	0.00194995
SAV1	0.561906	0.000172978
TMCC2	0.562377	0.020315
ZCCHC3	0.562487	0.00104599
IL17RA	0.562545	0.00119113
SUFU	0.562762	0.00239395
TICAM1	0.562963	0.00381087
ARRB1	0.562995	0.00175614
CFLAR	0.563609	0.000876154
NUDT22	0.563808	0.00299457
MCF2L2	0.563931	0.0193157
KIAA0556	0.564447	0.00193804
RABEP2	0.564491	0.012702
GANAB	0.564922	3.62511e-06
WASHC3	0.564971	0.0343471
CRABP2	0.565315	4.31708e-06
GAB1	0.565373	0.00949696
PRRG4	0.565382	0.000167899
NR1H2	0.565968	1.57275e-05
KLF12	0.566449	0.0136678
RCOR1	0.566533	0.000407724
TPP1	0.566854	0.00155059
MKNK2	0.566907	0.0045112
ERMP1	0.567486	2.29402e-05
BCL9	0.567881	0.000134466
ZDHHC12	0.568313	0.000635798
KIAA1671	0.568334	0.00021619
JOSD2	0.568396	0.00397023
LMTK3	0.568455	0.00428735
TBC1D2	0.568491	0.023387
PARVA	0.568627	0.00520324
KLF5	0.568929	0.000845567
ATP6AP1	0.569013	9.61492e-06
ACOX1	0.569129	2.81076e-05
PITPNM1	0.569286	0.00116862
PRRC2B	0.569433	7.3197e-06
IQCG	0.570029	0.0356928
STK10	0.570093	3.60951e-05
UNKL	0.570649	0.00670459
STAT6	0.570745	0.000478318
CD58	0.570901	0.00174016
NUAK2	0.571491	0.0152917
ERAP1	0.571768	0.00154887
ZNF687	0.571779	0.000221502
BRD3	0.57189	0.00204433
PTPN6	0.572	0.0037939
SYT9	0.572145	0.0283386
KIF3C	0.57259	7.54509e-05
OCLN	0.573016	0.022863
HYOU1	0.573707	0.00142264
STK11IP	0.573774	0.00592593
MEIS2	0.573785	0.0166498
GBA	0.574547	0.000892661
TFE3	0.574741	4.88298e-05
SPRY2	0.575087	0.00391777
PDGFC	0.575268	0.00124539
TLNRD1	0.575553	0.00122084
TSC2	0.575634	0.000123664
CRTC1	0.5767	0.00553772
KLC4	0.577909	0.00381682
SPTBN1	0.578672	4.488e-05
WT1	0.579164	0.0170754
NUMB	0.579311	6.35847e-05
PHACTR4	0.579908	0.000183323
HEBP2	0.580407	9.40743e-05
VASP	0.58089	0.000299197
UBFD1	0.581522	4.84953e-05
CTBP1-AS2	0.581527	0.0239567
TANC2	0.581559	0.00788981
CDK2AP1	0.581815	0.000427878
LINC00963	0.581822	0.000147028
C19orf54	0.582316	0.0389376
TMEM39B	0.583096	0.00219063
FSCN1	0.583918	5.67997e-06
SKI	0.584175	0.000377189
MBOAT7	0.584908	5.51242e-06
INAVA	0.584928	6.57299e-06
PSKH1	0.586318	0.0133473
SREBF1	0.586627	5.78743e-05
ARHGAP31	0.586649	0.00165933
MISP	0.586723	3.13566e-05
GPC1	0.587513	8.69726e-05
CBFA2T2	0.587521	0.00127664
RBFOX2	0.58758	5.85681e-06
GNAI2	0.587673	2.04518e-06
ZXDB	0.587737	0.00637612
MAFF	0.587744	0.0161664
HNMT	0.587862	0.0095087
MARVELD1	0.587993	0.00108321
CTNND1	0.588188	3.76276e-06
MADD	0.588263	0.000280113
RASSF7	0.58869	0.00186528
GSE1	0.588866	7.77261e-06
SLC22A18	0.58919	0.0135292
TBCC	0.589394	0.00224926
SUMF1	0.589565	0.00013309
AC092611.2	0.589598	0.0299799
MT-ND6	0.589782	4.39426e-06
CDH3	0.590302	0.000202142
FOXO4	0.59141	0.00423227
SPINT1	0.592109	6.2685e-05
SP1	0.592474	2.20858e-05
CTTNBP2NL	0.592512	0.00216631
SYTL1	0.592926	0.00162281
TRERF1	0.593089	9.62759e-05
CUX1	0.593215	4.0305e-05
EPOR	0.593225	0.00455628
CHD3	0.593464	9.09402e-07
LOXL2	0.593467	1.13521e-05
PNMA1	0.593655	2.65652e-05
IRF2BP2	0.593715	0.00147408
SYK	0.593866	0.00453434
USP11	0.594015	0.000163815
KIAA2013	0.594092	0.000204498
FRRS1	0.594736	0.00824794
DMTN	0.595135	0.00875462
ATP13A1	0.595159	0.00027053
ZC3H12C	0.595832	1.32551e-05
MAP3K9	0.59597	0.000670271
CMTM3	0.596041	0.00724523
SHB	0.596238	0.0112995
HIPK2	0.596516	1.03494e-05
PDK4	0.596609	0.0168688
CABIN1	0.596709	6.15121e-05
SELENBP1	0.59676	0.00135976
NDST1	0.597104	0.000574318
FAM114A1	0.597463	0.00459165
COMT	0.598099	0.000168419
PRKAR1A	0.598219	7.01411e-06
EFNB1	0.598366	6.54926e-05
F2RL1	0.598827	5.52607e-05
PBRM1	0.59965	0.000637494
CRKL	0.599714	1.67386e-05
SORT1	0.599776	5.13341e-05
CAPNS1	0.599841	5.83553e-05
CCNJL	0.600243	0.00713241
PIGV	0.60048	0.000613921
LTBP2	0.600897	0.000158279
CAPG	0.601123	0.000508265
WBP1L	0.601625	0.000636022
NGEF	0.601914	0.00024263
CEBPD	0.60268	0.0393886
SERINC3	0.602726	7.24113e-06
ZBTB25	0.603167	0.00134092
CCDC22	0.603596	0.000955422
FERMT1	0.604253	0.00109764
MAP3K6	0.604564	0.000601824
S100A16	0.60468	0.000104975
ZNF628	0.605108	0.00603661
CCDC92	0.605261	0.00375052
MED16	0.605588	0.000106646
SPTAN1	0.605671	9.15192e-06
CACFD1	0.60574	0.0062874
IQANK1	0.605993	4.21281e-05
ATN1	0.606543	0.000357809
ACADS	0.606971	0.00737558
MEF2D	0.608173	0.00328765
PPP1R13L	0.608647	0.00191124
NYNRIN	0.609212	0.00563787
UBALD2	0.609471	0.000524476
PYGB	0.609891	1.72941e-05
GBF1	0.610051	1.49154e-05
BARX2	0.610093	0.0020237
TNS3	0.610233	4.24012e-06
BCORL1	0.610623	0.0027118
MAML2	0.610647	0.000588785
SEC61A1	0.610762	0.000362915
SLC20A1	0.611663	5.82972e-05
DPP3	0.612494	0.000514804
MED24	0.612683	0.000100558
LAMB3	0.61299	0.00103973
EPC1	0.613341	0.00920037
MNT	0.614123	0.008431
BMP1	0.614295	0.000178608
MOSPD3	0.614455	0.00135623
GABPB2	0.614475	0.00789031
SLFN11	0.615477	0.000557912
MLPH	0.615642	2.46239e-05
DOCK5	0.61624	7.80992e-06
INTS3	0.616796	4.6808e-06
WFS1	0.617495	2.12854e-05
NPC1	0.618694	0.00155749
CTDSP2	0.618822	1.63494e-05
RBM47	0.619305	0.000179411
C3	0.619499	1.95655e-05
EIF2AK3	0.619505	0.0432062
UAP1L1	0.619519	0.0113567
GRK2	0.619992	4.40507e-06
RIC1	0.620544	0.00577256
MYD88	0.620598	0.000278465
CRIP2	0.620763	0.000253145
RYBP	0.620894	0.000145658
KCNK1	0.621974	0.000231349
H6PD	0.622503	0.000105105
EPAS1	0.622535	3.0092e-06
YAP1	0.622683	2.74653e-06
SPTBN2	0.622883	6.23215e-05
DPY19L1	0.623395	6.42048e-05
MARK2	0.62386	3.5449e-06
NOL3	0.624214	0.000822394
CUEDC1	0.624925	3.89386e-05
HMGCL	0.625242	0.00040284
IGF1R	0.625892	0.00293523
FAM160A1	0.625964	0.00325498
FKRP	0.626162	0.0148477
AC068533.3	0.626487	0.0291836
EMP1	0.626752	8.07873e-05
ACP2	0.627037	0.0059741
AMIGO2	0.627467	2.18766e-06
RBM23	0.627653	1.78664e-05
XPNPEP1	0.628027	7.19864e-05
ING1	0.628367	0.00843262
TSC22D3	0.629236	0.0117859
SH3BP5L	0.629338	9.99184e-06
NHSL1	0.62986	0.0130717
RRBP1	0.630209	8.33173e-08
LRCH3	0.630527	4.23531e-05
NFIX	0.630948	9.00448e-06
NLGN2	0.631044	6.62822e-05
LPIN1	0.631243	1.32312e-05
ST5	0.631367	0.0136972
C6orf132	0.631536	0.000109845
TMX4	0.631884	4.17591e-05
TNIK	0.631924	0.00266508
ZNF436	0.632003	0.00152825
MAGED1	0.632365	0.000249999
GOLPH3L	0.632955	0.000115359
CCDC69	0.633208	0.000135417
ZKSCAN3	0.633317	0.0444155
PIK3R3	0.633423	0.000609913
TNK1	0.633753	0.00613467
MSRA	0.63429	0.0346092
IDS	0.634325	7.03396e-06
RAB40C	0.634911	0.000637121
FAM168A	0.634981	1.86454e-06
AFAP1	0.635565	8.02018e-05
AC078875.1	0.635604	0.0124831
NCKAP5L	0.635771	0.00165536
TBC1D10B	0.636042	9.56781e-05
AL365181.2	0.636289	0.0157964
PEX11A	0.636927	0.000431048
RNF40	0.637014	4.67012e-05
MYO18A	0.637023	2.0985e-05
TOM1L2	0.637378	9.34553e-05
ITPKB	0.637765	3.08199e-05
TSPAN31	0.6379	0.0033892
UNK	0.639119	0.000456827
AP5S1	0.641067	0.004148
YIPF1	0.641411	0.00114637
HCFC1	0.641485	1.81253e-05
TNFRSF14	0.641789	0.0462319
ATF6B	0.642661	0.00042902
PLXNA2	0.642735	0.000936712
ADORA1	0.643694	0.00369921
FAM46A	0.643913	0.0147037
HGSNAT	0.644003	0.000277049
NUMBL	0.644034	0.00455752
CORO1B	0.644692	1.2545e-05
ABTB2	0.645736	2.50924e-05
RALGAPA2	0.645772	2.40294e-05
TRPT1	0.645954	0.00788846
CHST15	0.646172	2.64683e-05
IRF7	0.646431	0.00108271
ZSCAN22	0.646448	0.00261668
LAMB2	0.647212	0.0015938
HIPK3	0.64741	6.59249e-05
BLCAP	0.647735	1.46139e-07
MARF1	0.647776	0.00959886
PTCH1	0.647845	0.0321464
PLEC	0.648057	8.35798e-06
TMEM184A	0.648424	0.000136945
SREBF2	0.648933	1.03507e-05
ALAD	0.650938	0.000189311
WNT5A	0.651226	0.00180764
PTPN21	0.652273	0.0276541
BAMBI	0.652279	0.00723644
HBP1	0.652873	0.0110959
FDPS	0.653061	3.61884e-05
PER1	0.653315	0.014179
CNNM2	0.653888	0.000558361
FAM89B	0.654146	0.0422338
SMTN	0.654162	3.49193e-05
SLC29A4	0.654281	0.00364235
CSGALNACT1	0.654312	9.63043e-05
ZKSCAN1	0.655197	2.54658e-06
2021-03-02	0.655933	0.000534177
PKP3	0.656275	0.000157628
MAPK13	0.656464	4.9945e-06
TBL1X	0.656788	1.3974e-06
MT-ND5	0.657651	2.33262e-08
IER2	0.65812	0.00090676
UPK2	0.659085	0.0144024
RAVER1	0.659194	0.00134463
AC020916.1	0.659442	0.000672046
PLEKHG2	0.660211	0.00337173
SH2B2	0.660401	0.00205258
FOXL1	0.660656	0.00225546
HIST1H2AC	0.661104	0.000386454
LIMCH1	0.661113	0.000450916
CBX8	0.66181	0.00220933
SBK1	0.662351	0.0320762
JUND	0.662895	0.00334816
LRFN3	0.66343	0.00389277
SLC38A10	0.663615	1.82278e-05
SLC35E2B	0.663636	3.1511e-05
LAMC2	0.665396	3.18143e-08
ACSF2	0.666406	8.43842e-05
TOM1	0.667444	0.00359476
ZNF362	0.667913	0.00905467
ZNF219	0.668526	0.029764
LGALS1	0.668559	6.44974e-07
PPL	0.668799	8.09407e-06
AFF1	0.669717	4.67982e-05
TMEM99	0.670586	0.0463213
WDR60	0.670612	0.00112625
HDAC7	0.670829	5.0004e-06
LSR	0.671251	3.00199e-05
KIF13B	0.671568	0.000192498
PPP1R16A	0.6726	0.0014057
MAP1S	0.672819	0.00069075
PKIB	0.67298	9.10399e-05
FLNB	0.674086	1.07682e-07
HPCAL1	0.674133	1.14764e-05
AAK1	0.674203	0.000155607
ZNF469	0.674399	0.00847114
TESK1	0.674564	0.00143947
TMEM63A	0.674799	8.92175e-05
TMC6	0.676532	1.61094e-07
ARID1B	0.676731	5.42297e-05
FOSL2	0.676959	2.89032e-06
EPHB4	0.677027	9.0859e-07
DNAH11	0.677563	7.3143e-05
PPME1	0.677652	0.000253332
MAML1	0.6785	7.60118e-05
SHROOM3	0.678667	0.000205662
CROCC	0.679003	0.00361003
TLN1	0.67934	2.64006e-06
PPP1R13B	0.679755	0.000230569
NPTN	0.679838	3.81141e-06
ARRDC2	0.680019	0.000286118
WWC3	0.680674	3.06346e-06
CLK3	0.681029	0.000381817
GDPD5	0.681278	1.29118e-05
SMPD1	0.681504	0.000339385
DAB2IP	0.681554	3.01053e-06
IBA57	0.681851	0.00564104
MAVS	0.682231	3.83309e-08
FRMD4B	0.683008	0.0166874
TMEM127	0.684168	5.23727e-06
PHC2	0.684295	0.000870444
DNAJC16	0.684458	0.00290906
F3	0.685031	0.00211969
MARCKSL1	0.685263	1.44334e-07
ETV1	0.685416	0.00156818
TRADD	0.685597	0.000531717
SNTB1	0.685618	0.0115091
PRKAA2	0.685716	0.00109967
TOR4A	0.685728	2.89816e-05
S100A13	0.686091	0.00579108
ZNF160	0.686566	0.000109829
AC020661.1	0.686788	0.0276104
PLEKHA8P1	0.686875	0.033703
PAFAH2	0.68696	0.000304953
SPRED3	0.68717	0.00241878
C9orf172	0.687547	0.0111147
ZBTB4	0.68793	1.55466e-06
WDTC1	0.687933	3.91843e-07
HMG20B	0.687979	1.46047e-05
TSPAN9	0.688001	0.00169294
KIAA0040	0.688351	0.00188323
PFKP	0.68846	4.75235e-08
CCSAP	0.68848	0.00158184
TRANK1	0.688851	0.0133457
MANBA	0.688872	0.00056416
AC008124.1	0.689831	0.00176391
SPATA20	0.689854	2.75045e-06
MAST4	0.690878	0.000161659
MPI	0.691417	6.10774e-05
MMP14	0.69163	4.86973e-07
CELSR1	0.691788	5.35456e-06
QSOX1	0.693327	2.79682e-09
FNDC3B	0.69413	1.49253e-06
POGZ	0.694169	8.73458e-07
EDEM1	0.696638	2.44979e-05
HMGCS1	0.696978	4.23164e-05
CALCOCO1	0.697543	0.00742569
GRN	0.698778	3.78415e-05
RIN3	0.699688	0.000127365
GSN	0.700408	0.00112001
PIGO	0.700832	0.000811461
BTBD9	0.700989	0.000304163
CHTF8	0.70168	1.37481e-05
TWF2	0.701847	0.00026674
PHLDA1	0.701965	9.05939e-09
BCAR3	0.702954	4.41334e-09
ADD3	0.703106	2.74483e-05
ZFHX3	0.703216	3.02342e-05
C4orf36	0.70331	0.0142105
LASP1	0.704336	2.20649e-05
SCAMP4	0.705658	8.63286e-05
DHCR7	0.70603	6.20276e-09
MANSC1	0.70654	0.00688448
CA5B	0.707361	0.0111239
MICALL1	0.707868	1.89062e-05
FMNL1	0.707927	0.00179151
PLIN5	0.708434	0.0495192
SNHG18	0.708491	0.00453548
FA2H	0.708837	0.00018217
CDKN2C	0.709025	0.000992032
SH3BGRL3	0.709376	6.22791e-06
THSD4	0.709407	1.32603e-07
GAREM1	0.710495	0.0117884
STK36	0.710871	0.00438534
PRSS16	0.711647	0.00495933
C17orf62	0.711749	1.11872e-05
RUNX1	0.711798	4.96604e-05
LDHA	0.711821	8.56863e-07
PLEKHG1	0.712489	0.0115486
TNIP1	0.712852	4.76077e-07
PERP	0.713615	1.38264e-08
FICD	0.713727	0.0469125
TSC22D4	0.714074	1.12695e-06
ADPRH	0.715681	0.0118168
IRF2	0.716007	0.000379301
OSMR	0.71627	3.79174e-06
BANP	0.7165	7.55204e-05
HMGCR	0.716744	1.61868e-07
PRKCA	0.718334	7.98987e-08
MINDY1	0.718704	0.0202664
ZBED5-AS1	0.719145	0.00683751
MINDY2	0.719793	0.0258701
RNF223	0.720097	0.000339486
TAGLN2	0.720968	1.56446e-09
CAT	0.721422	3.74507e-08
KDM2A	0.721723	1.07126e-08
GALNS	0.72272	2.1935e-05
INSL3	0.723024	0.0451171
SERPINB1	0.723202	1.44683e-06
MED12	0.723995	2.2907e-05
PIAS3	0.725184	1.03215e-05
FOXC1	0.725495	0.000783807
NR1H3	0.726123	0.000563595
FAM162A	0.726196	5.92281e-07
EMP3	0.727216	0.00115957
ATG9A	0.727723	4.98613e-07
NARF	0.727893	3.55425e-07
PSPN	0.728128	0.0418656
GATA2-AS1	0.728168	0.00133838
IRF6	0.728217	0.00203789
NET1	0.728266	6.34959e-08
PTRHD1	0.729523	0.0294348
KIAA0895L	0.729804	0.0027928
KDELC2	0.730206	3.04774e-06
IL17RC	0.730628	4.30725e-06
DTX4	0.730664	3.84323e-06
DNAJB2	0.731024	6.23384e-07
KLF11	0.731725	0.00135359
EIF4EBP2	0.731851	3.20644e-07
AMZ1	0.733168	0.00108008
DTNA	0.733359	0.00427791
LPIN2	0.733543	1.24645e-05
NCSTN	0.733991	9.31449e-07
PAN2	0.734552	0.000133585
RAB3D	0.736558	0.00262583
HCN3	0.737268	0.0475539
MBD6	0.737768	0.000103341
COQ8B	0.737992	0.00476419
LRP5	0.739021	1.57165e-07
CAMSAP3	0.740824	0.000668389
RAP1GAP	0.741593	0.000825931
SOX7	0.74162	0.0133698
CYTH2	0.743246	2.33352e-05
SC5D	0.743375	1.61001e-06
P4HB	0.743892	1.19856e-06
MVK	0.744073	1.08871e-05
WIPF2	0.744613	1.55341e-06
DOT1L	0.744672	2.40134e-05
SALL2	0.745785	0.00143912
SLC39A11	0.746158	2.98314e-06
MIRLET7BHG	0.746194	0.000361245
ABL1	0.746272	3.86434e-07
GAPDH	0.746824	1.04136e-09
RP11-318K12.1	0.746892	0.0134841
MTX1P1	0.746994	0.000929842
EPS8L1	0.74716	5.64805e-06
BCKDK	0.747784	2.89472e-05
SLC6A8	0.747972	4.01204e-09
PGPEP1	0.749164	0.000447116
ANKRD9	0.749213	2.72249e-05
HELZ2	0.749546	6.42026e-05
TNFAIP8	0.749822	4.97197e-05
TRIM2	0.752085	0.00503523
ICK	0.752697	0.00057059
ZBTB38	0.75298	2.22865e-05
CPLX1	0.753366	0.020959
HSD17B7	0.753608	7.99008e-06
BTBD11	0.754172	0.000516733
NR1D1	0.755411	0.0172692
PRR12	0.755416	2.27086e-06
TNKS1BP1	0.75607	1.43006e-10
ACAT2	0.756302	6.95696e-06
ATP7A	0.756747	0.000947969
ITGA1	0.756871	0.0336046
WASF2	0.757503	2.12835e-08
PLXNB2	0.757935	3.0131e-06
AC004080.2	0.758416	0.0273267
AC093668.2	0.758676	0.00974113
CBX6	0.758865	3.37604e-08
SLC25A23	0.759585	1.35669e-07
FBN1	0.759839	0.0284591
AC108860.2	0.760468	0.0361673
LRRC8A	0.760941	6.25633e-07
TRIOBP	0.761091	2.92833e-08
FAM20C	0.7613	1.38573e-08
MSRB1	0.761315	8.88104e-05
FBRS	0.761352	1.33999e-07
BCAN	0.76141	0.000625574
CLDN4	0.76238	5.48491e-08
CSRP1	0.763594	0.000534121
TMEM165	0.764	1.83356e-08
SEMA4A	0.764294	0.00648984
AP001107.9	0.764582	0.0369238
KIAA1522	0.765094	3.25275e-06
ZNF425	0.765877	0.0166262
CASZ1	0.767282	0.0016094
ZMIZ1	0.767742	1.34865e-05
CICP14	0.768025	0.042273
TSKU	0.768287	5.01557e-06
ESYT2	0.768417	4.29243e-08
NCKAP5	0.768448	0.00601644
IL32	0.768534	0.00447625
ARID5A	0.768626	0.00119891
CTDP1	0.768679	1.45345e-07
BMF	0.768867	0.00974067
SEMA7A	0.769823	2.92117e-09
ZNF414	0.770386	0.000982212
ALKBH5	0.770571	4.85164e-08
NAB2	0.770748	0.00112677
INO80D	0.771417	0.0246372
CLSTN3	0.772347	6.11148e-05
HSPG2	0.775238	1.47014e-06
SERPINH1	0.775316	1.04826e-05
ZC2HC1C	0.775827	0.0390752
PRAC2	0.776197	0.0174891
CLASP1	0.776347	2.25321e-07
SOGA1	0.776589	1.81937e-07
APOLD1	0.777145	0.00114204
NEBL	0.777764	0.00833259
APAF1	0.778077	0.0012321
TNS4	0.779704	8.30018e-05
ADCY6	0.7799	4.66734e-08
C3orf67	0.779949	0.0405255
BCL9L	0.78097	1.97048e-07
SHROOM2	0.781873	2.50531e-05
SYT17	0.782086	0.0200106
MVD	0.782388	3.80674e-09
GBP2	0.782915	0.00349412
TXNDC15	0.783236	0.00108283
STAT2	0.783987	1.008e-06
RETREG3	0.784304	5.53642e-06
KDM4C	0.784359	2.41542e-05
PARP3	0.785342	0.00137033
TPI1	0.786596	1.28586e-08
TNFRSF1A	0.787024	1.78039e-08
ZNF827	0.78703	4.27753e-05
MKRN2OS	0.787264	0.011161
SLC9A1	0.788609	1.77922e-06
AHDC1	0.788754	1.14599e-05
TRIM62	0.788959	0.000649812
DLGAP4	0.789341	4.4406e-05
JMJD6	0.789387	5.06143e-06
TJP3	0.789829	0.000233696
MCL1	0.789873	4.35568e-11
BCL10	0.790093	3.82403e-05
RSPH3	0.790846	0.000755666
NORAD	0.790951	3.74677e-09
KAT2B	0.791018	0.00194997
TRIM8	0.791289	4.67097e-07
NUMA1	0.791641	2.8227e-08
CDK2AP2	0.791705	2.27508e-06
IGSF3	0.793113	6.29745e-09
KIAA0319L	0.793185	6.43423e-08
RSBN1	0.793521	4.10495e-05
EP300	0.794034	2.85757e-06
CNOT8	0.794971	2.1969e-06
RIN2	0.795201	2.53621e-08
ERO1A	0.79562	3.49015e-08
ARSA	0.796147	6.40041e-05
ATP8B3	0.796667	0.0465789
APH1B	0.79767	0.0048507
TBC1D17	0.797988	1.1969e-05
KRT15	0.798453	0.000825784
MVP	0.799561	7.39867e-06
C11orf95	0.801449	1.85254e-05
PLXNB1	0.802338	9.34198e-08
PGAP3	0.802357	0.00496171
ARHGAP45	0.80236	5.81475e-07
SERINC2	0.803596	4.62643e-07
CUL7	0.80431	0.00042821
CFD	0.804554	0.000152533
PRRT3	0.804686	0.017157
SEZ6L2	0.8048	0.000275279
SFXN3	0.805263	4.58385e-08
ABCA7	0.807308	9.23132e-06
FZD7	0.808453	0.00224907
IPMK	0.808724	5.67138e-05
FAM110A	0.810396	1.97693e-07
DHCR24	0.810407	8.23508e-10
OSCP1	0.810679	0.0204708
ZCCHC24	0.810792	0.000247236
SCD	0.811011	8.71902e-11
GLI3	0.812931	1.04729e-05
TPI1P1	0.812969	0.00623995
RAB5B	0.813688	6.11766e-06
GAPDHP1	0.813863	0.00230378
HR	0.813887	2.54504e-05
GBA2	0.815012	2.07162e-08
AGO4	0.816006	1.09238e-05
TMEM92	0.816265	4.05356e-05
VIM	0.816644	0.034707
FIZ1	0.818348	7.53132e-05
FOXP4	0.818553	3.26174e-06
TMEM53	0.818676	0.00828815
KLHL3	0.818931	0.00446372
PGAM1	0.819191	8.38339e-07
ZMYM3	0.819999	1.42287e-08
ATP1B1	0.821356	8.23571e-11
MARCKS	0.82137	3.33278e-10
SNHG14	0.821538	3.41039e-06
TADA3	0.822	3.54197e-06
CEP250	0.822164	2.16431e-10
LRCH4	0.822789	0.0182389
ARSJ	0.826579	0.000750398
FN1	0.827487	1.27912e-10
ITPRIP	0.82817	2.92792e-05
CSF3	0.828511	0.0105047
BMT2	0.829506	0.0025347
CDC42BPG	0.829605	1.17116e-07
ABCC3	0.831069	1.73729e-11
PNPLA2	0.831185	0.00216316
PLD1	0.832344	1.39613e-05
ILDR1	0.832732	0.000852873
ALDOA	0.833157	3.98941e-12
KDM5C	0.833431	1.11293e-10
DEGS1	0.833577	8.81552e-09
SAP30	0.83367	1.22e-05
LAMA3	0.833939	4.52382e-11
SIDT2	0.833966	2.29416e-06
KDM5B	0.83405	1.70132e-06
PADI2	0.83412	0.000483729
TNFRSF21	0.834301	9.69704e-08
BRPF3	0.834582	4.21026e-08
CCDC102A	0.834854	0.000514792
HELZ	0.835198	3.13779e-07
AC141930.1	0.83561	0.000482723
TMEM132A	0.83694	2.02629e-11
EFNA3	0.837756	0.00328973
ANO1	0.83823	8.82936e-07
NUDT18	0.839216	0.0163988
CREB3L2	0.839494	0.000186526
KLF13	0.839718	5.59092e-06
SLC12A2	0.839898	4.08034e-09
RNF208	0.839962	0.000681333
LRIG1	0.840392	0.000563939
CARHSP1	0.840706	0.025359
CDH1	0.841077	1.08926e-11
LMLN	0.841703	0.000228824
MPZL2	0.841781	4.40586e-08
ATP2B4	0.84279	3.63427e-05
RGP1	0.844662	2.16093e-05
CDON	0.844767	1.22775e-06
PPP1R26-AS1	0.84504	0.0024584
GLG1	0.84563	8.55392e-12
OBSCN	0.847503	2.90928e-06
RREB1	0.847559	7.50195e-08
BAHCC1	0.849427	1.1407e-06
SMOX	0.850023	1.87299e-07
AGRN	0.851015	3.6879e-08
ST6GAL2	0.851807	8.49368e-07
CSTB	0.851821	2.77854e-11
TGFBI	0.85331	1.88814e-06
HS6ST2	0.853364	7.80101e-05
PDK1	0.853597	2.38983e-07
LSS	0.854476	1.24327e-08
PRR36	0.85768	0.00063264
MXD4	0.857692	7.51012e-06
HID1	0.857714	2.30501e-05
PDK3	0.858515	4.33584e-06
SLC22A23	0.858639	0.000247779
DPCD	0.859207	0.000390049
AC079949.1	0.860274	0.0229092
FBXO42	0.86038	1.23949e-05
NFE2L1	0.860685	3.46772e-11
ENO1	0.861176	3.8384e-10
AL035587.1	0.861724	0.0159386
PKM	0.863021	3.72179e-09
LINC00339	0.863392	0.0224393
KANSL1	0.863791	1.45702e-07
CDC42EP4	0.864039	9.15335e-10
CYB5D2	0.865563	0.000170114
FANK1	0.866958	0.0495265
PTGFR	0.868754	5.75854e-06
IGFBP4	0.870508	1.38594e-07
CDKN1B	0.871029	4.15478e-06
MT-ND1	0.871037	1.1786e-05
TBC1D9B	0.871585	2.38256e-08
FAM43A	0.87202	0.00506675
GRB10	0.872397	4.1372e-06
C2orf82	0.872698	0.00458613
ZNF358	0.87339	6.06981e-05
LNPK	0.874151	2.88361e-09
B4GALNT2	0.876918	0.0442967
RIPK4	0.877255	1.1069e-08
S100A9	0.877366	1.12376e-12
OR7E14P	0.877687	0.0286987
HOTTIP	0.877705	0.00141416
LOXL1-AS1	0.877948	1.82934e-09
AP001033.1	0.879499	0.0162467
MDFIC	0.880068	1.20981e-05
PAPSS2	0.880386	6.41904e-06
ODF3B	0.881057	0.0463853
SHROOM1	0.881717	3.57229e-05
TNRC18	0.881992	1.01766e-09
SOD3	0.882109	0.0196816
SERTAD3	0.88248	5.95042e-05
BICDL1	0.883089	0.028298
AC004112.1	0.884429	0.00527875
IDUA	0.885404	0.049096
TMC8	0.885847	0.0413682
LRP10	0.886317	2.62158e-10
COL9A3	0.887886	0.0091322
ZSWIM4	0.889782	3.60868e-06
GPI	0.890353	1.05985e-09
BCL3	0.890872	5.55521e-05
CFAP44	0.891167	0.0027096
FAM129B	0.891732	5.53767e-13
HSH2D	0.89224	0.000264785
ARFGEF3	0.892691	4.15722e-10
ARHGEF37	0.893126	1.37417e-07
RHOB	0.893836	5.40897e-05
KIAA0319	0.89386	0.0175273
KIAA0355	0.895039	0.000474742
UBE2O	0.895137	9.72832e-11
ARAP1	0.895144	2.42091e-09
CREG2	0.895553	0.00120073
ZER1	0.896684	1.34498e-07
CRYBG2	0.896973	6.71094e-08
EMC10	0.897592	0.0011803
MSMO1	0.897647	1.79056e-06
SLC26A6	0.899476	5.34094e-08
RALGDS	0.900675	2.26493e-05
FAM84B	0.901643	1.31901e-13
BCKDHB	0.902253	0.000402551
DNER	0.902919	0.0154636
OSR1	0.903605	0.00017179
AHNAK	0.904972	1.3867e-12
SLC45A1	0.905713	0.044572
ALPK3	0.905727	1.86663e-08
ANO7	0.907022	0.0138558
TBC1D10A	0.907305	0.00459574
PGM1	0.907438	2.36366e-11
OSER1-AS1	0.909842	0.000836881
TMEM94	0.911161	1.62961e-10
LDHAP4	0.912528	0.00736234
RNASEL	0.914313	0.00812774
SLITRK6	0.91445	2.68922e-05
AL049634.2	0.915437	0.0192096
ACER3	0.916632	6.73122e-11
NPTXR	0.919918	0.000898497
CLSTN1	0.919943	2.40656e-11
PLOD1	0.920063	1.81178e-11
SOWAHB	0.920626	0.00384939
ANO8	0.92171	2.01386e-08
C1RL	0.922259	3.23396e-05
RNPEP	0.923914	5.45509e-06
CCDC120	0.923985	7.22846e-06
SEMA3C	0.92421	3.05888e-09
PLPP3	0.926109	0.00654269
SPRED2	0.926604	6.6439e-11
SLC25A45	0.927853	0.0139865
KRCC1	0.930351	6.20891e-06
EPHA1	0.931069	1.13327e-10
DUSP16	0.93183	8.00023e-10
GRAMD1B	0.932253	5.27397e-09
AC073342.1	0.932308	0.0137146
TNFRSF10C	0.933731	0.026301
ACOT11	0.933814	0.000775633
TEP1	0.934048	1.53178e-07
DNTTIP1	0.934547	4.08172e-09
SULT2B1	0.934798	0.0022744
TM4SF1	0.935703	1.31404e-14
ACSS2	0.936522	3.79819e-11
TBX3	0.93655	5.45404e-11
WWTR1	0.937302	2.65142e-12
AL391121.1	0.940212	7.55001e-05
WNK4	0.941071	1.55954e-09
CCNA1	0.941382	0.0127493
MAGIX	0.941641	0.0282255
RPE65	0.94185	1.77592e-05
ATXN1	0.942988	3.72404e-06
ABHD17C	0.943188	1.87542e-07
NFIL3	0.943795	0.00025123
SNX21	0.94538	1.2508e-06
DSC2	0.946273	1.18336e-05
SLC12A6	0.946728	3.45774e-10
AMPD3	0.947185	1.28379e-07
PCDH7	0.947994	0.0227086
TRPV4	0.950026	0.000697999
KANK2	0.950523	5.2631e-13
HYAL3	0.95091	0.000214999
PIK3C2B	0.951426	1.73109e-08
CDK19	0.951884	7.95286e-07
SHISA3	0.952089	0.0113917
BCOR	0.952764	1.68747e-09
AP5B1	0.953518	2.05931e-06
TNFAIP3	0.953604	7.10672e-09
AC079922.2	0.953731	0.04892
IGSF9	0.954793	2.36315e-11
COL1A1	0.955502	9.99435e-09
OLFML2A	0.955742	2.02442e-07
FAM83F	0.955977	4.47104e-08
S100A8	0.956208	0.0031956
PSPHP1	0.956538	0.0025322
CREBBP	0.957078	1.6627e-08
AC092368.3	0.957826	0.0049321
PCDH1	0.959289	1.11359e-07
LPIN3	0.959572	6.2484e-08
AC104024.2	0.959803	0.01922
ZC3H12A	0.96097	2.11247e-11
COL4A5	0.96138	1.28424e-11
DUSP4	0.961644	3.5324e-15
TAF9B	0.962679	5.4513e-08
GATA3	0.963404	6.20749e-06
IFNGR2	0.963452	4.84996e-09
TLE3	0.964183	1.83506e-10
RRAGA	0.968537	7.07647e-10
TTYH3	0.969192	2.63847e-12
HIST1H4H	0.970024	0.000276176
DNAJC22	0.972224	3.53912e-07
LAMA5	0.973179	2.10776e-09
RPH3AL	0.974313	2.26222e-07
CPOX	0.974415	6.39188e-08
PLOD2	0.974662	6.45194e-09
DNAJC27-AS1	0.975402	0.0359488
AC073335.2	0.97631	0.0272106
TCF7L2	0.978016	4.89654e-08
BTG1	0.982402	3.94939e-05
ZSWIM8	0.985765	1.473e-10
RFX1	0.986214	1.0644e-07
FRK	0.986321	0.013763
SDHAP3	0.986616	0.00143009
DAG1	0.986933	3.48791e-09
AC079949.2	0.987329	0.000705051
KLF7	0.989184	3.89045e-05
ZNF467	0.990499	0.017892
SLC9A3R2	0.991655	1.61012e-12
AL355075.4	0.992917	0.0251509
SPTLC3	0.99675	2.55428e-08
CCL28	0.997241	6.22833e-05
KCNN4	0.999609	2.30348e-07
ARMC5	1.00342	0.0128651
ZNF703	1.0047	9.30037e-08
MAN2B2	1.00513	9.63019e-09
MB	1.00526	9.14281e-07
HIST1H3H	1.00544	0.0107232
LPAR5	1.00946	0.0115677
ECH1	1.01278	5.1378e-09
SERPINE2	1.01334	4.63314e-10
CTHRC1	1.01372	2.93e-09
LYPD1	1.01471	0.00360283
AL691432.2	1.01641	0.0057141
MGC27382	1.0169	0.000548482
JUP	1.0169	1.00562e-10
CAPN8	1.01713	0.00249144
TRAPPC5	1.01732	0.0241343
DISP2	1.019	0.0034578
FAM13A	1.01946	2.47276e-07
PLEKHM1	1.02457	7.58197e-08
MXI1	1.02536	4.66006e-07
CORO2A	1.02617	4.08079e-08
YEATS2	1.02817	3.99249e-13
HOXB2	1.02829	0.0490796
SERTAD1	1.0284	0.00260615
MTHFR	1.02844	0.000686156
RAB20	1.02901	4.22476e-06
SERINC5	1.02936	4.62641e-05
NWD1	1.02968	0.000124262
AC007255.1	1.03036	0.0259949
C15orf39	1.03128	8.1836e-10
NOTCH3	1.03161	0.0171844
NAALADL2	1.03225	0.00104886
PC	1.03242	2.42813e-11
NFKBIA	1.03444	4.0821e-17
VGF	1.03447	0.0190226
ARSD	1.03481	5.32664e-09
CBLN3	1.03759	0.031346
AL035661.1	1.03899	8.8015e-07
OLMALINC	1.03904	1.53476e-07
AL592295.3	1.04202	0.00255888
CYP26B1	1.04252	0.00947779
CIC	1.04252	7.71826e-09
AC144450.1	1.04885	0.04132
ABCA1	1.049	0.00248635
FOXA1	1.05104	1.33409e-13
TM7SF2	1.05307	5.31296e-08
B3GNT9	1.05414	0.0304765
YPEL1	1.0544	0.00847396
NFATC4	1.05655	1.19085e-08
AC144652.1	1.0573	0.00712735
PFKL	1.05956	1.19885e-17
ATP9A	1.06237	1.12816e-14
LINC00511	1.06404	7.32544e-09
PBX1	1.06405	7.11252e-09
ELMSAN1	1.06785	2.1359e-13
LDB3	1.06874	0.00914266
MIR3681HG	1.06982	0.0260726
KLF4	1.0737	5.42554e-07
PTGES	1.07512	3.81414e-11
NEFL	1.07516	0.0039718
SRD5A3	1.07529	0.000252465
PTPRB	1.07646	0.00768334
RAB11B	1.07667	6.25483e-11
ITGA2	1.07706	6.19113e-17
SLC7A8	1.07709	0.0394815
AP000944.1	1.07767	0.0194179
ZYX	1.07864	3.05924e-09
ARTN	1.07908	2.82362e-06
WSB1	1.07989	2.0582e-08
SPRY1	1.0804	2.558e-09
FRY	1.08325	0.000309609
DMPK	1.08372	0.000103004
LPCAT1	1.08575	1.48086e-15
SPDEF	1.08614	1.51375e-11
LINC00648	1.08653	0.00018501
COL4A4	1.0882	0.000896296
SEMA3F	1.08945	4.27959e-15
SLC27A3	1.09298	9.30236e-05
AC138512.1	1.09304	0.0175786
RNF122	1.09386	0.00104188
ST3GAL1	1.09542	2.76163e-20
NTSR1	1.09589	0.0147502
FAM219A	1.09606	8.22494e-10
HCAR1	1.09783	9.20313e-06
COL6A1	1.09793	9.44461e-13
SLC2A10	1.0987	5.37129e-12
ADPRHL1	1.09896	5.61754e-07
P2RY2	1.09953	2.09033e-08
KRT19	1.09959	7.80639e-20
CTDSP1	1.10001	1.84641e-12
KAT6B	1.10134	2.99169e-09
LINC00898	1.10243	0.0483045
SOX13	1.10372	3.21706e-13
AK4	1.10425	7.34997e-15
HIVEP2	1.10457	9.40127e-11
SERPINB8	1.10515	3.37567e-09
ECE1	1.10532	3.92468e-17
AC025580.2	1.10668	9.00753e-05
THNSL2	1.10785	0.00256805
PSMG3-AS1	1.11394	2.26811e-05
AC079795.1	1.11507	0.0180974
FAM214B	1.11535	3.9925e-09
IQSEC2	1.11992	1.27717e-09
TPBG	1.12036	7.40845e-13
PROM2	1.12125	4.61755e-14
RNF43	1.12177	0.0032998
NCCRP1	1.12191	0.0169064
LTBP3	1.12332	3.5076e-08
DHRS13	1.12422	0.0277905
ZNF792	1.12425	0.000157349
TNC	1.12552	5.30819e-14
SEMA4C	1.12605	5.53482e-14
MALL	1.12811	1.99771e-08
CBX7	1.13005	1.52705e-08
PKDCC	1.13305	0.000610126
TMEM92-AS1	1.13346	0.00578049
ING4	1.13437	5.98479e-07
BIK	1.13632	1.18084e-05
MLLT3	1.13852	1.03079e-05
PLXNA3	1.14046	3.24178e-09
ST6GALNAC1	1.14095	0.0071797
KIAA1217	1.14391	5.21956e-14
P2RY6	1.14399	0.0123916
SGK1	1.14432	0.00110291
SLC12A5	1.14878	0.00619406
SMIM14	1.15097	0.020179
MISP3	1.15102	0.00143397
MIR3687	1.15162	0.0445667
AQP3	1.15187	0.000582073
CPAMD8	1.15262	0.0082938
IL1RN	1.15289	0.0264276
PLCH2	1.15516	0.000982832
TMEM173	1.15595	0.000662932
INSIG1	1.15663	1.37028e-08
UPRT	1.15696	2.73131e-07
SPTSSB	1.15713	2.6088e-11
AP002761.4	1.15946	9.55132e-12
HERC3	1.15976	4.61223e-09
SRCIN1	1.15981	7.40456e-09
AC104819.3	1.16072	0.032479
NCOR2	1.16162	4.16027e-16
AC093673.1	1.16188	1.09567e-13
ZNF395	1.16297	5.13958e-15
AL132800.1	1.16491	0.0488027
PLEKHB1	1.16692	4.11066e-06
LINC01547	1.168	3.8269e-19
MIDN	1.16945	7.05683e-11
COL6A2	1.17024	1.78755e-13
PLAUR	1.17116	8.24552e-16
AC091179.2	1.17177	0.0226345
GLIS3	1.17274	1.34298e-15
LINC01588	1.17296	8.22269e-11
SOCS3	1.17431	3.36686e-11
EDN1	1.17432	4.36737e-07
PPARD	1.17535	5.88421e-13
PHF21A	1.17701	3.28526e-07
P4HA2	1.17741	3.49891e-14
AL365356.5	1.17979	0.0013737
TMEM158	1.18021	7.11082e-10
LINC00649	1.18106	2.20486e-11
PCYT1A	1.183	0.00389788
STARD4	1.18401	9.99225e-06
SUN2	1.18605	1.91123e-10
PFKFB3	1.18606	8.11392e-19
BHLHE40-AS1	1.1861	0.0243945
ZFYVE1	1.18658	3.99776e-06
ECM1	1.18673	0.0377417
FXYD3	1.18719	3.43156e-07
RHOF	1.18784	3.39938e-06
KLF10	1.18794	2.07397e-19
CDCP1	1.1904	1.54349e-18
ARL14	1.19166	0.000408455
AC026412.1	1.19188	1.03383e-06
OBSL1	1.19432	2.19155e-14
FZD4	1.19507	0.00462827
C1QTNF1	1.1962	4.21335e-12
KPNA7	1.1967	0.00554331
TFF2	1.19688	0.0422225
RASSF2	1.19742	4.07271e-10
AC099329.3	1.20101	0.0329195
GYS1	1.20131	3.81768e-13
LDLR	1.20617	1.49714e-15
ARID3A	1.20617	7.26541e-07
AL109615.3	1.21039	7.8974e-09
PRKAR1B	1.21321	3.88776e-12
CXCL5	1.21434	0.00695412
SYT12	1.21572	3.33104e-07
NCKIPSD	1.2193	3.72729e-17
VPS37D	1.22008	6.56396e-05
IL11	1.22249	5.52563e-05
GRB7	1.22256	1.33851e-06
P4HA1	1.22296	1.90928e-10
SEMA3B	1.22484	1.55116e-12
SHH	1.22533	5.39839e-12
CAMK1D	1.22551	5.94964e-09
SDAD1P1	1.22598	0.00199689
C22orf23	1.22611	5.90587e-05
TMEM45B	1.22649	1.52033e-22
BOC	1.22791	3.68383e-05
WDR54	1.23059	7.54165e-11
MAPK7	1.23128	6.15146e-08
CXXC5	1.23225	4.81283e-14
SLC2A1-AS1	1.23257	0.000544054
FAM131B	1.23263	4.80726e-08
P4HA2-AS1	1.23269	0.00840896
TSC22D1	1.23385	4.09412e-13
HK2	1.23761	1.27228e-23
SNX33	1.23764	4.64804e-17
STX1A	1.23775	5.21381e-07
SYNPO	1.24034	2.14466e-19
TXNIP	1.24302	5.36729e-10
AP001972.5	1.24493	3.92095e-06
MEGF8	1.24573	3.40719e-19
KLHDC9	1.24596	0.00923184
AC239800.3	1.25159	0.00173684
CARD6	1.25217	7.82021e-05
GBE1	1.25371	5.82173e-20
HES1	1.25809	2.3465e-11
TOB1	1.25892	1.29698e-11
KDM6B	1.25996	0.0157295
RASSF4	1.26083	2.25289e-09
SOX21	1.26202	1.87783e-06
CAMK2N1	1.26233	1.787e-08
DPYSL2	1.26327	5.74514e-18
GTF2IP20	1.2676	0.000120417
SSPN	1.26841	0.00644961
ARHGAP27	1.26865	1.42339e-13
MUC6	1.26941	0.00443055
AL390066.1	1.27312	0.0257022
HOXA11-AS	1.28026	8.03515e-08
SCNN1A	1.28342	5.25198e-06
AL138752.2	1.28348	1.01038e-09
PTAFR	1.2844	5.04772e-12
GTF2IP7	1.28454	0.0105374
AC008764.1	1.29156	0.000929479
PAG1	1.29227	4.30733e-12
ZMYND8	1.29231	1.81221e-18
STRA6	1.29256	0.00123688
BNIP3L	1.29325	1.29625e-16
L1CAM	1.29435	1.5743e-08
AC016747.4	1.29501	0.0460313
TNRC6C-AS1	1.29534	0.0051096
ADAM12	1.29629	1.39134e-10
BHLHE41	1.29984	3.29622e-22
SPACA9	1.30027	1.38955e-05
GGT1	1.30421	0.00808726
SDC4	1.31039	1.71208e-21
SLC16A3	1.31077	2.08823e-19
RINL	1.31208	0.010748
AC018629.1	1.31319	0.00333337
PBXIP1	1.31395	1.3572e-14
GRHL3	1.31404	0.000557935
PIAS2	1.31888	3.02716e-08
SLCO4A1	1.32435	4.70309e-25
IGFBP6	1.32458	4.46498e-14
PRDM8	1.32483	3.17977e-08
C9orf152	1.32525	1.3263e-06
AC102953.2	1.32782	1.42032e-05
HS3ST1	1.32881	2.64777e-08
GPRC5A	1.33151	0.0361649
HEXIM1	1.33512	1.12651e-19
TSPAN1	1.34163	2.33569e-13
OVOL1	1.34229	9.53747e-07
ID3	1.34357	0.000436587
LINC00589	1.34498	0.00464538
TMEM145	1.34621	6.65502e-10
PHF12	1.34882	5.7354e-14
EGR2	1.35506	0.0031091
ICAM1	1.35824	5.77136e-13
SH3D21	1.36023	3.53726e-07
ANKZF1	1.36479	4.8972e-16
GPRC5C	1.36524	7.34146e-17
VAV3	1.36749	1.29606e-05
COL4A6	1.37032	1.87931e-06
ELF3	1.37032	2.33395e-10
[truncated: 315 more rows]

## Sheet: 22RV1-3D-UP
Supplemental Table 4C. DEGs of up-regulated in 3D-cultured cells of 22RV1 (P-value<0.05)
	log2FoldChange	pvalue
LMNB1	0.431387	0.0444638
IPO9	0.458579	0.0474105
PTGES3	0.464473	0.0409942
LDHB	0.466979	0.0443464
PRKDC	0.470941	0.0346719
C1orf116	0.480711	0.0380542
CNBP	0.493127	0.0427416
PRRC2C	0.493317	0.0356168
FAM120A	0.501657	0.0389412
KLHL12	0.503797	0.0425662
SSR3	0.507033	0.0372342
NET1	0.507737	0.0240375
PRKAR1A	0.512733	0.0408751
SPRYD7	0.513275	0.0300539
ZXDC	0.515447	0.0463398
RACGAP1	0.519949	0.0389587
NFX1	0.521004	0.0399403
YWHAZ	0.522295	0.024531
PROSER1	0.52393	0.041457
IDH1	0.526316	0.0330961
CORO1C	0.526919	0.0388658
SERBP1	0.527273	0.048791
MAP4K4	0.527637	0.0354509
PCNT	0.530005	0.0246916
FAT1	0.533205	0.0305182
SETD5	0.533363	0.0322823
SEC22C	0.533827	0.0448427
KIF1B	0.53705	0.0322394
CDC6	0.537349	0.028974
MOCOS	0.541235	0.0411074
SLC2A12	0.541288	0.0323457
COPS3	0.542722	0.0417075
GDE1	0.544762	0.0367222
PARVA	0.546804	0.0454244
CDS2	0.54707	0.0284515
CCNL2	0.547819	0.0432476
ADPGK	0.548552	0.0465076
MTERF4	0.55194	0.0368973
MSL1	0.553482	0.0198651
FOCAD	0.560259	0.0274402
UBR7	0.561781	0.0486189
GOLM1	0.561915	0.0294459
NAP1L1	0.563562	0.0234069
UMPS	0.564986	0.0376499
SET	0.565679	0.0186791
MARK3	0.567233	0.0448573
2021-03-05	0.567431	0.0488385
TSC22D1	0.567842	0.0386418
NOM1	0.567931	0.0189673
TRIO	0.570259	0.0427897
RBSN	0.5717	0.0280706
NAF1	0.57185	0.042983
RRP1B	0.572073	0.0157717
IRS1	0.573178	0.033489
RBM28	0.573818	0.0197782
NFYC	0.57431	0.0196941
SUDS3	0.576037	0.0205302
LONP2	0.57761	0.0250065
FAM118A	0.578372	0.0417667
CCT6A	0.579432	0.045773
TBPL1	0.579494	0.0274528
TSEN15	0.579835	0.04128
SOX4	0.580328	0.0462722
CHRNA2	0.580724	0.0428234
HSPD1	0.585635	0.0338634
ZMAT2	0.585656	0.0382762
MCUR1	0.58705	0.0402758
EPB41	0.588373	0.0417072
ZCCHC14	0.592057	0.0457884
SRGAP2	0.595404	0.0135592
STRAP	0.59571	0.0111717
ATP1B1	0.598015	0.0240583
ATXN10	0.598292	0.0165195
C6orf89	0.598338	0.014019
HENMT1	0.599787	0.0479985
GON4L	0.599904	0.0201167
SLC35E3	0.601524	0.0497201
UBE3C	0.601995	0.0108566
PRUNE2	0.60279	0.0130557
TAF5L	0.604262	0.0202114
BUB3	0.605854	0.0178747
SLC20A2	0.606566	0.0319657
RUFY1	0.607599	0.0350791
TBC1D5	0.607751	0.0331631
TRAPPC10	0.610844	0.0307594
CSNK2A2	0.611377	0.0290989
MCM10	0.614078	0.0349859
RBBP4	0.616847	0.0072926
KIAA0907	0.61717	0.0410605
EIF3A	0.61806	0.0344788
DDX17	0.619055	0.00568134
SLAIN1	0.619651	0.0316383
RFWD2	0.621484	0.0278157
EIF4A2	0.623571	0.0328485
EPG5	0.623977	0.0391065
CDV3	0.624806	0.0112362
TTF2	0.625571	0.0140479
ERP44	0.626889	0.0345732
RCL1	0.626985	0.0416848
ARHGAP35	0.62722	0.0105871
MED14	0.628707	0.0214128
TM9SF2	0.629368	0.0177807
TOMM70	0.629951	0.0241069
DUSP16	0.634415	0.0259351
DNAJA2	0.634534	0.00954004
AGO2	0.637523	0.0158014
FCF1	0.637546	0.0471076
MFSD1	0.637959	0.0326486
MCM6	0.639225	0.019081
ANKRD11	0.639411	0.00961978
PPIL1	0.639839	0.0215341
NCOR1	0.639898	0.0282032
SRSF6	0.64007	0.00990919
STARD7	0.642073	0.00540136
TOM1L1	0.647327	0.0495128
RNF20	0.647503	0.0356409
PPM1H	0.649033	0.028636
AMD1	0.649914	0.0155013
MYO10	0.650166	0.0340139
SEC23IP	0.651526	0.0474835
TP53BP1	0.65195	0.0134706
SP1	0.652302	0.0147477
RNF149	0.654151	0.0224523
CASP7	0.655892	0.0385452
HACD3	0.657242	0.0212866
TOR1AIP2	0.658151	0.0179925
NUSAP1	0.658299	0.0295393
UBE2H	0.658305	0.00511582
TMEM9B	0.658442	0.0354515
PIK3R4	0.658792	0.0418886
VMA21	0.660185	0.0449047
RCOR3	0.665152	0.0443931
OXSR1	0.665564	0.0235354
NOL10	0.66658	0.031304
YWHAQ	0.667046	0.00446694
TSPAN3	0.667439	0.00521301
RYK	0.668201	0.044638
AGK	0.668589	0.0411361
CLASP1	0.669681	0.0269227
KIF4A	0.670111	0.0148878
GAPVD1	0.670569	0.0130958
DNAJA1	0.670715	0.0261952
PON2	0.671132	0.0429984
PAFAH1B1	0.671572	0.0335011
PSEN1	0.671603	0.0194359
UGP2	0.672504	0.0460722
EIF2S1	0.673451	0.0215527
ENC1	0.67365	0.0201466
SMARCA2	0.676666	0.00545021
SEC23A	0.678397	0.0319289
TNRC6B	0.679427	0.0229721
ELF1	0.67969	0.0428861
HMGXB4	0.682329	0.0299345
WDR37	0.682939	0.0215787
RALA	0.683537	0.0343904
CDC16	0.683801	0.0136107
RBM17	0.684455	0.0064103
PAIP2B	0.684757	0.034542
ROBO1	0.685196	0.0190066
POGK	0.687616	0.00512172
PEX13	0.687633	0.0392616
DNAJC9	0.687889	0.0291775
DYNC1LI1	0.68796	0.0331329
AC108488.2	0.688756	0.0206636
AAK1	0.688789	0.0109676
POLR1B	0.688905	0.00883785
CLMN	0.68947	0.0150409
GABPB2	0.690018	0.00797599
SLC33A1	0.690021	0.0232084
PIK3R3	0.69008	0.0361272
PRRC1	0.690384	0.0131413
TANC1	0.691196	0.0441166
ACTR3	0.691228	0.0387616
HMGB1	0.69154	0.0120377
SP140L	0.692629	0.0310101
ADNP2	0.693753	0.0137549
SUPT20H	0.695013	0.0239173
DSTYK	0.695065	0.0125321
NCR3LG1	0.695441	0.045826
ZBED4	0.695657	0.0102781
PPP1R8	0.695678	0.0101074
HNRNPDL	0.695781	0.0193723
CLPX	0.697269	0.0457608
GRSF1	0.697811	0.00661857
EPB41L4B	0.697943	0.0380982
PSMC6	0.69846	0.0422012
ELF2	0.698483	0.0416131
OLA1	0.69899	0.0479636
CREG1	0.69972	0.0384472
FAM168B	0.699823	0.00460619
GAS6	0.701218	0.0428095
CNOT1	0.701351	0.00298477
DDX55	0.702608	0.0438494
DLAT	0.702975	0.00538283
ACSL1	0.703085	0.0214916
TMTC4	0.704178	0.0301166
RNF145	0.704219	0.029679
CALU	0.704648	0.00523285
TRMT6	0.705194	0.0312514
AGAP1	0.706733	0.011171
PHTF1	0.706745	0.0384851
LINC01029	0.707164	0.0114079
ALG8	0.707657	0.0136808
ESRP1	0.707864	0.00528308
ERRFI1	0.707916	0.0297117
MTF1	0.707925	0.022252
DENR	0.708256	0.0130428
LARP1B	0.709363	0.0452355
COL14A1	0.710288	0.0137812
EMSY	0.7103	0.0246974
RAD51C	0.711124	0.0114031
WDYHV1	0.711618	0.02782
ABCC5	0.713007	0.0143464
CAMSAP1	0.713841	0.00915467
SS18	0.714585	0.0160863
SRGAP1	0.715086	0.0416996
CBX3	0.715379	0.0216613
PWP1	0.715635	0.019436
SLC27A2	0.716796	0.0185332
GTF3C4	0.717087	0.00900943
PARP2	0.717471	0.0091191
PSMD1	0.717541	0.0176008
GNPAT	0.717835	0.0117083
KPNB1	0.718797	0.00611133
EIF4E	0.719524	0.0299412
MSMO1	0.720049	0.0250022
CHKA	0.720161	0.0312345
PCLO	0.722327	0.0298577
FANCD2	0.722629	0.010557
THBS1	0.722761	0.0219412
PTPN3	0.722763	0.00867809
SLC47A2	0.722834	0.0375239
CPSF6	0.723188	0.00384898
COPB2	0.72354	0.00735088
CDK12	0.723695	0.00398556
SRPK2	0.723856	0.0142181
HUS1	0.724686	0.0301181
NBPF9	0.724704	0.0257374
SKA1	0.724769	0.0147282
CUL1	0.725101	0.0174009
MCL1	0.725216	0.00355863
DYM	0.726465	0.0233148
NBAS	0.727586	0.0105378
UBE2J1	0.728184	0.0248751
SDCBP	0.72883	0.014442
LSM14A	0.728849	0.010556
CSRNP2	0.72969	0.0131619
MED21	0.730822	0.0437122
FRAS1	0.731231	0.00716554
SAR1A	0.731503	0.00580646
SEL1L3	0.731615	0.00699702
ADK	0.732152	0.0279838
SRRM4	0.732411	0.00106083
HOMER2	0.73267	0.0167122
GPRASP2	0.732839	0.027563
KIAA0040	0.73377	0.015931
PMS2	0.73382	0.0099853
CMTM4	0.734243	0.00677277
KLF7	0.734341	0.0247287
RAB6A	0.734992	0.00708227
ORMDL1	0.73502	0.0310554
TMED2	0.735164	0.00297821
PHF20	0.735214	0.012603
MRPS10	0.735298	0.0118992
CCDC125	0.73797	0.0328778
PPP4R1	0.738414	0.0169157
KIAA1549	0.740607	0.015234
PKP4	0.742022	0.0487214
NNT	0.742115	0.0066362
CNOT8	0.742914	0.0056092
TFB2M	0.74324	0.0192475
TRA2B	0.743494	0.00379626
PRR14L	0.744129	0.020014
NUDT15	0.744879	0.0221556
TJP1	0.745303	0.00700431
CLINT1	0.745597	0.0367469
DDX20	0.745998	0.0236575
TBC1D8	0.746442	0.020211
ATP6V1A	0.746576	0.00824511
DDX1	0.747572	0.0282263
AFDN	0.747646	0.00324209
PTK2	0.747799	0.00921006
TRAK1	0.748251	0.0095296
TIMM21	0.749085	0.0150143
RCBTB1	0.749315	0.0165359
FAN1	0.750067	0.024901
EGFR	0.750249	0.00942079
CAPRIN1	0.750643	0.00402802
RFWD3	0.75127	0.00405236
PVT1	0.752044	0.02612
CRK	0.752324	0.00532512
MT-CO3	0.752477	0.0135908
RALGPS1	0.752539	0.0442081
LAMP2	0.753692	0.017093
SENP2	0.754074	0.00918883
CMPK1	0.754212	0.022172
CCDC84	0.754643	0.0156874
PHAX	0.755234	0.0261576
TRA2A	0.75529	0.0162605
NIPA2	0.756746	0.0105682
GTF2H3	0.756812	0.0214045
INPP4A	0.757401	0.0159174
HMGCR	0.757642	0.018826
ZCCHC4	0.758108	0.0488587
CAST	0.75868	0.0496815
SLC20A1	0.758788	0.00336442
GLUD1	0.758869	0.0028131
AC139887.2	0.759257	0.0252762
VPS26A	0.759322	0.0431068
ZCCHC2	0.759398	0.0192945
PSMD5	0.761295	0.0272644
TTLL5	0.761586	0.0407862
URI1	0.762046	0.0295493
TTC27	0.762513	0.0440983
RPP30	0.76294	0.0409952
YAP1	0.763753	0.00904921
PPHLN1	0.765419	0.0283892
PDHX	0.766115	0.0147753
BAZ1B	0.766275	0.00170224
ELP2	0.766371	0.00526364
SGPP1	0.766517	0.0402415
EIF4EBP2	0.767155	0.00260924
NCOA3	0.76738	0.0226523
TRIM44	0.767651	0.00614369
CCDC6	0.768492	0.0214546
PARP9	0.768703	0.0110494
POLD3	0.768772	0.0111817
DOCK3	0.768864	0.0185627
ATF7IP	0.770163	0.0192552
KMT2A	0.770632	0.00320064
AC132008.2	0.771056	0.0052767
HJURP	0.772594	0.00431914
SPG11	0.772673	0.0168077
NUCB2	0.773945	0.0122909
ANKMY1	0.774149	0.0135991
XPR1	0.774214	0.0170105
PRKAR2B	0.774623	0.0377005
MPHOSPH8	0.775465	0.0356142
GTF2E1	0.775768	0.0157446
MAP2	0.776133	0.0134491
NUP160	0.776233	0.00804868
ZDHHC13	0.776334	0.0483942
MAPKAPK5	0.776409	0.00953932
TTC12	0.777046	0.0385675
TMEM167A	0.777692	0.0361057
ARID5B	0.778089	0.00466186
PKNOX1	0.778273	0.0119658
ALPK3	0.778303	0.00524233
USP54	0.778518	0.00538164
VPS4B	0.778799	0.0203682
GFOD1	0.778805	0.0154923
ALDH3A2	0.779212	0.00123073
ZNF398	0.779482	0.00601975
OXCT1	0.779802	0.00384009
SPIDR	0.779881	0.00481549
YY1	0.780352	0.00265324
TRIP4	0.781119	0.0326046
TEX2	0.783104	0.00845712
NEU3	0.783243	0.0087454
CCDC149	0.78362	0.0346543
SIX4	0.783708	0.0248804
TIPRL	0.784345	0.0125222
WASHC2C	0.784459	0.0467104
MRPS22	0.784737	0.0222434
CHEK1	0.785464	0.00745177
RFC1	0.786603	0.0382987
DLEU2	0.786975	0.0276528
RAB10	0.78717	0.0111916
PEG10	0.787369	0.00225095
STRBP	0.78791	0.0121832
EDEM1	0.78808	0.0209855
FAM160A1	0.78818	0.0231207
FAM81A	0.789312	0.0445401
PPP3CA	0.789472	0.00221056
AIMP1	0.789528	0.0409772
KIAA1324L	0.789851	0.0329524
MGEA5	0.790958	0.00583283
RBM5	0.79221	0.00895914
ERO1A	0.792442	0.017211
SNX14	0.793269	0.0379378
ZDHHC6	0.794593	0.0134688
ISCA1	0.794904	0.00422546
LRRFIP2	0.795077	0.00805482
RPP14	0.795089	0.0169123
PPP3CB	0.79531	0.00719636
SRGAP2B	0.795433	0.0465729
LSM1	0.795993	0.0449654
CUL4A	0.797932	0.00118399
TBC1D4	0.798509	0.0153267
MAGI1	0.798636	0.0168726
ZNF714	0.798738	0.0316982
NDFIP2	0.799241	0.00713321
SBDSP1	0.799441	0.0301109
GCH1	0.799717	0.0101394
MARC1	0.801631	0.00312491
TBRG1	0.802563	0.0100771
AC096677.1	0.802566	0.0118382
AKTIP	0.802807	0.0288398
DDX5	0.802897	0.00174807
CRYBB2P1	0.803004	0.0196426
GOLGB1	0.803023	0.0485265
SCIN	0.80308	0.0100797
KLKP1	0.803355	0.0151643
GRM3	0.803365	0.0386571
CDK5RAP2	0.803481	0.00324748
SDHAP1	0.803769	0.0202286
EXOC2	0.80502	0.0345062
SMPDL3A	0.80526	0.0212281
TPMT	0.805626	0.0398612
ZNF530	0.806087	0.0369322
AL162595.1	0.806346	0.0238535
ANK3	0.807004	0.0218986
AZIN1	0.809409	0.00206665
DOCK9	0.80974	0.0164737
NUF2	0.809759	0.0357477
CDK1	0.81131	0.00999803
WDR11	0.812078	0.00879292
GCNT1	0.812575	0.0101627
CHMP2B	0.813491	0.0312939
METTL21A	0.813967	0.0252475
SHQ1	0.815064	0.0154475
RABGAP1	0.817921	0.00504239
MACF1	0.818272	0.000613131
TMEM131	0.818433	0.00263969
PRDM2	0.818973	0.00625731
TACC1	0.819156	0.0110095
TAF1	0.819347	0.00854274
DTNA	0.819673	0.0181707
DCTN4	0.820224	0.0057646
DCUN1D2	0.820453	0.0411286
CDK19	0.822875	0.00416537
TOP1	0.82319	0.00977154
CHD7	0.823852	0.00275945
ZW10	0.823876	0.0289452
AP3B1	0.824211	0.0327947
SHTN1	0.824757	0.0248355
ENTPD5	0.825003	0.02735
NEAT1	0.825076	0.0149817
KIF5C	0.825993	0.0252949
HNRNPA3	0.826029	0.0085824
RCN1	0.826482	0.0213589
VTA1	0.82706	0.0483399
SLC45A3	0.827692	0.00842697
KIAA0368	0.827879	0.00164831
RAP1GDS1	0.829006	0.0197235
CCDC47	0.829964	0.00988041
RSPRY1	0.830995	0.0263276
NUBPL	0.831707	0.0452437
L2HGDH	0.831798	0.00929373
CTAGE5	0.832004	0.0173968
CCNC	0.832017	0.00955508
FOXN3	0.832459	0.0177687
MELK	0.832589	0.00436155
PDE12	0.832758	0.00340873
STK39	0.832853	0.0047798
HSPA4	0.833188	0.00403771
GSK3B	0.833845	0.00210028
EIF2AK4	0.834314	0.0042964
NVL	0.834862	0.00458829
RBBP6	0.835349	0.0163113
GMNN	0.836309	0.0118794
INTS10	0.836602	0.00392471
PAK2	0.836661	0.00115325
FAM60A	0.837663	0.00674484
VAMP3	0.838573	0.0027137
SMARCE1	0.838854	0.0257186
DOCK1	0.839179	0.00424584
TCP11L1	0.839565	0.00913606
STAT1	0.840699	0.0222349
IPP	0.840883	0.0142817
EXOSC8	0.841063	0.0171622
ATG12	0.841719	0.0137299
YME1L1	0.841746	0.00814435
NUP153	0.84197	0.00480299
CWC27	0.842707	0.0315791
RASSF3	0.84278	0.00347444
SORT1	0.843778	0.000972233
HIVEP1	0.844785	0.0399985
STK3	0.845065	0.0299613
AEBP2	0.845107	0.0143059
SNX6	0.8453	0.0138901
ELF5	0.84534	0.0304678
NANP	0.846256	0.0495753
YIPF5	0.846686	0.0210028
HEXB	0.846789	0.00158565
SLC39A9	0.847182	0.00228846
SDCCAG8	0.847984	0.0356182
ZNF318	0.84807	0.00186227
ASAP1	0.848617	0.0179809
HLCS	0.848797	0.00206378
ZNF264	0.848945	0.0222627
C6orf62	0.849056	0.00217977
NUP88	0.84947	0.00744786
ECD	0.850149	0.0224878
RALGAPB	0.850293	0.00315048
SFT2D2	0.851403	0.00988562
STRIP2	0.851657	0.0486482
SLC16A14	0.851726	0.0446982
ATRN	0.851828	0.00129131
DYRK2	0.852134	0.0484662
TBC1D9	0.852418	0.008952
USP31	0.852657	0.0215199
COQ10B	0.854162	0.0214742
DYNC1I2	0.854993	0.00965099
FAM76A	0.855119	0.0274531
VPS37A	0.857007	0.00705397
FNDC3B	0.857143	0.0316516
OSTM1	0.857639	0.0339463
ETF1	0.858259	0.00558956
TSC22D2	0.8585	0.0221314
ITGA2	0.85916	0.0471878
USO1	0.859749	0.0202754
TOMM20	0.860158	0.000596728
BCL7C	0.86089	0.0135578
2021-03-06	0.861787	0.000699232
SPIRE1	0.862209	0.0245049
HNRNPH3	0.862394	0.0209514
PRKAR2A	0.862669	0.00113618
SGCB	0.86276	0.0107086
PPM1D	0.864107	0.00660195
ANAPC13	0.865247	0.00850982
WASF3	0.865862	0.011843
DEK	0.866376	0.0206867
C18orf25	0.867185	0.00966381
TMCC1	0.867239	0.0235544
NAPB	0.867383	0.00397244
ZFHX3	0.867436	0.00717836
AGFG1	0.867541	0.0094566
FBXO4	0.867708	0.0474069
ERLIN2	0.868415	0.00291948
PRPS2	0.86862	0.00227021
ANGEL2	0.869509	0.00619461
NCAPG2	0.870402	0.000778488
ARHGAP26	0.870842	0.0219599
WDR53	0.870968	0.0273181
ARHGEF26	0.871204	0.00527877
JADE3	0.871238	0.0137905
ZNF445	0.871546	0.00427271
PAXIP1	0.871643	0.00241086
PLEKHM3	0.872135	0.037141
UGT8	0.872997	0.0283674
BTRC	0.873083	0.00546648
AR	0.874426	0.000195984
LRR1	0.874511	0.0339434
MARK1	0.87557	0.0335052
RAP1B	0.875921	0.0124683
ACTL6A	0.876021	0.00510508
TMEM19	0.876286	0.0272558
CALD1	0.877132	0.00882609
MAPK9	0.877228	0.00133486
NAPG	0.87762	0.0236595
FBXL17	0.877625	0.0107436
ZBTB14	0.877834	0.0288564
NIT2	0.877962	0.0114052
VTI1A	0.878342	0.011147
PCF11	0.87938	0.00753552
TMEM237	0.879493	0.0105421
VKORC1L1	0.88074	0.0011877
TSN	0.880843	0.0043834
DHFR	0.881138	0.00653049
MT-RNR2	0.881327	0.00275444
DIXDC1	0.881927	0.0242559
TMPO	0.882545	0.00220784
XRCC5	0.883043	0.000404254
DIEXF	0.883396	0.00346827
CCT8	0.884183	0.00136731
MRFAP1L1	0.884208	0.00165105
CTPS2	0.884225	0.00565423
PRDM4	0.884813	0.0304468
SS18L1	0.885139	0.0106979
NMD3	0.885329	0.0430657
RCAN1	0.885547	0.0410526
AKAP10	0.885814	0.0348615
NFYA	0.886424	0.0058718
PPM1L	0.886958	0.0403398
ZNF202	0.88811	0.0193423
HIPK2	0.888136	0.00189734
PWWP2A	0.888269	0.0427856
ENAH	0.888316	0.00600404
DHX15	0.889109	0.00256262
PTP4A1	0.889943	0.00076708
C3orf38	0.890452	0.0268298
PUS7	0.891194	0.0042986
GPN1	0.892028	0.01757
SLC35F1	0.892306	0.00190521
C2orf49	0.892564	0.0438906
UBQLN1	0.893168	0.00106605
VPS13D	0.893823	0.000546691
DHX32	0.895265	0.0369862
TSEN2	0.895926	0.0313775
TRPS1	0.896342	0.00799972
FAM114A2	0.896386	0.0151957
NT5C2	0.896929	0.00409092
FZD5	0.897165	0.00260519
MOB1A	0.897185	0.00562108
IQGAP1	0.898843	0.00273841
PLEKHA3	0.898853	0.0388603
CRYBG1	0.899475	0.0147465
PPP2R1B	0.89961	0.00469739
WDR3	0.899681	0.00285215
HTATSF1	0.899723	0.00235068
NCBP3	0.901154	0.000561194
FAM133B	0.901217	0.0353413
TIFA	0.901249	0.0127112
SLX4IP	0.901576	0.019435
FBXL19-AS1	0.901738	0.0141368
ARL10	0.902402	0.0379785
SMIM15	0.902733	0.006241
NDUFAF6	0.90289	0.00708228
TMEM33	0.903252	0.00350893
CLSPN	0.903556	0.00805882
CDK8	0.904514	0.0301433
UBE4A	0.904709	0.00315316
GOLGA5	0.904935	0.0265148
ZNF730	0.905802	0.0254988
TTC33	0.906529	0.0243011
TMEM68	0.906727	0.0261795
UFM1	0.906958	0.0158931
ANKRD30A	0.909097	0.0377084
LMO7	0.909735	0.0219119
XPA	0.909944	0.0147458
KIDINS220	0.910242	0.00419308
RAB22A	0.910363	0.0015372
PPP1CC	0.910825	0.00111588
DIP2B	0.911103	0.00203122
TCERG1	0.911163	0.00700731
R3HDM1	0.911411	0.00901216
DGKH	0.912887	0.0205193
C2orf42	0.913521	0.0309317
TMEM192	0.914457	0.00192368
PRDM10	0.914703	0.0134589
RBM33	0.914726	0.00045065
HBP1	0.91483	0.00561244
NIPSNAP2	0.915081	0.0084041
TTL	0.915356	0.00158538
MMGT1	0.916523	0.00771885
CAMK2D	0.916535	0.00057999
SH3GLB1	0.91682	0.00750384
CCNA2	0.916892	0.00306499
CRNKL1	0.91748	0.00927305
TDRD7	0.917688	0.0287877
SERTAD2	0.917929	0.00267446
RSRP1	0.917943	0.0162513
GOLGA1	0.918295	0.00904378
MFSD6	0.919127	0.00421445
DOCK5	0.920537	0.00127197
DIS3L	0.920617	0.00608109
LIMCH1	0.921811	0.00207307
TTC17	0.922021	0.00310455
NUDCD1	0.922585	0.0121545
ZNF236	0.923861	0.0262243
BICD1	0.925465	0.0116629
C5orf30	0.925616	0.0304566
LRRFIP1	0.925918	0.0100363
EFHC1	0.926151	0.0124703
PURA	0.926622	0.0029994
RARS2	0.926753	0.00968711
STARD4	0.927141	0.041761
RBM26	0.927286	0.00786303
TUBGCP5	0.927334	0.0337602
CSNK1A1	0.928146	0.00151206
SRSF10	0.92951	0.00215165
ZKSCAN5	0.929736	0.00550984
MAP3K1	0.931049	0.0396247
RAI14	0.931532	0.0188861
ZNF326	0.932682	0.0147517
GPD1L	0.934568	0.00317251
NDC80	0.934789	0.0182379
CENPK	0.934947	0.0190103
PTPN12	0.935366	0.026726
CRNDE	0.936599	0.00253024
VPS45	0.936897	0.0023693
FAM13A	0.936955	0.0272093
ATG5	0.937374	0.0248641
NBPF14	0.937702	0.0287313
KPNA1	0.937858	0.0245501
DCAF16	0.937879	0.00107725
AK4	0.938068	0.00171324
AC073107.1	0.93819	0.00590411
STAU2	0.938436	0.0142076
USP8	0.938555	0.0394224
AP1G1	0.938967	0.00113547
PABPC1L	0.939237	0.00385751
TRIT1	0.939538	0.0281044
PDE4D	0.94007	0.013073
SUGT1	0.940077	0.00853231
CTR9	0.940228	0.00751728
STK38	0.940487	0.000711881
G3BP2	0.940707	0.00304959
CCT2	0.940805	0.00727502
LIN52	0.940815	0.00460135
SPTY2D1	0.941291	0.0445721
ZNF429	0.942188	0.00986475
HDAC2	0.94224	0.00251943
LINC01128	0.942245	0.00474678
TTC23	0.94231	0.00877875
WNK1	0.942524	0.000234505
ELOVL7	0.942763	0.0154745
RBBP5	0.943005	0.00108759
SCARB2	0.94375	0.000304301
FANCL	0.944329	0.0115498
NUFIP1	0.944708	0.0281987
KIF24	0.945103	0.00280339
NBPF15	0.945249	0.00180786
FBXO34	0.946751	0.0129111
ADAT1	0.94693	0.0108317
RAP2C	0.948558	0.0298923
AC007388.1	0.949001	0.0178227
MAN1A2	0.94946	0.00350154
PPP2R5C	0.949803	0.00202433
MLLT10	0.949876	0.00657999
TTC26	0.950566	0.0109845
CHD6	0.950639	0.0013997
ELOVL6	0.951218	0.00609992
LIN9	0.951363	0.00898608
VWA8	0.951897	0.00286817
MFAP3	0.952231	0.00279614
DISP1	0.952467	0.044176
CBWD1	0.952477	0.00843632
ME1	0.953432	0.00894277
PIAS1	0.954293	0.0263374
ORC3	0.954618	0.0105686
ESYT2	0.954703	0.00148053
ACADM	0.955271	0.00309217
FAM204A	0.955715	0.045228
SAV1	0.955721	0.00311667
CDK13	0.955825	0.00104712
RWDD4	0.95644	0.0147591
SUPT16H	0.95686	0.000803131
UCHL5	0.956958	0.00617164
CBLL1	0.95717	0.000669405
TRMT61B	0.958253	0.0196792
LINC01719	0.958687	0.0254849
EIF5	0.959267	0.0033559
MTO1	0.959636	0.016237
WDR12	0.960424	0.00056506
HSPA14	0.96187	0.0105208
KDM5A	0.961896	0.000866644
ACTR2	0.962232	0.00190537
ZNF134	0.962715	0.0159258
MEX3C	0.963148	0.00455554
RFFL	0.963356	0.0376755
ANAPC1	0.963925	0.000198611
MXD1	0.964123	0.034364
BTBD3	0.965772	0.0256457
DSN1	0.966557	0.00762562
BCAP29	0.968035	0.00812775
RCOR1	0.968134	0.00105022
CCDC117	0.968247	0.00105361
WWC2	0.968307	0.0363371
PHF10	0.968945	0.000849864
ZNF720	0.969064	0.0305888
GPBP1L1	0.969875	9.09084e-05
RNF139	0.970026	0.0160754
DROSHA	0.970104	0.00024598
MTMR12	0.970911	0.00265126
RTTN	0.970911	0.0203662
SLAIN2	0.971245	0.00186344
UGGT1	0.971341	0.000460099
IDH3A	0.971885	0.00430124
ACVR2B	0.972267	0.0172097
SLITRK6	0.972936	0.015057
RBL2	0.973354	0.00895616
KIF13A	0.974054	0.00282911
ZNF141	0.974174	0.00386844
GNPNAT1	0.974664	0.00222668
GDI2	0.974956	0.000492522
NUP43	0.975276	0.00319676
TAPT1-AS1	0.975987	0.0491406
TULP4	0.976081	0.00814379
DLD	0.976632	0.00180986
NAAA	0.976934	0.00139046
FAM185A	0.977114	0.0177196
GOLT1B	0.977222	0.0395425
FKBP3	0.977709	0.00332168
KIF23	0.978013	0.0135609
PRIMPOL	0.978049	0.0148165
PGM2	0.978786	0.00528613
HINT3	0.978949	0.00493195
AP000525.9	0.979501	0.00849079
ZNF143	0.979538	0.0143648
ZNF778	0.979604	0.0226768
SETBP1	0.981967	0.00682855
GUCY1A2	0.982159	0.00106064
RBM39	0.982333	0.00128834
IFNGR1	0.982546	0.0323441
RBM15	0.982571	0.00472092
POLE2	0.982868	0.00530593
CNTLN	0.983064	0.0290036
THADA	0.983174	0.00289159
RFC3	0.983354	0.00167533
UBTD2	0.984546	0.0112216
PDSS1	0.984599	0.0224479
DR1	0.984638	0.00192721
ZNF789	0.984891	4.72317e-05
EFL1	0.984962	0.0055645
RABGGTB	0.985042	0.00329497
EXO1	0.985272	0.00327693
PMPCB	0.985397	0.000108583
CBFB	0.98687	0.00234114
ATF6	0.988265	0.00166919
MPZL3	0.988604	0.0139541
MYNN	0.988608	0.00340167
GDAP1	0.989321	0.0135608
TFDP2	0.989523	0.00192556
FREM2	0.98976	0.0126895
PTCD3	0.990423	0.00257705
ZNF138	0.991545	0.0449939
BAG4	0.991661	0.0196872
PXK	0.991836	0.0032272
DHX33	0.992692	0.00280859
ZNF436	0.99283	0.0206453
FUT8	0.992863	0.0261291
GARNL3	0.992892	0.012076
CHSY1	0.993721	0.000829701
CHMP3	0.994812	0.000455705
RAPH1	0.995075	0.0272107
ESCO1	0.995215	0.0441737
STXBP3	0.996067	0.0189381
GOSR1	0.9963	0.000543817
DOPEY2	0.996542	0.0465032
NFYB	0.996944	0.0131626
GMPS	0.997196	0.000275695
ZNF331	0.997749	0.00592949
SOAT1	0.999021	0.00121709
MAPK1	0.999378	0.000311963
RP11-14N7.2	0.99964	0.0177835
FAT4	0.999813	0.0442065
DOCK7	0.999904	0.000534809
LZIC	1.00021	0.000883381
PROS1	1.00074	0.00804569
UAP1	1.00114	0.00113826
TTPAL	1.00143	0.010039
C4orf19	1.0017	0.00293469
UGCG	1.00211	0.0165204
RAB18	1.00219	0.00547864
KIF3B	1.00255	0.00031237
OFD1	1.00256	0.038473
CDHR3	1.00365	0.0241215
HERC1	1.00456	0.000367909
USP7	1.00518	0.000188861
SERAC1	1.00525	0.0250341
TCAIM	1.00529	0.0313744
CNTNAP3	1.00614	0.0349799
PTRH2	1.00617	0.0270984
CREBL2	1.00645	0.00297995
FRMD5	1.00701	0.0175069
ARNTL	1.00721	0.0136922
ACER2	1.0075	0.0476829
RNF170	1.00797	0.0375559
KAT6A	1.00797	0.00027326
AAGAB	1.0083	0.000126045
MSI2	1.00844	0.000909952
SH3D19	1.00986	0.0014818
SLC38A2	1.0103	0.000807291
LNX2	1.0105	0.00768757
ZNF280D	1.01075	0.0306181
FOXJ3	1.01139	0.000297989
SEPT10	1.01172	0.0136865
SLC30A1	1.01215	0.00201983
TARS	1.01236	0.000745394
SLU7	1.01251	0.00353012
TNKS	1.01265	0.000220523
GGPS1	1.01331	0.00155486
SH2B3	1.01366	0.0402412
PANX1	1.01428	0.0129938
MED1	1.01482	0.00026589
ZNF43	1.01504	0.0122701
PPARA	1.01553	0.00241806
TTC28-AS1	1.01704	0.0312537
SMAD2	1.01777	0.000357635
SNX18	1.01909	0.00889131
FREM1	1.01962	0.0467663
E2F3	1.0199	0.0004998
PICALM	1.01991	0.000768885
PCID2	1.01993	0.000825759
KLHL7	1.02101	0.0114493
C5orf22	1.02133	0.00268232
TTC6	1.02145	0.00302206
PPP1R12B	1.0215	0.00044426
PLAA	1.02233	0.000779329
ZBTB2	1.02233	0.00560362
ZFAND4	1.02315	0.0250514
PMS1	1.02321	0.0154019
SDAD1	1.02327	0.0167631
MASTL	1.02375	0.0208875
ZBED3	1.02404	0.00399955
GLT8D1	1.02411	0.00257759
EZH2	1.02425	0.000309231
RAVER2	1.02533	0.0152169
ZNF75A	1.02637	0.0136454
RAD1	1.02675	0.00134907
SPIN3	1.02691	0.0177504
PSMA8	1.02698	0.0179825
USP13	1.02788	0.00203345
ZCCHC7	1.02833	0.0251716
KIAA1328	1.02849	0.0414014
STX3	1.02897	0.000363666
SNTB1	1.02924	0.0182741
NT5DC3	1.02925	0.00154271
CD164	1.02978	0.00110198
ZNF280C	1.03032	0.0476149
CCDC91	1.0307	0.0458045
GUCY1B3	1.03074	0.0135001
PATJ	1.0309	0.00120616
PLCB1	1.03115	0.032661
TBCE	1.03121	0.000551522
ADAL	1.03134	0.0158897
MANEA	1.03168	0.0238259
IPO5	1.03188	0.000129455
ALG10B	1.03213	0.0117886
SOD2	1.03219	5.34652e-05
MYO5A	1.03241	0.00606148
OTULIN	1.03318	0.00126236
CADPS2	1.03326	0.00724153
METTL15	1.03336	0.0270306
SMAD9	1.03399	0.00218002
SPATC1	1.03404	0.0137873
BICRAL	1.03461	0.000441549
NSD1	1.03524	8.11577e-05
FOXO3	1.03579	0.00167716
GULP1	1.03619	0.0100626
SMIM8	1.03637	0.0244938
GSKIP	1.03665	0.0247413
ZNF611	1.03673	0.0166853
KDM3A	1.03694	0.0123656
SYNCRIP	1.03756	0.000469661
MECOM	1.03862	0.0329507
SUCLA2	1.03988	0.00810403
ANKRD46	1.04027	0.016553
AVL9	1.04049	0.00100978
RIPK2	1.04069	0.0119014
SVIL-AS1	1.04133	0.00319293
TMEM135	1.0414	0.0369322
ZBTB43	1.04192	0.0244648
LUZP2	1.04226	0.0181632
TMEM123	1.04274	0.00590911
TET3	1.04279	0.000645925
CRMP1	1.04296	0.00333728
SEC24B	1.04296	0.00237418
ZFAND5	1.04396	9.61381e-05
STK4	1.04438	0.00279464
PCMTD2	1.0445	0.0030272
MDN1	1.04456	4.75831e-05
SLC30A7	1.04507	0.00783878
ARGLU1	1.04593	0.00221379
DDIT3	1.04604	0.0379973
HAUS2	1.04661	0.0332337
ATL1	1.04661	0.0244439
TCEANC2	1.04685	0.00193005
AFF3	1.04721	2.016e-05
NLK	1.04751	0.00673064
PARD3B	1.04788	0.0267653
DCAF6	1.04803	0.00233839
FAM107B	1.04829	0.0140298
CD47	1.04835	0.00136883
SPICE1	1.0494	0.0398079
GMFB	1.04997	0.00336035
CCDC77	1.0504	0.0354499
AZI2	1.05062	0.0135159
APBB2	1.05111	0.00637053
TMTC2	1.05124	0.0167676
UBLCP1	1.05195	0.0288522
RGMB	1.05254	0.0179212
CMTM6	1.05316	0.0047376
SEH1L	1.05344	0.00206845
RRAGC	1.05396	0.014993
ATF1	1.05474	0.00926564
WDR60	1.05497	0.00384616
ABHD2	1.05537	4.01502e-05
PBK	1.05697	0.00371936
FAM49B	1.05843	0.0055135
RAB21	1.05884	0.000224273
MBTPS2	1.05951	0.00810857
SBF2	1.05955	0.00612236
APOLD1	1.05988	0.0037318
CHD2	1.06038	0.000161167
ERMP1	1.06098	0.000121897
NFATC3	1.06169	0.00191592
DNAJB9	1.06193	0.0330608
MT-CO2	1.06215	0.00134622
SLC25A32	1.0628	0.0116048
GGNBP2	1.06299	0.000773811
RABEP1	1.06376	0.00511297
FBXL5	1.06694	0.00162267
ENDOD1	1.06709	0.000266262
UBE2K	1.06718	0.000205654
ZCCHC8	1.06792	0.00266457
ZNF704	1.06862	0.00215734
GLCCI1	1.06876	0.042287
EPRS	1.06885	0.000697047
CAB39L	1.06896	0.0116274
SREK1IP1	1.06936	0.0303732
PTPN2	1.06942	0.00339381
ARMC8	1.06979	0.0437184
TDRD3	1.06998	0.0219016
CDC42SE2	1.07029	0.00569228
GZF1	1.07049	0.00170473
OSBPL1A	1.07073	0.00621171
LIN7C	1.0708	0.0101273
HLTF	1.07248	0.00383465
NEK4	1.07252	0.00441685
RANBP9	1.07264	0.00213415
RRP15	1.07298	0.000266531
RP11-435B5.4	1.073	0.000370168
SLC44A1	1.07329	0.000393092
C16orf72	1.07331	0.000410019
CSPP1	1.07355	0.0206172
SNHG1	1.07377	0.000438335
C4orf46	1.07401	0.00327576
EGLN1	1.07426	0.00055981
FOPNL	1.07465	0.00132394
PLEKHF2	1.07501	0.0241242
LSM11	1.07528	0.00273887
USP14	1.07581	9.97123e-05
AQR	1.07584	0.00311144
CNOT7	1.07635	0.00144743
MYLK	1.0764	0.0149813
FNBP4	1.07645	0.00105162
WDR26	1.07684	5.66217e-05
RMND1	1.07703	0.0210395
ACADSB	1.07777	0.00617409
OPN1SW	1.07804	0.0492597
ZNF627	1.07869	0.00465212
KIAA0753	1.07892	0.00590617
CASC4	1.07999	0.0177086
SLC39A8	1.08094	0.000597533
TAF5	1.08097	0.00801204
UHRF1BP1	1.08115	7.44852e-05
TMEM184C	1.08134	0.00549899
TMEM178B	1.08191	0.00022612
CENPC	1.08249	0.0434921
ITFG1	1.08294	0.0105429
KBTBD11	1.08351	0.00424302
CBWD2	1.08411	0.0149064
HERC3	1.08424	0.00344807
PIK3CB	1.0849	0.00176122
DUS4L	1.08577	0.0215592
RRAGB	1.08631	0.0206447
IVNS1ABP	1.08635	0.000118606
ABL2	1.08653	0.000592104
NAA35	1.08757	0.00445244
WDR27	1.08777	0.00253363
TMOD3	1.08878	0.000976655
TMX1	1.08914	0.00282537
ANKRD13C	1.08926	0.00820097
BIRC6	1.08951	0.00149629
GNL3	1.08954	0.000634706
ASH1L	1.09001	0.00038981
ZNF33B	1.09043	0.00349888
UBL3	1.09057	0.0154251
NR3C2	1.09057	0.00393213
TWF1	1.09078	0.00458778
CFLAR	1.09091	0.000692327
FKBP5	1.09198	8.05707e-07
KTN1	1.09265	0.00695008
POU2F1	1.09278	0.00218178
TGS1	1.09376	0.00510703
ASNSD1	1.09377	0.00407701
IL13RA1	1.09412	0.000822735
FAM20B	1.09436	7.80094e-05
HIVEP2	1.09491	0.01059
SKIL	1.09511	0.0245441
EFCAB14	1.09599	0.0111872
CCNYL1	1.09634	0.00856423
TWSG1	1.09681	0.0167513
KPNA4	1.09713	0.000450156
ELMOD2	1.09766	0.00962315
WSB1	1.09778	0.00106204
ACSL3	1.09835	0.00185159
ENOX2	1.09845	0.0173893
HIPK1	1.09859	0.000288238
DENND6A	1.09872	0.000378865
ANKRD42	1.0993	0.020201
ADAM9	1.09949	0.00160126
CDYL2	1.10013	9.54802e-05
EPS15	1.10075	0.0035784
AL109918.1	1.10167	0.0101315
TRAF6	1.10173	0.0155591
ADAMTS3	1.10208	0.0480088
TMEM245	1.10284	0.00021552
DDX52	1.10309	0.00502946
MFHAS1	1.10322	5.79923e-05
DDX50	1.10326	0.00279796
WDR72	1.10335	0.00625028
ZSCAN29	1.10384	0.00261342
TC2N	1.10406	0.0172867
CARD8	1.1045	0.013699
SLC16A1	1.10503	0.000754725
KIAA1143	1.10534	0.0013339
TMEM41B	1.10579	0.000731606
HEATR1	1.1077	0.0001265
HELQ	1.10839	0.0199386
NETO2	1.10859	0.000251905
TXNRD1	1.10871	2.98542e-05
FLRT2	1.10882	0.00155135
METAP2	1.10945	0.00481439
NPNT	1.10968	0.000290311
MICU2	1.1097	0.0070531
DSEL	1.11229	0.00623917
TAPT1	1.11297	0.00803717
ATP2C1	1.1139	0.000419528
MRPL42	1.11409	0.00105619
LRRC8D	1.11442	0.00150102
TIAL1	1.11535	0.000205879
INTS13	1.11552	0.00512103
NUS1	1.11555	0.000903773
TMX4	1.1156	0.000270755
ARL14EP	1.11569	0.0177098
RAB27A	1.11608	0.00736462
NSRP1	1.11668	0.00703597
ATG4A	1.11691	0.0101202
AC139769.1	1.11753	0.00246312
RRM1	1.11793	1.01886e-05
ZNF518B	1.11826	0.0200272
DNAH14	1.1183	0.00789856
CACUL1	1.11871	0.000250987
MRPL35	1.11971	0.00179639
FOXP1	1.1211	0.0022624
TRIM66	1.12162	0.00186201
DDX18	1.12181	0.00887322
OSGIN2	1.12239	0.00600075
KDM7A	1.12281	0.0317581
ZNF367	1.12281	0.000946556
PHF14	1.12291	0.00364006
CDC37L1	1.12346	0.0306662
ABRAXAS2	1.12548	0.00506541
CPEB3	1.1256	0.0356348
MSANTD2	1.12574	0.0138884
FBXW2	1.12622	8.5296e-05
ZNF273	1.1263	0.0134352
MED23	1.1266	0.00251493
EPB41L5	1.12664	0.0232838
ASPH	1.12707	0.00087909
CCDC50	1.12831	0.00186608
KCTD20	1.1297	2.44092e-05
MBIP	1.12977	0.0178352
LCLAT1	1.12999	0.00417267
MTPN	1.13041	0.0018518
RHOT1	1.13069	0.000601609
SEC24A	1.13118	0.000806042
ZNF586	1.13158	0.00443212
CDK6	1.13207	0.000913519
SCLT1	1.1321	0.00559506
E2F6	1.13329	0.0136298
LBR	1.13335	0.000150909
FCHSD2	1.13345	0.0106497
TMEM267	1.13373	0.0358419
SPDL1	1.1339	0.00714424
ANK2	1.13393	0.00767696
RBM25	1.13429	0.000266108
CDK14	1.13431	0.00185932
TRAPPC13	1.13434	0.0130754
PARPBP	1.13438	0.0157177
ZNF808	1.13484	0.0418061
TRNT1	1.13531	0.0461756
EVI5	1.13541	0.0354986
SLC9A6	1.1359	0.00332311
BZW1	1.13671	0.000729716
MTURN	1.13724	0.01068
PTER	1.13767	0.0425004
AP3M1	1.13804	0.000153669
HPS5	1.13926	0.00168889
RNF168	1.13944	0.00046193
PANK1	1.13963	0.00494948
UPF3B	1.13984	0.00791103
KIAA1147	1.14027	0.000231918
PURB	1.14068	4.70794e-05
CLIC4	1.14162	0.000126232
TAF1D	1.14175	0.00527011
HEATR5B	1.14185	0.000376373
GIN1	1.14197	0.0372844
FASTKD2	1.14258	0.00409807
ATP6AP1L	1.14262	0.0335509
SH3BGRL2	1.14269	0.00523791
SNX5	1.14297	0.000341291
SLC35D1	1.14297	0.00276585
CUL3	1.143	0.00105597
TMEM167B	1.14446	0.000892538
QRSL1	1.1464	0.00238626
SYT4	1.14661	0.00151739
FBXO25	1.14707	0.000123308
LUC7L3	1.14711	0.00208294
MAGT1	1.14716	7.24513e-05
SLC25A30	1.14718	0.00124541
UBA2	1.14732	0.000224912
CENPL	1.14743	0.00136854
DHX40	1.14759	0.00113148
NUCKS1	1.14843	3.10754e-06
CD109	1.14936	0.0343837
GTPBP8	1.14982	0.0236817
UBE2Q2	1.14998	0.00253866
DIAPH3	1.15057	0.00282544
KLHL11	1.15183	0.00976583
GNAI3	1.15236	0.000829412
HOMER1	1.15259	0.024704
PGM3	1.15269	0.0101436
AP3B2	1.1527	0.0478662
ABCC2	1.15328	0.0125544
ZNF677	1.15332	0.0127066
RP2	1.15398	0.0231518
LYRM2	1.15413	0.00216485
TPTE2P5	1.1543	0.0164834
C3orf70	1.15434	0.0351664
ERMAP	1.15453	0.0203442
THUMPD2	1.15467	0.0251116
RAB3GAP1	1.15518	0.00892858
OPHN1	1.15559	0.0203062
LARS	1.15563	0.000251072
SPRED1	1.15621	0.00597107
EXOC8	1.15651	0.00251097
ZNF639	1.15656	0.00130918
EXOG	1.15673	0.00168264
FAM117B	1.15686	0.00297469
NARS	1.15711	0.00018269
FAM172A	1.15817	0.0032394
USP46	1.15857	0.00181748
FBXO3	1.15937	0.000939908
VEZF1	1.15944	0.000198612
UPF2	1.15956	0.0116683
IFRD1	1.15975	0.000465686
DNTTIP2	1.15977	0.00688512
MCPH1-AS1	1.16045	0.0226633
TNRC6A	1.16096	0.000120111
ENTPD4	1.16123	1.55273e-05
TYMS	1.16144	2.59507e-05
DNAJC21	1.16172	0.00293373
AGO4	1.16189	0.000847645
SRPK1	1.16225	0.000316519
CYP2R1	1.16429	0.00598867
KLHL23	1.16516	0.00287924
JRKL	1.16558	0.0281994
AC087521.2	1.16622	0.00901217
OXNAD1	1.16681	0.00713743
ORC5	1.16684	0.00296336
RSBN1L	1.16707	0.000631946
PIAS2	1.16732	0.00357177
ZNF652	1.16757	0.000735017
BMP2K	1.1687	0.0384967
EHF	1.16923	0.0021004
UBR2	1.16976	0.000336605
ACBD3	1.17052	0.000248927
IFT88	1.17062	0.0068475
COMMD2	1.17117	0.00294365
NSMAF	1.17119	0.000365826
MT-CYB	1.17122	4.8907e-05
MFSD14C	1.17181	0.00166556
SHCBP1	1.17268	4.89454e-05
CAB39	1.17321	0.000905604
MED13L	1.17423	2.93639e-05
ADAM10	1.17429	0.00171438
CDC73	1.17467	0.000653122
CLIP4	1.17503	0.0264844
NBPF12	1.17507	0.00826239
SGCZ	1.17528	0.0031311
AP002360.1	1.17631	0.0249824
MKL2	1.17632	0.000356022
DONSON	1.17683	0.000740831
HMBOX1	1.17818	0.000137055
TCEA1	1.17889	0.000480114
NUDT21	1.17972	1.28401e-05
SESN1	1.17983	0.0122235
WAC	1.17996	0.000138551
FAM76B	1.18029	0.0344804
ZNF397	1.18087	0.00433198
FERMT2	1.18177	0.00779838
TOR1AIP1	1.18177	6.76483e-05
PCCA	1.18181	0.00484136
CNEP1R1	1.18324	0.0282891
USP32	1.18365	0.000903521
KBTBD6	1.1842	0.000554538
TSTD2	1.18571	0.00265045
MEF2A	1.1872	0.00435717
REEP3	1.18778	0.000322875
CENPU	1.18875	0.00595595
FGD5-AS1	1.18914	2.49318e-05
HPS3	1.18971	0.00825462
API5	1.19109	0.00182897
KIAA1841	1.19113	0.0308198
TMEM39A	1.19138	0.000442615
PUM3	1.19144	0.00112038
NCOA4	1.19171	5.3491e-05
ABCB10	1.1924	0.0016204
MDM4	1.19305	0.000221598
PLCB4	1.19314	0.0123375
NFE2L2	1.19355	0.00123816
CEP128	1.19387	0.037762
AC009120.2	1.194	0.015798
ZMYM4	1.1945	0.000935435
FAM173B	1.19548	0.015022
RNF144B	1.19602	0.00398546
ZNF708	1.19691	0.0420785
RSBN1	1.19744	0.0138253
AC124944.3	1.19762	0.0117099
ADNP	1.19805	8.93129e-05
FAM84B	1.19816	0.000593361
UBR5	1.19953	3.71216e-05
PIGK	1.20025	0.000973363
TUBE1	1.20136	0.000896308
USP40	1.20185	0.000139505
USP48	1.20195	6.73759e-05
ERAP1	1.20305	0.0254083
TASP1	1.20386	0.00714378
NAMPT	1.20476	0.000364746
ADAM17	1.20485	0.0027131
ANO6	1.20487	0.000209519
BRMS1L	1.20599	0.0365448
SMC1B	1.20629	0.0297168
SKAP2	1.20636	0.00043679
LRRC37A16P	1.20704	0.000400374
PHLPP2	1.20706	0.00498535
PRDM6	1.2074	0.0158766
TTC13	1.20744	0.000181619
CUL2	1.20781	0.0121493
GMDS-AS1	1.20821	0.0251607
ARHGEF6	1.20828	0.0139371
WDFY2	1.20884	6.70727e-05
AIDA	1.20905	0.00116093
TMED5	1.20934	0.000501105
DSE	1.21023	0.0454241
FAM72A	1.21048	0.000542499
MAL2	1.21114	2.22817e-05
UBXN4	1.21144	0.00218191
NCOA1	1.21192	0.00182497
ETNK1	1.21198	0.000342637
WNK3	1.21242	0.0363633
EXPH5	1.21248	0.0109713
ZNF675	1.21255	0.0136776
CA5B	1.21288	0.0454904
COPS5	1.21308	0.00107496
ARMT1	1.21352	0.00268864
TMEM161B	1.21357	0.00656072
PRKG1	1.21404	0.00726264
CLCN3	1.21428	0.000139195
NEK2	1.2144	0.000355046
DDHD2	1.21476	1.57077e-05
LINC00654	1.21477	0.0261974
EPHA6	1.21611	0.00401181
CKMT2-AS1	1.21697	0.0234723
ZBTB24	1.21854	0.00707233
BRAF	1.21873	0.000147845
SLC39A10	1.21887	0.00246104
SEMA3C	1.21907	0.00111945
WT1-AS	1.21909	0.0330388
LARP4	1.22004	0.000540785
SEPT2	1.2201	2.47704e-05
SNHG14	1.22013	0.00076274
OTUD6B	1.22018	0.0174583
RBMS1	1.22037	0.0488104
ANP32E	1.2204	0.000200359
ZC3H14	1.22046	0.000218878
CDK17	1.22049	0.0104246
HBS1L	1.22053	0.000273047
SP4	1.22058	0.0232726
ATXN7L1	1.2208	0.000748301
LIN54	1.22092	0.00346354
LRP11	1.22097	0.00230359
ZNF426	1.22118	0.00519416
ZUFSP	1.2216	0.0136137
KIAA0895	1.22201	0.00573427
UTP20	1.22223	0.000250094
AP003486.1	1.22223	0.0298416
MYO1B	1.22295	0.000941211
RBM12B	1.22332	0.000882642
GRIK2	1.22342	0.0250345
GDAP2	1.22353	0.00233749
SRSF11	1.22354	0.00093346
RAB3IP	1.22464	0.00933759
HSDL1	1.22507	0.000895101
ZNF736	1.22603	0.00159721
UTP23	1.22614	0.0236203
RAPGEF2	1.22619	0.0026046
TCF12	1.22655	0.000992253
RPE	1.22673	0.0010025
AC016205.1	1.22715	0.0248561
CCAR1	1.22732	0.000920619
MIS12	1.22747	0.000567137
KRR1	1.22748	0.015953
BCL2	1.22832	0.00109332
TTBK2	1.22858	0.00423584
CENPP	1.22911	0.0148024
CLIP1	1.22962	0.000267471
TTC19	1.22968	1.51424e-05
TIPARP	1.2301	0.0131232
PRKY	1.23011	0.0101152
IFT81	1.23038	0.0174345
NRAS	1.2311	0.000372891
LRRC37A9P	1.23112	0.00534203
NGLY1	1.23263	0.00274861
ZNF302	1.23271	0.0223192
ZNF614	1.23277	0.0224759
RAD51-AS1	1.23284	0.00290164
MTHFD2	1.23288	2.64286e-05
TAX1BP1	1.23412	0.00158883
BPTF	1.23514	5.52602e-05
RORB	1.23563	0.0200122
ALS2	1.23665	0.000125451
ADGRA3	1.23802	4.11524e-05
IL1RAP	1.2384	0.0382094
RMI1	1.23848	0.00183781
SCYL3	1.23916	0.00688099
MUT	1.23959	0.000674928
LRBA	1.23965	7.44599e-05
HELZ	1.23968	0.000244533
MGA	1.24005	1.11984e-05
SEPT7P2	1.24041	0.000835251
ZFP3	1.2412	0.010931
PARG	1.24127	0.00828958
JMJD1C	1.2415	0.00453102
AC026765.2	1.24177	0.0475736
CLTC	1.24179	4.45238e-06
ABLIM1	1.24233	3.57818e-05
PAPOLG	1.24359	0.00437201
DDX6	1.24518	2.62775e-05
INIP	1.24519	0.00232296
KAT6B	1.24542	0.00300446
LINS1	1.24566	0.0407385
DSG2	1.24586	0.000450938
WASHC5	1.24602	0.000999983
SGMS1	1.24655	0.0020389
NUP50	1.24682	0.000154482
LINC00969	1.24695	0.00183601
ASXL2	1.24716	2.95089e-05
EPS8	1.24724	0.00114197
ZNF304	1.24737	0.0386564
ERCC8	1.24762	0.00799771
AK3	1.24848	0.000309136
MTERF3	1.24889	0.00365342
WDR44	1.25054	0.00354311
ATP10D	1.25074	0.00409918
FAM102B	1.25088	0.00283677
KMT5B	1.25168	0.000755796
NIPAL2	1.25181	0.0112834
RIOX2	1.25192	0.000599241
CD46	1.25199	0.0004809
ATP2B1	1.25304	0.0019495
ICK	1.25356	0.000393519
TBL1XR1	1.25531	7.37708e-05
DST	1.25612	0.00249312
USP49	1.25641	0.00509288
SERINC1	1.25674	7.46085e-05
CTNNAL1	1.2573	0.000899223
ITGB1	1.25802	2.87813e-05
SLC7A2	1.25823	0.0082521
ABCC4	1.25856	0.00560271
POC5	1.25901	0.040583
RHOU	1.25913	8.55706e-07
TRMT1L	1.25921	0.00280136
ZNF320	1.2593	0.00159045
PPP1CB	1.25964	0.00102673
HSPA13	1.25991	0.00115744
AL591806.3	1.26048	0.0244251
TFAM	1.26076	0.000792092
ANXA2	1.26099	0.0442294
NUTM2B-AS1	1.26126	0.000675537
NEMP1	1.26168	9.3939e-06
MTMR6	1.26195	0.00301326
SRGAP2-AS1	1.26279	0.0123966
PDPK2P	1.26387	0.00341295
C5	1.26436	0.00278376
ACBD5	1.26452	0.000325363
SGO2	1.26474	0.038856
GFPT1	1.26487	1.28019e-06
AC092910.3	1.26518	0.0447283
ATG14	1.26573	0.00292191
PTPN13	1.26574	0.00179017
KLF3	1.26584	0.000133516
PTEN	1.26681	0.000264803
RPS6KA5	1.26723	0.0205142
TES	1.26775	0.0433374
SPAG9	1.26888	6.68492e-05
ZNF266	1.26932	0.00336095
DDX21	1.26951	0.000124827
CLDND1	1.26961	0.00224563
C2orf27A	1.27049	0.00332562
AFF1	1.27088	8.09968e-05
FANCI	1.27098	5.29197e-06
LINC00662	1.27146	0.000302514
RPRD1A	1.27158	7.57141e-05
IRAK4	1.27187	0.00139912
SOCS6	1.27212	0.0295421
GPR89A	1.27234	0.00798516
ZC3H8	1.27264	0.0195707
TTTY15	1.27374	0.00136444
LGALS8	1.27383	0.0427148
NLN	1.27396	8.3323e-05
ZNF814	1.27479	0.000522884
KATNAL2	1.27508	0.0176099
KIAA0586	1.27547	0.00126323
AC093157.1	1.27548	0.0335678
TDG	1.27559	0.000288073
PLEKHA8	1.27624	8.2065e-05
ARFIP1	1.27637	0.00068767
VCPKMT	1.27675	0.0145351
NBPF1	1.27786	4.35155e-07
ZNF606	1.27816	0.0331893
JAK1	1.27839	0.0354836
DPH3	1.27969	0.00171837
LAMTOR5-AS1	1.281	0.0152167
ARFGEF3	1.28172	9.15673e-07
UBA3	1.2819	0.0107087
CES5AP1	1.28222	0.0325539
LINC01125	1.28224	0.0278037
FLVCR1	1.28285	0.000357317
NRDC	1.28364	2.53081e-05
RSRC1	1.28381	0.000513049
TMEM181	1.28412	0.000201713
FCHO2	1.28424	0.00631228
PAPD4	1.28542	0.00775813
MCTP2	1.28569	0.0136166
LMBR1	1.28575	4.402e-05
RNF141	1.28621	0.000305927
ARIH1	1.28642	5.64394e-05
RIMS2	1.2866	0.0037953
PNN	1.28691	0.00126875
CUL4B	1.28778	0.000829353
KIAA1551	1.28879	0.0402547
MCPH1	1.28879	0.000754429
MTHFD2L	1.28886	0.00771798
GALC	1.28934	0.0240585
COG3	1.28941	0.00592602
KMT2C	1.28948	5.74666e-06
PAICS	1.2903	2.60435e-05
GMCL1	1.2912	0.00113153
ANKMY2	1.29122	0.00594674
RNF38	1.29184	0.000248527
SKIV2L2	1.29193	0.000220376
STT3B	1.29198	8.67918e-05
TAB2	1.29223	0.000219784
SRBD1	1.29243	0.0228764
RYBP	1.29268	0.00183996
NF1	1.29283	1.22544e-05
WDR41	1.29306	0.00036843
RIT1	1.29312	9.89328e-05
PPIG	1.29318	0.00404302
PDP1	1.29381	0.00752596
SLC35B4	1.29412	4.03692e-05
DYNC1LI2	1.29433	0.00081138
FAM161A	1.29527	0.012696
ORC2	1.2953	0.000215679
PPM1K	1.29545	0.000370437
KCTD3	1.2955	0.000263067
SCAMP1	1.29615	0.00127355
CAPN7	1.29654	0.00397431
PPM1B	1.2967	0.000470246
RIOK3	1.29746	0.000212222
ATXN7	1.29759	0.000514265
RCHY1	1.29811	0.00156191
QKI	1.29836	0.000392463
MAPK8	1.2995	0.00116306
TMEM117	1.29995	0.0315725
ENOSF1	1.30041	4.02606e-06
MSL2	1.30043	7.191e-05
FXR1	1.30062	0.000511147
IRAK1BP1	1.3007	0.00374665
BMI1	1.30075	0.00147523
PRPF38B	1.30092	0.00050452
ARID2	1.30093	8.10771e-05
SPPL2A	1.30133	0.000147699
ZNF623	1.30164	3.13312e-05
HSF2	1.30315	0.00258213
CGGBP1	1.30338	4.95693e-05
PAQR3	1.30468	0.00555815
ITGA1	1.30572	0.0119747
AASDH	1.30595	0.0257141
ZMYND11	1.30631	5.87537e-05
GNG12	1.30913	6.4151e-05
RNF146	1.30989	0.000197025
OXR1	1.31004	0.00194808
GLS	1.31023	0.000143331
AC004076.1	1.31028	0.0322262
AFG3L1P	1.31034	2.25197e-06
NFIB	1.31167	1.40263e-05
TM9SF3	1.31196	6.50686e-05
TAF9B	1.31326	7.21623e-05
EXOC1	1.31328	0.00589851
KRBOX4	1.31451	0.00586716
RNF14	1.31458	0.000336778
SENP5	1.31485	9.16159e-05
CNTRL	1.31491	0.00585934
PLAGL1	1.31496	0.0105884
UBP1	1.31524	3.74492e-05
CBX3P9	1.31651	0.0411745
GTF2IP20	1.3171	0.000910836
B3GLCT	1.31727	0.000713522
FAM122B	1.31746	6.10951e-06
RAD21	1.31758	3.3124e-05
KLHDC10	1.31758	8.23455e-06
SEC22A	1.31823	0.00191478
PRRG4	1.31853	0.00173073
MAATS1	1.31877	0.045374
TRIM24	1.31889	7.39212e-05
ZNF140	1.31961	0.022452
SGO1	1.32083	0.00943448
AP1AR	1.32088	0.00131758
TARBP1	1.3215	0.000476419
TMEM106B	1.32173	0.00106423
NCBP1	1.32331	1.56186e-05
ZRANB2	1.32333	0.000895157
CEP63	1.32441	0.00146194
RFX3	1.32482	0.0174241
CSNK1G1	1.32539	9.7061e-05
PIK3R1	1.32626	0.00523512
RDX	1.32644	0.000523683
CSDE1	1.32733	3.21558e-05
DDX46	1.3277	0.000638521
ZNF776	1.3279	0.00324837
KLHL2	1.32794	0.00229637
ZNF844	1.32894	0.00561308
ECHDC1	1.32896	0.00422251
ASB7	1.32983	0.00486926
E2F7	1.32992	0.000313668
ERBB4	1.33047	0.0019304
BROX	1.33089	0.000417208
ZNF667	1.33096	0.00940737
RMND5A	1.33249	6.09245e-06
KMT2E	1.33253	0.000185911
MYO6	1.33294	6.57385e-05
C2orf69	1.33323	0.00234515
ZNF765	1.33356	0.0188646
TRIP12	1.33383	5.16815e-06
GTF2A1	1.33434	2.14989e-05
ZMAT3	1.33435	0.00179587
PPM1A	1.33439	1.61433e-05
KDM6A	1.33503	0.000111093
YES1	1.33512	0.00101869
SPATA18	1.33525	0.00396731
KIF18A	1.33539	0.0464482
WDR89	1.33623	0.0413244
IMPACT	1.33626	0.00392179
STX17	1.33686	0.00438145
SNX2	1.33699	0.00336203
FBXW7	1.33705	0.000335489
AP1S2	1.33716	0.0111664
ARHGAP21	1.33793	0.000403434
ZNF562	1.33859	0.000141692
KLHL20	1.33907	0.00304152
KCTD9	1.33957	0.000114287
NNT-AS1	1.34099	0.0020869
FAM171B	1.34119	0.00418845
WDR47	1.34199	0.00344245
NDC1	1.34221	1.11064e-05
ZNF573	1.34231	0.0159167
IPO11	1.34247	0.0090692
FAM169A	1.3426	0.0477293
RBPJ	1.34413	2.81945e-05
ZNF106	1.34432	2.8485e-05
CPNE3	1.34461	0.000636605
ZFP30	1.34472	0.00416656
SLC39A6	1.34479	1.0491e-05
MTIF2	1.34496	0.000663021
POGLUT1	1.34517	0.00140444
ALG6	1.34613	0.000995552
RNGTT	1.3462	0.000782522
NCK1	1.34631	0.00599007
AC004691.2	1.3474	0.000130819
NSUN3	1.34742	0.00522923
DNAL1	1.34765	0.00041743
PRKAA2	1.34836	0.0138656
RAD51AP1	1.34891	0.000616652
MTDH	1.34943	3.5183e-05
ERCC6	1.34984	0.00409709
ANKRD10	1.35034	2.19708e-05
WASL	1.35059	1.14789e-05
KCNMA1	1.3508	0.00139857
TRDMT1	1.351	0.00328409
C17orf80	1.3513	0.0365035
RB1CC1	1.35139	0.0034716
AC092070.2	1.35208	0.0127988
YIPF6	1.3523	8.93667e-06
SNX30	1.35288	0.00215831
CBWD6	1.3534	0.0366256
TBX18	1.35406	0.0138978
GRK3	1.35507	0.00146262
C1GALT1	1.35522	0.00969989
CEBPG	1.35559	1.08058e-05
ANKRD13A	1.35567	0.000737562
IPO7	1.35667	4.25915e-05
PHKB	1.3577	0.000355902
RAB33B	1.35774	0.00766824
SLC25A46	1.35799	0.000601567
GLCE	1.35826	0.00536714
WWP1	1.35858	0.00475773
VRK2	1.35899	0.00346463
SLC19A2	1.35935	0.000278509
NUP155	1.35965	3.65326e-07
DOCK8	1.36014	0.00358729
FYTTD1	1.36019	0.000211567
IKZF4	1.36029	0.0211975
SETD7	1.3603	1.92775e-05
ZNHIT6	1.36235	0.000625529
CNST	1.36247	4.70111e-05
GPC6	1.36304	3.60804e-05
CXorf57	1.36306	0.000456417
AL359915.2	1.36475	4.0348e-05
DENND5B	1.36497	0.00233004
DDX59	1.36518	0.000260081
BHLHB9	1.36523	0.0158252
PPM1E	1.36589	0.000143473
TMEM81	1.36617	0.0427812
LONRF2	1.36681	0.000124991
DEPDC1B	1.36704	0.00160714
CDC5L	1.36732	0.000411579
CHORDC1	1.36769	0.000953689
AC010969.2	1.3682	0.013831
HELLS	1.36906	0.000467097
KIF16B	1.3699	8.0647e-05
MLLT3	1.37014	0.00220269
RUFY3	1.37075	0.000138
AGPAT5	1.37084	1.08383e-05
KRIT1	1.37174	0.00650307
HSP90AA1	1.37179	0.0212441
ZNF200	1.37193	0.0285537
ZMPSTE24	1.37213	3.46078e-05
INTS2	1.37225	0.00127722
AMMECR1	1.37293	0.000650554
GAS2L3	1.37388	0.00100531
EIF4G2	1.374	6.72163e-07
BMPR2	1.37525	9.23253e-06
CWF19L2	1.3754	0.00205572
ZNF461	1.37571	0.0276561
EHBP1	1.37636	0.000562475
DNAJC3	1.37777	0.000286511
ERCC4	1.37791	0.00267552
FLG-AS1	1.37806	0.00269779
LYST	1.3787	0.00494952
LRPPRC	1.37996	1.00279e-05
WDFY1	1.38033	0.000160631
AC008163.1	1.38087	0.019888
CEP57L1	1.38122	0.0022589
ARMC2	1.38124	0.0298192
BUB1B	1.38125	2.15877e-05
SPDYE6	1.3814	0.0385566
ABHD5	1.3815	0.000495229
PPP4R3A	1.38154	3.53218e-06
HERC6	1.38164	0.0423106
SCML1	1.38175	0.00060967
RSF1	1.38236	0.000189474
ENTPD7	1.38268	0.0035235
PNPT1	1.38329	9.82734e-05
NIN	1.38337	0.000244452
MIPOL1	1.38418	0.000628448
ZBTB44	1.38473	0.00111632
DCLK2	1.38481	0.0341261
STYX	1.38482	0.000120819
USP6NL	1.38529	0.000762845
ADSS	1.38561	0.00015511
MTR	1.38609	2.8616e-06
BRWD1	1.38638	0.000390932
FAS	1.38776	0.0445219
NOP58	1.38799	0.000228277
PIGN	1.3885	5.74111e-05
C3orf58	1.38977	0.00010216
MAP3K4	1.38991	3.78866e-05
STX18-AS1	1.38995	0.000204565
SLC30A9	1.3906	2.99606e-05
LEMD3	1.39167	1.05614e-05
LINC01347	1.39184	0.0240289
AC141557.1	1.39254	0.0433083
ZFYVE9	1.39274	0.000393996
STRN3	1.39278	0.000577586
PTPRB	1.39307	4.15095e-05
AGPS	1.39429	0.000971344
CASK	1.39479	1.39721e-05
MAP1B	1.39479	3.69275e-08
THAP6	1.3964	0.00181155
CCNL1	1.39641	0.000116118
ZCCHC11	1.39664	0.000453728
SLC16A7	1.39712	0.0485104
AC018638.5	1.39746	0.0217887
ZNF594	1.39771	0.0367721
LPGAT1	1.39777	4.39668e-06
ARSK	1.39862	0.0303865
USP45	1.3989	0.01071
GCLM	1.39948	2.45622e-05
OSBPL3	1.40008	3.0027e-06
LINC01399	1.40051	0.000516788
DYNC2H1	1.40056	0.00138813
WDFY3	1.4012	2.38748e-05
RAB3B	1.40132	7.89482e-05
ZNF195	1.40183	0.0140143
HMGCS1	1.40186	0.000416544
RAB3GAP2	1.40202	0.00095165
PCNX4	1.40207	0.000188028
UBXN7	1.40208	4.14635e-05
LINC00843	1.4023	0.0289341
CWC22	1.40308	0.00205472
ZNF354A	1.40323	0.0156581
GPR180	1.40381	0.00083135
TMEM67	1.40392	0.0286644
THRB	1.40411	0.0169024
NCOA2	1.40428	7.94088e-05
SF3B1	1.40442	3.91106e-06
GOLIM4	1.40452	0.000299898
TBC1D15	1.40567	0.00108088
PTPRG	1.40603	4.21397e-05
NADK2	1.4065	0.00100298
BORA	1.4068	0.0187057
PPP2R5A	1.40707	0.00022732
TPP2	1.40722	3.42799e-05
HSPH1	1.40782	0.000237261
CROCCP3	1.40823	0.00523716
FAR2	1.40923	0.00256751
SEL1L	1.41005	6.50352e-06
CLCN5	1.4103	0.000806263
TRPC3	1.41075	0.00949182
KPNA3	1.41091	3.04974e-05
NKIRAS1	1.41113	0.00395473
ERI2	1.41167	0.00434218
GFM2	1.41195	0.000335102
TLK1	1.41249	0.000587525
ATXN3	1.41259	0.000150664
SAMD8	1.41265	0.000250301
RBM18	1.41336	0.000343818
USP9X	1.41418	6.48275e-07
TBK1	1.41422	0.00220888
CCDC18-AS1	1.4153	0.0168288
IQCG	1.41533	0.00243791
DPY19L1	1.41547	0.00133997
PPP2R5E	1.41632	1.48398e-05
COX10-AS1	1.41859	0.000796485
UTP15	1.4186	0.000345843
ZDHHC20	1.41912	1.40593e-05
C2CD5	1.41912	0.000142864
FAM199X	1.41999	9.4933e-06
SLC25A53	1.42032	0.00131068
CDC40	1.42058	0.000298222
WAPL	1.42097	2.04309e-05
SEC63	1.42107	7.46417e-05
FRYL	1.42138	0.000321527
PPP4R2	1.4218	0.00108351
VEZT	1.422	5.61858e-05
CDC27	1.42208	0.000107063
INPP5F	1.42247	0.0013914
RASAL2	1.42536	0.000149847
PTPN11	1.4267	2.63727e-06
ZNF239	1.4267	0.00609286
AC053527.1	1.42681	0.0446713
MITF	1.42692	0.00291944
INTS7	1.42818	6.94039e-05
ADGRV1	1.42942	0.000743337
BRWD3	1.42957	0.00343336
PGGT1B	1.42975	0.000910499
SPTLC2	1.42987	2.4908e-06
DSC2	1.42993	0.000835326
MATR3	1.43022	7.30711e-05
NUFIP2	1.43037	8.92852e-06
ANKRD44	1.43067	0.00299145
LMLN	1.43137	0.000574012
FSD1L	1.43178	0.0188263
ARPP19	1.43197	2.97291e-06
PTCHD1	1.43381	0.000403163
ZMYM1	1.43427	0.000724475
ITSN2	1.43428	0.000211355
IDE	1.43441	0.000955748
FBXO45	1.43635	6.114e-06
HERC2P4	1.437	0.0125943
SEMA3D	1.43855	0.0469179
NEDD4	1.43907	0.00363794
ATP7A	1.43933	0.00230637
RBM11	1.43951	0.0447071
TXLNG	1.4397	0.00789649
ENPP4	1.43989	0.00154413
DAAM1	1.44009	0.000100047
GPATCH2	1.4403	0.00247644
GTF2H1	1.44109	7.60814e-05
CHMP1B2P	1.44155	0.0404789
PCMTD1	1.44159	0.00330059
AP002495.1	1.44162	0.000693388
PFKFB2	1.44176	5.82046e-07
PYGO1	1.44207	0.00469862
CCDC138	1.44209	0.00367767
RUFY2	1.44217	0.0168879
ZNF440	1.4429	0.00222224
AL162411.1	1.44354	0.0193348
WDR75	1.44387	0.000699053
ANKRD20A5P	1.4443	0.0370549
FAM222A-AS1	1.4448	0.0165139
AL034399.2	1.44528	0.0100578
SVIP	1.44614	0.000460153
TTC3	1.44684	0.000340936
PM20D2	1.44696	0.00060471
RAPGEF5	1.44705	0.000608514
STXBP5	1.44829	0.000247333
KLHL9	1.44831	0.000117318
DLGAP5	1.44869	0.000550715
CHUK	1.4492	4.39845e-05
MT-ND4	1.44988	5.58679e-07
ITCH	1.45087	4.68672e-06
SPATA5	1.45124	5.60352e-05
IFNAR1	1.45184	3.28328e-05
PHF6	1.45193	0.000127999
RAB9B	1.45198	0.0475753
RIC1	1.45272	0.00882227
FBXO38	1.45272	0.000234281
TBC1D30	1.4533	0.00114429
ZNF527	1.454	0.0141841
POC1B	1.45417	0.00383617
DYRK1A	1.45444	5.65391e-06
DPY19L1P1	1.45525	0.00263884
AFG1L	1.45564	0.00247448
MT-ATP8	1.45577	0.000606212
LATS1	1.45584	1.38714e-06
SMC3	1.45591	0.000123693
TMEM254-AS1	1.45638	0.0292243
NAPEPLD	1.45674	0.00314756
MTBP	1.45708	0.00249455
NSD3	1.45738	2.68127e-06
ZNF260	1.45781	0.011313
FEM1C	1.45815	0.00110213
U2SURP	1.45903	0.000134308
ZNF254	1.45935	0.00990715
HERC2P9	1.45937	0.00184163
MPP7	1.45952	0.0017137
C1orf27	1.46098	0.00145451
PRKAB2	1.46254	1.22085e-05
SMURF2	1.46269	0.00017165
ZBED8	1.46315	0.0309682
ASPM	1.46322	0.00123819
PHF3	1.46361	0.00098806
RPS6KB1	1.46435	0.000895305
VPS13B	1.46458	7.85939e-05
HAVCR2	1.46551	0.00563454
PRKACB	1.46607	0.00128599
RAD17	1.46607	0.000245297
KBTBD2	1.46693	5.36884e-06
ZNF682	1.46769	0.00639501
PAWR	1.46794	7.06234e-05
AHCTF1	1.46954	8.19408e-05
MT-ATP6	1.47027	9.44616e-07
AP001266.2	1.47039	0.0498855
ELAVL2	1.47163	0.0161975
FOXD4	1.4717	0.0124053
STAMBPL1	1.47251	0.00714953
GALNT1	1.47342	0.000519545
IQCB1	1.47361	0.00021494
SLC35A5	1.47463	0.000327207
BBX	1.47484	0.0387583
PDK1	1.47487	0.0116171
COG5	1.47499	0.000170639
DDAH1	1.47589	0.00222783
FBXO11	1.4765	0.00063949
AL139011.2	1.47753	0.0476701
RPAP3	1.47757	0.00134115
AK9	1.47773	0.0249665
BLZF1	1.47802	0.00426433
LIMS1	1.4783	7.48134e-05
FAM228B	1.47843	0.0149985
CYB5R4	1.47869	0.0479364
ZNF561	1.47909	3.16838e-05
ZNF91	1.47935	0.00108073
SHPRH	1.4795	0.000465577
PLRG1	1.47958	5.96807e-06
NAA50	1.48023	6.85437e-07
ZNF800	1.4807	5.23077e-06
SBNO1	1.48072	2.88899e-06
ZNF644	1.48092	0.0006592
ERI1	1.48129	0.000166731
TRAPPC6B	1.48239	0.000645185
ATAD1	1.48279	2.92816e-05
PPWD1	1.483	0.00320514
RPS6KC1	1.48353	0.000364643
GREB1L	1.48355	0.000339882
TMEM9B-AS1	1.48364	0.0218781
SLC38A9	1.4842	0.00131528
SEC62	1.48464	0.000229793
HERC2P3	1.48509	0.0325905
NSUN6	1.48564	0.0394464
GPAM	1.48588	0.000135457
ZNF383	1.48594	0.00710571
STXBP5L	1.4863	0.00378179
SLMAP	1.48643	9.5896e-06
AC022387.1	1.48711	0.00864
VPS35	1.48754	1.10516e-06
FIGNL1	1.48808	0.000155374
USP25	1.48811	0.00224494
WDR7	1.48817	0.000165332
BBS10	1.48855	0.00124612
FAM217B	1.49037	0.00200887
FASTKD1	1.49092	0.000141264
GAN	1.49113	0.00114465
MOB4	1.49116	0.000454343
TRUB1	1.49121	0.00175088
CENPJ	1.49132	0.0010821
PTPN4	1.49153	0.018564
DLG1	1.49225	2.92169e-05
BEND4	1.49227	0.00121283
MAP3K5	1.49245	6.07401e-05
UBN2	1.49256	5.6564e-06
MT-CO1	1.49257	1.40761e-06
ZFP82	1.49267	0.00163921
IPO8	1.49313	4.23123e-05
INTS8	1.49452	0.000708321
CPSF2	1.49452	1.75655e-06
ZFP62	1.49454	5.53961e-06
SLC26A2	1.49487	0.000117821
POLR2B	1.49487	4.16652e-07
AC012360.3	1.49511	0.0430885
[truncated: 1,225 more rows]

## Sheet: GSVA_score_of_cancer_cells
Supplemental Table 4D. Signature of correspond gene lists of 3D-cultured cells
22RV1_SCORE		PC3_SCORE		Malignant_Signature
ACAP2		ABCA7		NVL
ACVR2A		ABTB2		LUC7L3
ADNP		ACER3		TTC13
AFDN		ACTN4		RHOU
AGAP1		ADAM12		CABLES2
AGO2		ADAM19		ZFPM1
AHCTF1		AFAP1		ZSWIM4
ALMS1		AIFM2
APC		AMZ1
AR		ANO1
ARFGEF3		AP5B1
ARID4B		APBA2
ASAP1		AQP3
ASAP2		ARHGAP31
ATAD2		ARHGAP32
ATXN10		ARID1A
ATXN7L1		ARID5A
C1orf27		ARNT
C5orf30		ARRDC2
CAND1		ASS1
CCDC6		ATXN1
CD2AP		B4GALNT2
CEP192		B4GALT5
CEP350		BANP
CHKA		BCOR
CHORDC1		BCORL1
CLMN		CABLES2
CLTC		CAMSAP3
CNBP		CAPN2
CNOT8		CARHSP1
COL14A1		CASZ1
CPSF6		CBX2
CWC22		CCNJL
CWF19L2		CCNY
DDHD1		CDCP1
DDX6		CELSR1
DEK		CHSY1
DLEU2		CLIP2
DYRK2		CLSTN3
EIF2AK2		COL9A3
EMB		CREBBP
EPC1		CYTH4
EPG5		DAB2IP
FAM117B		DHCR7
FAM160A1		DHRS9
FAM160B1		DOPEY2
FAM168B		DPY19L1
FBXO28		ECE1
FCHSD2		ENC1
FNIP2		EPHA2
FTX		EPHB4
GABPB2		ERRFI1
GFPT1		ESPN
GNB4		ESYT2
GNPTAB		FLNB
GPATCH2		FN1
GSK3B		FNDC3B
GTF2H3		FZR1
GUCY1A2		GCN1
HIVEP1		GNAS
HOOK3		GPR107
IFRD1		GRB10
IL1RAP		GXYLT2
INTS7		HECTD4
INTS8		IGSF3
IPO7		IQCE
KITLG		ITGB2
KMT2C		JARID2
LIMCH1		KCNK1
LIN54		KIAA0319
LIN7A		KMT2D
LONP2		KSR2
LRP12		LAMA3
LUC7L3		LAPTM5
MATR3		LIMCH1
MBNL1		LINC00284
MED13L		LMLN
MEF2A		LPIN2
METAP2		LTBP2
MFSD8		MAP3K9
MLLT3		MAPK8IP3
MON2		MBOAT7
MSL2		MFSD10
NAP1L1		MGAT5
NBPF1		MGRN1
NCOR1		MIRLET7BHG
NFXL1		MKNK2
NIPA2		MMP13
NUCKS1		MPRIP
NUP50		NADSYN1
NVL		NARF
OSBPL3		NDST1
OTUD4		NFIX
PAFAH1B1		NFKBIA
PANK3		NGEF
PAPOLA		NPAS2
PCNT		NRP1
PDE8A		PADI1
PEX5L		PAG1
PIK3C3		PCYT1A
PLEKHA1		PDK3
PNPT1		PHF12
PPP1CB		PHF2
PRKAA1		PLD1
PRKG1		PLEC
PRRC1		PLEKHG1
PSD3		PLEKHH3
PTBP2		POLM
PTBP3		POR
PTGES3		PPFIBP1
PTPN12		PPP1R9B
PTPN13		PRKACA
RAB39A		PRRT3
RAD21		PTAFR
RALGPS2		PTPRB
RASA2		PTPRE
RASAL2		PXDN
RBM39		RAB40C
RHOU		RBFOX2
RIC1		RCOR1
RMI1		RIN3
SEC23IP		RIPK4
SHQ1		RTN4RL2
SKAP2		RUNX1
SLC25A24		SEMA6B
SLC25A36		SGK1
SLC30A1		SH3PXD2A
SLC4A4		SIK2
SMCHD1		SKI
SORT1		SLC16A3
SP3		SLC22A23
STEAP2		SLC2A6
STON2		SLC37A1
STRBP		SLC39A11
STX3		SORL1
SYNJ1		SPRED2
TAF2		SPTBN1
TARBP1		SRD5A3
TBC1D8		SRMS
TBCEL		STK10
TBL1XR1		STRA6
TCEA1		SULF2
TM9SF3		SUN1
TMEM106B		SYNPO
TMPO		TAGLN2
TPP2		TGFBI
TRA2A		TLN1
TRAPPC6B		TMC6
TRIM36		TMEM45A
TRIP12		TNC
TSC22D1		TRIM2
TSEN15		TRPV4
TTC13		UBE2O
TTC27		VGF
TTC37		VPS37C
TXNRD1		WBP1L
UACA		WNT9A
UBE2H		XXYLT1
UBP1		ZFPM1
USP48		ZKSCAN1
WAC		ZMIZ1
WDFY1		ZMYND8
WDR19		ZNF160
WWP1		ZNF282
XPO1		ZNF71
YWHAZ		ZSWIM4
ZBTB38
ZFYVE16
ZNF367
ZNF644
ZRANB1
