# Supplementary material for: Regional gain and global loss of 5-hydroxymethylcytosine coexist in genitourinary cancers and regulate different oncogenic pathways
Source: Clin Epigenetics. 2022 Sep 20;14:117. doi: 10.1186/s13148-022-01333-4 (PMC9491006; doi:10.1186/s13148-022-01333-4)
Supplement: Supplementary file 13 — Additional file13: Table S5. Summary of hMeDIP-seq and RNA-seq data. [file 13148_2022_1333_MOESM13_ESM.xlsx]

## Sheet: Summary of hMeDIP-seq data
Supplemental Table 5A. Summary of hMeDIP-seq data
Tissues	Sample	Reads count	Trimmamotic residue (%)	Mapping (%)	MPQ>20 reads count
prostate	Patient1-N	31474898	94.54	95.55	14932288
	Patient1-T	26783455	91.75	85.23	13917204
	Patient2-N	23419098	91.49	91.58	12624889
	Patient2-T	27299072	92.72	92.9	11061849
	Patient3-N	28317073	91.25	92.9	13429348
	Patient3-T	30148129	92.15	87.09	14420957
kidney	Patient1-N	28127553	94.85	96.95	13413910
	Patient1-T	32123205	96.37	95.32	15044640
	Patient2-N	24169856	95.02	97.76	11844501
	Patient2-T	30830223	94.1	93.73	14397433
	Patient3-N	40950669	94.59	95.32	18683512
	Patient3-T	31417679	97.4	93.24	16674564
urothelial	Patient1-N	41604974	91.54	96.34	19302136
	Patient1-T	24866107	90.95	87.81	12609246
	Patient2-N	18751474	96.95	97.6	4719221
	Patient2-T	20618493	93.65	95.69	7487390
	Patient3-N	34248118	96.91	96.23	7196131
	Patient3-T	30831520	91.59	94.89	13816407
	Patient4-N	55460756	91.69	97.09	22991002
	Patient4-T	34249479	96.37	93.86	7416264
	input	42406943	93.85	96.96	23113145
Cell lines	Sample	Reads count	Trimmamotic residue (%)	Mapping (%)	MPQ>20 reads count
22RV1	22RV1-input-5hmC	30482542	72.84	75.73	10159467
	22RV1-5hmC	26329680	91.42	96.74	8218920
	22RV1-APM-5hmC	28455465	90.61	79.76	7909637
	22RV1-3d-5hmC	15779384	87.03	66.88	4426680
PC3	PC3-input-5hmC	29983960	76.04	82.91	9091738
	PC3-5hmC	23276714	90.95	96.8	9749216
	PC3-APM-5hmC	35652514	91.95	88.01	11067913
	PC3-3d-5hmC	15699493	87.29	66.83	4472535

## Sheet: Summary of RNA-seq data
Supplemental Table 5B. Summary of RNA-seq data
Cell lines	Sample	Reads count	Trimmamotic residue (%)	Mapping (%)	MPQ>20 reads count
22RV1	22RV1-rep1	24567615	97.1	87.45	8168378
	22RV1-rep2	19630188	97.1	78.16	5658240
	3d-22RV1-rep1	27621518	96.25	73.47	5925687
	3d-22RV1-rep2	21058970	96.31	71.58	4691044
	22RV1-APM-rep1	19519077	95.75	84.91	4048482
	22RV1-APM-rep2	21637643	96.45	87.62	4042046
PC3	PC3-rep1	18681184	97.1	91.44	5828388
	PC3-rep2	24362269	97.1	92.68	7544193
	3d-PC3-rep1	24683777	96.36	76.49	5641528
	3d-PC3-rep2	21153078	96.11	72.37	4602320
	PC3-APM-rep1	21968519	95.71	89.87	4475343
	PC3-APM-rep2	19831209	96.07	87.66	3942635
